# Supplementary material for: Network Analysis Performed on Transcriptomes of Parkinson’s Disease Patients Reveals Dysfunction in Protein Translation
Source: Int J Mol Sci. 2024 Jan 21;25(2):1299. doi: 10.3390/ijms25021299 (PMC10816150; doi:10.3390/ijms25021299)
Supplement: Supplementary file 1 [file ijms-25-01299-s001.zip › Supplementary Table 1.xlsx]

## Sheet: Foglio1
probe_id	SYMBOL	GENENAME	ENSEMBL	package_name	version	gene.index	logFC	AveExpr	RP/Rsum.UP	qvalue.UP	P.value.UP	RP/Rsum.DOWN	qvalue.DOWN	P.value.DOWN	markings
220951_s_at	A1CF	APOBEC1 complementation factor	ENSG00000148584 /// ENSG00000148584 /// ENSG00000148584 /// ENSG00000148584 /// ENSG00000148584 /// ENSG00000148584	hgu133a2.db /// hgu133plus2.db /// hgfocus.db /// hthgu133a.db /// hthgu133plusa.db /// nugohs1a520180.db	3.13.0 /// 3.13.0 /// 3.13.0 /// 3.13.0 /// 3.13.0 /// 3.4.0	14426	0.0502036	5.592	5507	1.203	0.3758	7116	1.084	0.83	0
217757_at	A2M	alpha-2-macroglobulin	ENSG00000175899 /// ENSG00000175899 /// ENSG00000175899 /// ENSG00000175899 /// ENSG00000175899 /// ENSG00000175899	hgu133a2.db /// hgu133plus2.db /// hgfocus.db /// hthgu133a.db /// hthgu133plusa.db /// nugohs1a520180.db	3.13.0 /// 3.13.0 /// 3.13.0 /// 3.13.0 /// 3.13.0 /// 3.4.0	12172	0.0661253	4.18724	5831	1.121	0.4789	7919	1.002	0.9414	0
219488_at	A4GALT	alpha 1,4-galactosyltransferase (P blood group)	ENSG00000128274 /// ENSG00000128274 /// ENSG00000128274 /// ENSG00000128274 /// ENSG00000128274 /// ENSG00000128274	hgu133a2.db /// hgu133plus2.db /// hgfocus.db /// hthgu133a.db /// hthgu133plusa.db /// nugohs1a520180.db	3.13.0 /// 3.13.0 /// 3.13.0 /// 3.13.0 /// 3.13.0 /// 3.4.0	13520	-0.00575927	5.17828	5959	1.088	0.5199	5669	1.248	0.4269	0
221131_at	A4GNT	alpha-1,4-N-acetylglucosaminyltransferase	ENSG00000118017 /// ENSG00000118017 /// ENSG00000118017 /// ENSG00000118017 /// ENSG00000118017 /// ENSG00000118017	hgu133a2.db /// hgu133plus2.db /// hgfocus.db /// hthgu133a.db /// hthgu133plusa.db /// nugohs1a520180.db	3.13.0 /// 3.13.0 /// 3.13.0 /// 3.13.0 /// 3.13.0 /// 3.4.0	14536	0.0237097	5.53971	6755	0.9716	0.7504	7468	1.038	0.8894	0
218075_at	AAAS	aladin WD repeat nucleoporin	ENSG00000094914 /// ENSG00000094914 /// ENSG00000094914 /// ENSG00000094914 /// ENSG00000094914 /// ENSG00000094914	hgu133a2.db /// hgu133plus2.db /// hgfocus.db /// hthgu133a.db /// hthgu133plusa.db /// nugohs1a520180.db	3.13.0 /// 3.13.0 /// 3.13.0 /// 3.13.0 /// 3.13.0 /// 3.4.0	12445	0.010861	7.17428	6461	1.002	0.6724	6636	1.174	0.72	0
218434_s_at	AACS	acetoacetyl-CoA synthetase	ENSG00000081760 /// ENSG00000081760 /// ENSG00000081760 /// ENSG00000081760 /// ENSG00000081760	hgu133a2.db /// hgu133plus2.db /// hthgu133a.db /// hthgu133plusa.db /// nugohs1a520180.db	3.13.0 /// 3.13.0 /// 3.13.0 /// 3.13.0 /// 3.4.0	12738	-0.0384362	4.41503	7507	0.9596	0.8948	5912	1.27	0.5049	0
205969_at	AADAC	arylacetamide deacetylase	ENSG00000114771 /// ENSG00000114771 /// ENSG00000114771 /// ENSG00000114771 /// ENSG00000114771 /// ENSG00000114771	hgu133a2.db /// hgu133plus2.db /// hgfocus.db /// hthgu133a.db /// hthgu133plusa.db /// nugohs1a520180.db	3.13.0 /// 3.13.0 /// 3.13.0 /// 3.13.0 /// 3.13.0 /// 3.4.0	4299	0.0387471	4.36735	6332	1.022	0.635	7427	1.044	0.8833	0
202851_at	AAGAB	alpha and gamma adaptin binding protein	ENSG00000103591 /// ENSG00000103591 /// ENSG00000103591 /// ENSG00000103591	hgu133a2.db /// hgu133plus2.db /// hthgu133a.db /// hthgu133plusa.db	3.13.0 /// 3.13.0 /// 3.13.0 /// 3.13.0	2066	0.0301772	5.82454	5466	1.207	0.3628	6388	1.224	0.6515	0
202852_s_at	AAGAB	alpha and gamma adaptin binding protein	ENSG00000103591 /// ENSG00000103591 /// ENSG00000103591 /// ENSG00000103591 /// ENSG00000103591	hgu133a2.db /// hgu133plus2.db /// hthgu133a.db /// hthgu133plusa.db /// nugohs1a520180.db	3.13.0 /// 3.13.0 /// 3.13.0 /// 3.13.0 /// 3.4.0	2067	0.00129901	4.35404	6529	0.9904	0.6915	6347	1.231	0.6396	0
205434_s_at	AAK1	AP2 associated kinase 1	ENSG00000115977 /// ENSG00000115977 /// ENSG00000115977 /// ENSG00000115977 /// ENSG00000115977	hgu133a2.db /// hgu133plus2.db /// hthgu133a.db /// hthgu133plusa.db /// nugohs1a520180.db	3.13.0 /// 3.13.0 /// 3.13.0 /// 3.13.0 /// 3.4.0	3959	-0.0172093	6.93157	4662	1.287	0.1502	4359	0.6587	0.09559	0
205435_s_at	AAK1	AP2 associated kinase 1	ENSG00000115977 /// ENSG00000115977 /// ENSG00000115977 /// ENSG00000115977	hgu133a2.db /// hgu133plus2.db /// hthgu133a.db /// hthgu133plusa.db	3.13.0 /// 3.13.0 /// 3.13.0 /// 3.13.0	3960	0.0638615	5.18683	5973	1.083	0.5242	8026	0.9967	0.9503	0
211186_s_at	AAK1	AP2 associated kinase 1	ENSG00000115977 /// ENSG00000115977 /// ENSG00000115977 /// ENSG00000115977	hgu133a2.db /// hgu133plus2.db /// hthgu133a.db /// hthgu133plusa.db	3.13.0 /// 3.13.0 /// 3.13.0 /// 3.13.0	7844	-0.0579701	4.86179	7586	0.96	0.9053	5406	1.198	0.3444	0
214956_at	AAK1	AP2 associated kinase 1	ENSG00000115977 /// ENSG00000115977 /// ENSG00000115977 /// ENSG00000115977	hgu133a2.db /// hgu133plus2.db /// hthgu133a.db /// hthgu133plusa.db	3.13.0 /// 3.13.0 /// 3.13.0 /// 3.13.0	10547	0.0136255	4.99823	6144	1.049	0.5781	6191	1.25	0.5927	0
214998_at	AAK1	AP2 associated kinase 1	ENSG00000115977 /// ENSG00000115977 /// ENSG00000115977 /// ENSG00000115977	hgu133a2.db /// hgu133plus2.db /// hthgu133a.db /// hthgu133plusa.db	3.13.0 /// 3.13.0 /// 3.13.0 /// 3.13.0	10572	0.0730897	4.288	6012	1.075	0.5366	8568	0.9899	0.9804	0
221599_at	AAMDC	adipogenesis associated Mth938 domain containing	ENSG00000087884 /// ENSG00000087884 /// ENSG00000087884 /// ENSG00000087884 /// ENSG00000087884	hgu133a2.db /// hgu133plus2.db /// hthgu133a.db /// hthgu133plusa.db /// nugohs1a520180.db	3.13.0 /// 3.13.0 /// 3.13.0 /// 3.13.0 /// 3.4.0	14873	-0.0370307	5.28785	6851	0.9645	0.7734	5754	1.256	0.4541	0
221600_s_at	AAMDC	adipogenesis associated Mth938 domain containing	ENSG00000087884 /// ENSG00000087884 /// ENSG00000087884 /// ENSG00000087884	hgu133a2.db /// hgu133plus2.db /// hthgu133a.db /// hthgu133plusa.db	3.13.0 /// 3.13.0 /// 3.13.0 /// 3.13.0	14874	0.00868224	5.27775	5872	1.11	0.4921	5934	1.269	0.5118	0
201511_at	AAMP	angio associated migratory cell protein	ENSG00000127837 /// ENSG00000127837 /// ENSG00000127837 /// ENSG00000127837 /// ENSG00000127837 /// ENSG00000127837	hgu133a2.db /// hgu133plus2.db /// hgfocus.db /// hthgu133a.db /// hthgu133plusa.db /// nugohs1a520180.db	3.13.0 /// 3.13.0 /// 3.13.0 /// 3.13.0 /// 3.13.0 /// 3.4.0	936	-0.0186342	7.41936	7292	0.9568	0.8617	6393	1.222	0.6529	0
218089_at	AAR2	AAR2 splicing factor	ENSG00000131043 /// ENSG00000131043 /// ENSG00000131043 /// ENSG00000131043 /// ENSG00000131043	hgu133a2.db /// hgu133plus2.db /// hthgu133a.db /// hthgu133plusa.db /// nugohs1a520180.db	3.13.0 /// 3.13.0 /// 3.13.0 /// 3.13.0 /// 3.4.0	12458	0.010861	5.54958	6736	0.9734	0.7457	6832	1.137	0.7689	0
201000_at	AARS1	alanyl-tRNA synthetase 1	ENSG00000090861 /// ENSG00000090861 /// ENSG00000090861 /// ENSG00000090861 /// ENSG00000090861 /// ENSG00000090861	hgu133a2.db /// hgu133plus2.db /// hgfocus.db /// hthgu133a.db /// hthgu133plusa.db /// nugohs1a520180.db	3.13.0 /// 3.13.0 /// 3.13.0 /// 3.13.0 /// 3.13.0 /// 3.4.0	497	-0.0607392	6.36574	7767	0.9646	0.9266	5452	1.202	0.3586	0
209165_at	AATF	apoptosis antagonizing transcription factor	ENSG00000275700 /// ENSG00000276072 /// ENSG00000275700 /// ENSG00000276072 /// ENSG00000275700 /// ENSG00000276072 /// ENSG00000275700 /// ENSG00000276072 /// ENSG00000275700 /// ENSG00000276072 /// ENSG00000275700 /// ENSG00000276072	hgu133a2.db /// hgu133plus2.db /// hgfocus.db /// hthgu133a.db /// hthgu133plusa.db /// nugohs1a520180.db	3.13.0 /// 3.13.0 /// 3.13.0 /// 3.13.0 /// 3.13.0 /// 3.4.0	6472	-0.0384362	7.10312	6882	0.9634	0.7804	5359	1.178	0.3303	0
205986_at	AATK	apoptosis associated tyrosine kinase	ENSG00000181409 /// ENSG00000181409 /// ENSG00000181409 /// ENSG00000181409 /// ENSG00000181409 /// ENSG00000181409	hgu133a2.db /// hgu133plus2.db /// hgfocus.db /// hthgu133a.db /// hthgu133plusa.db /// nugohs1a520180.db	3.13.0 /// 3.13.0 /// 3.13.0 /// 3.13.0 /// 3.13.0 /// 3.4.0	4310	0.108736	7.813	4786	1.307	0.177	8230	0.9914	0.9643	0
206527_at	ABAT	4-aminobutyrate aminotransferase	ENSG00000183044 /// ENSG00000183044 /// ENSG00000183044 /// ENSG00000183044 /// ENSG00000183044	hgu133a2.db /// hgu133plus2.db /// hgfocus.db /// hthgu133a.db /// hthgu133plusa.db	3.13.0 /// 3.13.0 /// 3.13.0 /// 3.13.0 /// 3.13.0	4667	0.000288568	4.80977	6364	1.019	0.6447	6193	1.249	0.5933	0
203504_s_at	ABCA1	ATP binding cassette subfamily A member 1	ENSG00000165029 /// ENSG00000165029 /// ENSG00000165029 /// ENSG00000165029 /// ENSG00000165029 /// ENSG00000165029	hgu133a2.db /// hgu133plus2.db /// hgfocus.db /// hthgu133a.db /// hthgu133plusa.db /// nugohs1a520180.db	3.13.0 /// 3.13.0 /// 3.13.0 /// 3.13.0 /// 3.13.0 /// 3.4.0	2592	-0.0328061	5.76732	3939	0.8859	0.04444	3581	0.2724	0.01995	0
203505_at	ABCA1	ATP binding cassette subfamily A member 1	ENSG00000165029 /// ENSG00000165029 /// ENSG00000165029 /// ENSG00000165029 /// ENSG00000165029	hgu133a2.db /// hgu133plus2.db /// hthgu133a.db /// hthgu133plusa.db /// nugohs1a520180.db	3.13.0 /// 3.13.0 /// 3.13.0 /// 3.13.0 /// 3.4.0	2593	0.0652193	4.57144	3703	0.6916	0.02668	5095	1.078	0.2544	0
216066_at	ABCA1	ATP binding cassette subfamily A member 1	ENSG00000165029 /// ENSG00000165029 /// ENSG00000165029 /// ENSG00000165029	hgu133a2.db /// hgu133plus2.db /// hthgu133a.db /// hthgu133plusa.db	3.13.0 /// 3.13.0 /// 3.13.0 /// 3.13.0	11179	0.0677876	5.67293	6070	1.06	0.555	8349	0.9902	0.9708	0
210099_at	ABCA2	ATP binding cassette subfamily A member 2	ENSG00000107331 /// ENSG00000107331 /// ENSG00000107331 /// ENSG00000107331	hgu133a2.db /// hgu133plus2.db /// hthgu133a.db /// hthgu133plusa.db	3.13.0 /// 3.13.0 /// 3.13.0 /// 3.13.0	7153	-0.0129262	4.51689	6461	1.003	0.6724	6001	1.269	0.5331	0
212772_s_at	ABCA2	ATP binding cassette subfamily A member 2	ENSG00000107331 /// ENSG00000107331 /// ENSG00000107331 /// ENSG00000107331 /// ENSG00000107331	hgu133a2.db /// hgu133plus2.db /// hthgu133a.db /// hthgu133plusa.db /// nugohs1a520180.db	3.13.0 /// 3.13.0 /// 3.13.0 /// 3.13.0 /// 3.4.0	9027	0.0232698	5.46221	6059	1.061	0.5515	6695	1.16	0.7354	0
204343_at	ABCA3	ATP binding cassette subfamily A member 3	ENSG00000167972 /// ENSG00000167972 /// ENSG00000167972 /// ENSG00000167972 /// ENSG00000167972 /// ENSG00000167972	hgu133a2.db /// hgu133plus2.db /// hgfocus.db /// hthgu133a.db /// hthgu133plusa.db /// nugohs1a520180.db	3.13.0 /// 3.13.0 /// 3.13.0 /// 3.13.0 /// 3.13.0 /// 3.4.0	3205	0.0177091	4.55245	5858	1.114	0.4876	6484	1.204	0.6788	0
210082_at	ABCA4	ATP binding cassette subfamily A member 4	ENSG00000198691 /// ENSG00000198691 /// ENSG00000198691 /// ENSG00000198691 /// ENSG00000198691	hgu133a2.db /// hgu133plus2.db /// hgfocus.db /// hthgu133a.db /// hthgu133plusa.db	3.13.0 /// 3.13.0 /// 3.13.0 /// 3.13.0 /// 3.13.0	7139	0.0334219	5.12484	6026	1.071	0.541	6917	1.123	0.7883	0
213353_at	ABCA5	ATP binding cassette subfamily A member 5	ENSG00000154265 /// ENSG00000154265 /// ENSG00000154265 /// ENSG00000154265 /// ENSG00000154265	hgu133a2.db /// hgu133plus2.db /// hthgu133a.db /// hthgu133plusa.db /// nugohs1a520180.db	3.13.0 /// 3.13.0 /// 3.13.0 /// 3.13.0 /// 3.4.0	9472	0.0226834	4.46638	6755	0.9718	0.7502	7329	1.057	0.8679	0
219577_s_at	ABCA7	ATP binding cassette subfamily A member 7	ENSG00000064687 /// ENSG00000064687 /// ENSG00000064687 /// ENSG00000064687 /// ENSG00000064687 /// ENSG00000064687	hgu133a2.db /// hgu133plus2.db /// hgfocus.db /// hthgu133a.db /// hthgu133plusa.db /// nugohs1a520180.db	3.13.0 /// 3.13.0 /// 3.13.0 /// 3.13.0 /// 3.13.0 /// 3.4.0	13582	-0.138814	5.66706	8391	0.9815	0.9729	4075	0.5046	0.05804	0
211224_s_at	ABCB11	ATP binding cassette subfamily B member 11	ENSG00000073734 /// ENSG00000276582 /// ENSG00000073734 /// ENSG00000276582 /// ENSG00000073734 /// ENSG00000276582 /// ENSG00000073734 /// ENSG00000276582	hgu133a2.db /// hgu133plus2.db /// hthgu133a.db /// hthgu133plusa.db	3.13.0 /// 3.13.0 /// 3.13.0 /// 3.13.0	7866	0.00101024	5.29996	7091	0.9587	0.8249	6844	1.135	0.7716	0
203192_at	ABCB6	ATP binding cassette subfamily B member 6 (Langereis blood group)	ENSG00000115657 /// ENSG00000115657 /// ENSG00000115657 /// ENSG00000115657 /// ENSG00000115657 /// ENSG00000115657	hgu133a2.db /// hgu133plus2.db /// hgfocus.db /// hthgu133a.db /// hthgu133plusa.db /// nugohs1a520180.db	3.13.0 /// 3.13.0 /// 3.13.0 /// 3.13.0 /// 3.13.0 /// 3.4.0	2338	0.0429026	5.59632	5782	1.127	0.4632	6942	1.118	0.7938	0
209620_s_at	ABCB7	ATP binding cassette subfamily B member 7	NA	hgu133a2.db /// hgu133plus2.db /// hgfocus.db /// hthgu133a.db /// hthgu133plusa.db /// nugohs1a520180.db	3.13.0 /// 3.13.0 /// 3.13.0 /// 3.13.0 /// 3.13.0 /// 3.4.0	6829	-0.0621217	4.1351	7901	0.968	0.9397	5447	1.203	0.357	0
206317_s_at	ABCB8	ATP binding cassette subfamily B member 8	ENSG00000197150 /// ENSG00000197150 /// ENSG00000197150 /// ENSG00000197150 /// ENSG00000197150	hgu133a2.db /// hgu133plus2.db /// hgfocus.db /// hthgu133a.db /// hthgu133plusa.db	3.13.0 /// 3.13.0 /// 3.13.0 /// 3.13.0 /// 3.13.0	4535	0.0279691	5.39627	6140	1.049	0.5769	6843	1.135	0.7715	0
207321_s_at	ABCB9	ATP binding cassette subfamily B member 9	ENSG00000150967 /// ENSG00000150967 /// ENSG00000150967 /// ENSG00000150967	hgu133a2.db /// hgu133plus2.db /// hthgu133a.db /// hthgu133plusa.db	3.13.0 /// 3.13.0 /// 3.13.0 /// 3.13.0	5157	0.02283	4.83453	4689	1.299	0.1558	5093	1.078	0.2538	0
214209_s_at	ABCB9	ATP binding cassette subfamily B member 9	ENSG00000150967 /// ENSG00000150967 /// ENSG00000150967 /// ENSG00000150967 /// ENSG00000150967	hgu133a2.db /// hgu133plus2.db /// hgfocus.db /// hthgu133a.db /// hthgu133plusa.db	3.13.0 /// 3.13.0 /// 3.13.0 /// 3.13.0 /// 3.13.0	10085	0.0288519	4.51266	4772	1.307	0.1739	5413	1.197	0.3466	0
202804_at	ABCC1	ATP binding cassette subfamily C member 1	ENSG00000103222 /// ENSG00000278183 /// ENSG00000103222 /// ENSG00000278183 /// ENSG00000103222 /// ENSG00000278183 /// ENSG00000103222 /// ENSG00000278183 /// ENSG00000103222 /// ENSG00000278183 /// ENSG00000103222 /// ENSG00000278183	hgu133a2.db /// hgu133plus2.db /// hgfocus.db /// hthgu133a.db /// hthgu133plusa.db /// nugohs1a520180.db	3.13.0 /// 3.13.0 /// 3.13.0 /// 3.13.0 /// 3.13.0 /// 3.4.0	2026	-0.0229004	5.89116	7155	0.9588	0.8374	6072	1.26	0.5555	0
202805_s_at	ABCC1	ATP binding cassette subfamily C member 1	ENSG00000103222 /// ENSG00000278183 /// ENSG00000103222 /// ENSG00000278183 /// ENSG00000103222 /// ENSG00000278183 /// ENSG00000103222 /// ENSG00000278183	hgu133a2.db /// hgu133plus2.db /// hthgu133a.db /// hthgu133plusa.db	3.13.0 /// 3.13.0 /// 3.13.0 /// 3.13.0	2027	-0.077243	4.98077	7852	0.9665	0.9351	5161	1.105	0.2725	0
213485_s_at	ABCC10	ATP binding cassette subfamily C member 10	ENSG00000124574 /// ENSG00000124574 /// ENSG00000124574 /// ENSG00000124574 /// ENSG00000124574	hgu133a2.db /// hgu133plus2.db /// hthgu133a.db /// hthgu133plusa.db /// nugohs1a520180.db	3.13.0 /// 3.13.0 /// 3.13.0 /// 3.13.0 /// 3.4.0	9562	0.0597957	5.79278	4773	1.307	0.1741	6286	1.242	0.6214	0
215873_x_at	ABCC10	ATP binding cassette subfamily C member 10	ENSG00000124574 /// ENSG00000124574 /// ENSG00000124574 /// ENSG00000124574	hgu133a2.db /// hgu133plus2.db /// hthgu133a.db /// hthgu133plusa.db	3.13.0 /// 3.13.0 /// 3.13.0 /// 3.13.0	11080	-0.00288251	6.45664	6594	0.9861	0.709	6162	1.253	0.5838	0
206155_at	ABCC2	ATP binding cassette subfamily C member 2	ENSG00000023839 /// ENSG00000023839 /// ENSG00000023839 /// ENSG00000023839 /// ENSG00000023839 /// ENSG00000023839	hgu133a2.db /// hgu133plus2.db /// hgfocus.db /// hthgu133a.db /// hthgu133plusa.db /// nugohs1a520180.db	3.13.0 /// 3.13.0 /// 3.13.0 /// 3.13.0 /// 3.13.0 /// 3.4.0	4426	0.0605477	4.81754	5578	1.182	0.3978	7398	1.048	0.8789	0
208161_s_at	ABCC3	ATP binding cassette subfamily C member 3	ENSG00000108846 /// ENSG00000108846 /// ENSG00000108846 /// ENSG00000108846 /// ENSG00000108846 /// ENSG00000108846	hgu133a2.db /// hgu133plus2.db /// hgfocus.db /// hthgu133a.db /// hthgu133plusa.db /// nugohs1a520180.db	3.13.0 /// 3.13.0 /// 3.13.0 /// 3.13.0 /// 3.13.0 /// 3.4.0	5684	0.075368	4.83307	5399	1.226	0.3424	7795	1.009	0.9295	0
209641_s_at	ABCC3	ATP binding cassette subfamily C member 3	ENSG00000108846 /// ENSG00000108846 /// ENSG00000108846 /// ENSG00000108846	hgu133a2.db /// hgu133plus2.db /// hthgu133a.db /// hthgu133plusa.db	3.13.0 /// 3.13.0 /// 3.13.0 /// 3.13.0	6842	0.0674852	5.08244	5134	1.28	0.2651	7019	1.101	0.8104	0
209380_s_at	ABCC5	ATP binding cassette subfamily C member 5	ENSG00000114770 /// ENSG00000114770 /// ENSG00000114770 /// ENSG00000114770 /// ENSG00000114770 /// ENSG00000114770	hgu133a2.db /// hgu133plus2.db /// hgfocus.db /// hthgu133a.db /// hthgu133plusa.db /// nugohs1a520180.db	3.13.0 /// 3.13.0 /// 3.13.0 /// 3.13.0 /// 3.13.0 /// 3.4.0	6646	0.0440921	6.77744	5650	1.163	0.4207	6687	1.163	0.7333	0
208480_s_at	ABCC6	ATP binding cassette subfamily C member 6	ENSG00000091262 /// ENSG00000275331 /// ENSG00000091262 /// ENSG00000275331 /// ENSG00000091262 /// ENSG00000275331 /// ENSG00000091262 /// ENSG00000275331	hgu133a2.db /// hgu133plus2.db /// hthgu133a.db /// hthgu133plusa.db	3.13.0 /// 3.13.0 /// 3.13.0 /// 3.13.0	5893	-0.0551957	5.17568	6548	0.9893	0.6966	4781	0.9121	0.1758	0
215559_at	ABCC6	ATP binding cassette subfamily C member 6	ENSG00000091262 /// ENSG00000275331 /// ENSG00000091262 /// ENSG00000275331 /// ENSG00000091262 /// ENSG00000275331 /// ENSG00000091262 /// ENSG00000275331 /// ENSG00000091262 /// ENSG00000275331	hgu133a2.db /// hgu133plus2.db /// hthgu133a.db /// hthgu133plusa.db /// nugohs1a520180.db	3.13.0 /// 3.13.0 /// 3.13.0 /// 3.13.0 /// 3.4.0	10900	0.050353	4.60848	5997	1.079	0.5318	7478	1.038	0.8908	0
210246_s_at	ABCC8	ATP binding cassette subfamily C member 8	ENSG00000006071 /// ENSG00000006071 /// ENSG00000006071 /// ENSG00000006071 /// ENSG00000006071	hgu133a2.db /// hgu133plus2.db /// hgfocus.db /// hthgu133a.db /// hthgu133plusa.db	3.13.0 /// 3.13.0 /// 3.13.0 /// 3.13.0 /// 3.13.0	7257	0.013043	5.85975	6580	0.9871	0.7052	6739	1.153	0.7464	0
208462_s_at	ABCC9	ATP binding cassette subfamily C member 9	ENSG00000069431 /// ENSG00000069431 /// ENSG00000069431 /// ENSG00000069431	hgu133a2.db /// hgu133plus2.db /// hthgu133a.db /// hthgu133plusa.db	3.13.0 /// 3.13.0 /// 3.13.0 /// 3.13.0	5878	0.0126064	4.70966	6442	1.006	0.6672	6718	1.157	0.7411	0
205142_x_at	ABCD1	ATP binding cassette subfamily D member 1	ENSG00000101986 /// ENSG00000101986 /// ENSG00000101986 /// ENSG00000101986 /// ENSG00000101986 /// ENSG00000101986	hgu133a2.db /// hgu133plus2.db /// hgfocus.db /// hthgu133a.db /// hthgu133plusa.db /// nugohs1a520180.db	3.13.0 /// 3.13.0 /// 3.13.0 /// 3.13.0 /// 3.13.0 /// 3.4.0	3756	0.0569414	6.15126	5750	1.134	0.4527	7480	1.037	0.8911	0
203981_s_at	ABCD4	ATP binding cassette subfamily D member 4	ENSG00000119688 /// ENSG00000119688 /// ENSG00000119688 /// ENSG00000119688 /// ENSG00000119688 /// ENSG00000119688	hgu133a2.db /// hgu133plus2.db /// hgfocus.db /// hthgu133a.db /// hthgu133plusa.db /// nugohs1a520180.db	3.13.0 /// 3.13.0 /// 3.13.0 /// 3.13.0 /// 3.13.0 /// 3.4.0	2940	-0.0758749	5.07129	7268	0.9569	0.8578	4754	0.8952	0.1699	0
203982_s_at	ABCD4	ATP binding cassette subfamily D member 4	ENSG00000119688 /// ENSG00000119688 /// ENSG00000119688 /// ENSG00000119688	hgu133a2.db /// hgu133plus2.db /// hthgu133a.db /// hthgu133plusa.db	3.13.0 /// 3.13.0 /// 3.13.0 /// 3.13.0	2941	0.0418626	4.67184	5921	1.097	0.5078	7227	1.069	0.8505	0
201872_s_at	ABCE1	ATP binding cassette subfamily E member 1	ENSG00000164163 /// ENSG00000164163 /// ENSG00000164163 /// ENSG00000164163 /// ENSG00000164163 /// ENSG00000164163	hgu133a2.db /// hgu133plus2.db /// hgfocus.db /// hthgu133a.db /// hthgu133plusa.db /// nugohs1a520180.db	3.13.0 /// 3.13.0 /// 3.13.0 /// 3.13.0 /// 3.13.0 /// 3.4.0	1238	-0.0786098	4.30281	8219	0.9771	0.9636	5239	1.137	0.2947	0
200045_at	ABCF1	ATP binding cassette subfamily F member 1	ENSG00000204574 /// ENSG00000236149 /// ENSG00000225989 /// ENSG00000232169 /// ENSG00000236342 /// ENSG00000206490 /// ENSG00000231129 /// ENSG00000204574 /// ENSG00000236149 /// ENSG00000225989 /// ENSG00000232169 /// ENSG00000236342 /// ENSG00000206490 /// ENSG00000231129 /// ENSG00000204574 /// ENSG00000236149 /// ENSG00000225989 /// ENSG00000232169 /// ENSG00000236342 /// ENSG00000206490 ///…	hgu133a2.db /// hthgu133b.db /// hgu133plus2.db /// hgfocus.db /// hthgu133plusb.db /// hthgu133a.db /// hthgu133plusa.db /// nugohs1a520180.db	3.13.0 /// 3.13.0 /// 3.13.0 /// 3.13.0 /// 3.13.0 /// 3.13.0 /// 3.13.0 /// 3.4.0	62	-0.0342157	6.97882	6633	0.9822	0.7194	5282	1.155	0.3073	0
209246_at	ABCF2	ATP binding cassette subfamily F member 2	ENSG00000033050 /// ENSG00000033050 /// ENSG00000033050 /// ENSG00000033050	hgu133a2.db /// hgu133plus2.db /// hthgu133a.db /// hthgu133plusa.db	3.13.0 /// 3.13.0 /// 3.13.0 /// 3.13.0	6539	0.0665784	5.71603	5804	1.126	0.4701	8019	0.9976	0.9497	0
209247_s_at	ABCF2	ATP binding cassette subfamily F member 2	ENSG00000033050 /// ENSG00000033050 /// ENSG00000033050 /// ENSG00000033050 /// ENSG00000033050	hgu133a2.db /// hgu133plus2.db /// hgfocus.db /// hthgu133a.db /// hthgu133plusa.db	3.13.0 /// 3.13.0 /// 3.13.0 /// 3.13.0 /// 3.13.0	6540	0.0133342	5.74794	6335	1.022	0.6362	6575	1.184	0.7039	0
214232_at	ABCF2	ATP binding cassette subfamily F member 2	NA	hgu133a2.db /// hgu133plus2.db /// hthgu133a.db /// hthgu133plusa.db /// nugohs1a520180.db	3.13.0 /// 3.13.0 /// 3.13.0 /// 3.13.0 /// 3.4.0	10099	0.123748	5.23663	4671	1.292	0.1521	8684	0.9908	0.9842	0
202394_s_at	ABCF3	ATP binding cassette subfamily F member 3	ENSG00000161204 /// ENSG00000161204 /// ENSG00000161204 /// ENSG00000161204 /// ENSG00000161204	hgu133a2.db /// hgu133plus2.db /// hthgu133a.db /// hthgu133plusa.db /// nugohs1a520180.db	3.13.0 /// 3.13.0 /// 3.13.0 /// 3.13.0 /// 3.4.0	1689	0.0242965	6.20851	6782	0.9692	0.7569	7424	1.045	0.8829	0
204567_s_at	ABCG1	ATP binding cassette subfamily G member 1	ENSG00000160179 /// ENSG00000160179 /// ENSG00000160179 /// ENSG00000160179 /// ENSG00000160179	hgu133a2.db /// hgu133plus2.db /// hgfocus.db /// hthgu133a.db /// hthgu133plusa.db	3.13.0 /// 3.13.0 /// 3.13.0 /// 3.13.0 /// 3.13.0	3367	0.0505024	4.39073	4110	1.032	0.06205	5353	1.176	0.3285	0
211113_s_at	ABCG1	ATP binding cassette subfamily G member 1	NA	hgu133a2.db /// hgu133plus2.db /// hthgu133a.db /// hthgu133plusa.db /// nugohs1a520180.db	3.13.0 /// 3.13.0 /// 3.13.0 /// 3.13.0 /// 3.4.0	7794	0.0281162	5.1207	6112	1.052	0.5681	6779	1.146	0.7563	0
207593_at	ABCG4	ATP binding cassette subfamily G member 4	ENSG00000172350 /// ENSG00000172350 /// ENSG00000172350 /// ENSG00000172350 /// ENSG00000172350 /// ENSG00000172350	hgu133a2.db /// hgu133plus2.db /// hgfocus.db /// hthgu133a.db /// hthgu133plusa.db /// nugohs1a520180.db	3.13.0 /// 3.13.0 /// 3.13.0 /// 3.13.0 /// 3.13.0 /// 3.4.0	5332	0.027822	4.96179	5624	1.173	0.4127	6214	1.245	0.5998	0
218633_x_at	ABHD10	abhydrolase domain containing 10, depalmitoylase	ENSG00000144827 /// ENSG00000144827 /// ENSG00000144827 /// ENSG00000144827 /// ENSG00000144827	hgu133a2.db /// hgu133plus2.db /// hthgu133a.db /// hthgu133plusa.db /// nugohs1a520180.db	3.13.0 /// 3.13.0 /// 3.13.0 /// 3.13.0 /// 3.4.0	12902	-0.100305	6.29114	7746	0.9644	0.9243	4412	0.6927	0.104	0
221927_s_at	ABHD11	abhydrolase domain containing 11	NA	hgu133a2.db /// hgu133plus2.db /// hthgu133a.db /// hthgu133plusa.db /// nugohs1a520180.db	3.13.0 /// 3.13.0 /// 3.13.0 /// 3.13.0 /// 3.4.0	15137	0.059044	6.01861	5678	1.157	0.4297	7527	1.032	0.8976	0
210006_at	ABHD14A	abhydrolase domain containing 14A	ENSG00000248487 /// ENSG00000248487 /// ENSG00000248487 /// ENSG00000248487 /// ENSG00000248487	hgu133a2.db /// hgu133plus2.db /// hthgu133a.db /// hthgu133plusa.db /// nugohs1a520180.db	3.13.0 /// 3.13.0 /// 3.13.0 /// 3.13.0 /// 3.4.0	7091	-0.00863031	5.79453	6775	0.9702	0.7553	6193	1.249	0.5934	0
221267_s_at	ABHD17A	abhydrolase domain containing 17A, depalmitoylase	ENSG00000129968 /// ENSG00000129968 /// ENSG00000129968 /// ENSG00000129968 /// ENSG00000129968	hgu133a2.db /// hgu133plus2.db /// hthgu133a.db /// hthgu133plusa.db /// nugohs1a520180.db	3.13.0 /// 3.13.0 /// 3.13.0 /// 3.13.0 /// 3.4.0	14632	-0.0551957	6.05681	4602	1.282	0.1382	3802	0.363	0.03334	0
220285_at	ABHD17B	abhydrolase domain containing 17B, depalmitoylase	ENSG00000107362 /// ENSG00000107362 /// ENSG00000107362 /// ENSG00000107362	hgu133a2.db /// hgu133plus2.db /// hthgu133a.db /// hthgu133plusa.db	3.13.0 /// 3.13.0 /// 3.13.0 /// 3.13.0	14037	-0.0214797	4.65025	7412	0.9581	0.8811	6419	1.219	0.6606	0
219980_at	ABHD18	abhydrolase domain containing 18	ENSG00000164074 /// ENSG00000164074 /// ENSG00000164074 /// ENSG00000164074 /// ENSG00000164074	hgu133a2.db /// hgu133plus2.db /// hthgu133a.db /// hthgu133plusa.db /// nugohs1a520180.db	3.13.0 /// 3.13.0 /// 3.13.0 /// 3.13.0 /// 3.4.0	13842	0.0458782	5.28721	6253	1.032	0.6116	7642	1.024	0.9124	0
205566_at	ABHD2	abhydrolase domain containing 2, acylglycerol lipase	ENSG00000140526 /// ENSG00000140526 /// ENSG00000140526 /// ENSG00000140526 /// ENSG00000140526 /// ENSG00000140526	hgu133a2.db /// hgu133plus2.db /// hgfocus.db /// hthgu133a.db /// hthgu133plusa.db /// nugohs1a520180.db	3.13.0 /// 3.13.0 /// 3.13.0 /// 3.13.0 /// 3.13.0 /// 3.4.0	4045	0.107492	6.62921	4727	1.303	0.164	8075	0.9951	0.954	0
221815_at	ABHD2	abhydrolase domain containing 2, acylglycerol lipase	ENSG00000140526 /// ENSG00000140526 /// ENSG00000140526 /// ENSG00000140526	hgu133a2.db /// hgu133plus2.db /// hthgu133a.db /// hthgu133plusa.db	3.13.0 /// 3.13.0 /// 3.13.0 /// 3.13.0	15037	0.216082	4.44591	2999	0.2206	0.003703	8867	0.992	0.989	0
63825_at	ABHD2	abhydrolase domain containing 2, acylglycerol lipase	ENSG00000140526 /// ENSG00000140526 /// ENSG00000140526 /// ENSG00000140526 /// ENSG00000140526	hgu133a2.db /// hgu133plus2.db /// hgu95c.db /// hthgu133a.db /// hthgu133plusa.db	3.13.0 /// 3.13.0 /// 3.13.0 /// 3.13.0 /// 3.13.0	15741	0.218598	4.4899	2217	0.02445	0.0001286	6355	1.23	0.642	1
213017_at	ABHD3	abhydrolase domain containing 3, phospholipase	ENSG00000158201 /// ENSG00000158201 /// ENSG00000158201 /// ENSG00000158201 /// ENSG00000158201	hgu133a2.db /// hgu133plus2.db /// hthgu133a.db /// hthgu133plusa.db /// nugohs1a520180.db	3.13.0 /// 3.13.0 /// 3.13.0 /// 3.13.0 /// 3.4.0	9221	-0.109695	6.18573	5613	1.175	0.4091	3611	0.2846	0.02147	0
218581_at	ABHD4	abhydrolase domain containing 4, N-acyl phospholipase B	ENSG00000100439 /// ENSG00000100439 /// ENSG00000100439 /// ENSG00000100439 /// ENSG00000100439	hgu133a2.db /// hgu133plus2.db /// hthgu133a.db /// hthgu133plusa.db /// nugohs1a520180.db	3.13.0 /// 3.13.0 /// 3.13.0 /// 3.13.0 /// 3.4.0	12857	0.0964989	6.78967	5150	1.282	0.2694	8310	0.9908	0.9688	0
218739_at	ABHD5	abhydrolase domain containing 5, lysophosphatidic acid acyltransferase	ENSG00000011198 /// ENSG00000011198 /// ENSG00000011198 /// ENSG00000011198 /// ENSG00000011198	hgu133a2.db /// hgu133plus2.db /// hthgu133a.db /// hthgu133plusa.db /// nugohs1a520180.db	3.13.0 /// 3.13.0 /// 3.13.0 /// 3.13.0 /// 3.4.0	12977	0.205064	6.45169	2634	0.08544	0.0009363	7060	1.094	0.8188	0
221552_at	ABHD6	abhydrolase domain containing 6, acylglycerol lipase	ENSG00000163686 /// ENSG00000163686 /// ENSG00000163686 /// ENSG00000163686	hgu133a2.db /// hgu133plus2.db /// hthgu133a.db /// hthgu133plusa.db	3.13.0 /// 3.13.0 /// 3.13.0 /// 3.13.0	14840	-0.0186342	5.18313	6839	0.9658	0.7705	6140	1.255	0.577	0
219101_x_at	ABHD8	abhydrolase domain containing 8	ENSG00000127220 /// ENSG00000127220 /// ENSG00000127220 /// ENSG00000127220	hgu133a2.db /// hgu133plus2.db /// hthgu133a.db /// hthgu133plusa.db	3.13.0 /// 3.13.0 /// 3.13.0 /// 3.13.0	13251	-0.00288251	4.42029	6097	1.056	0.5636	5916	1.27	0.5062	0
209027_s_at	ABI1	abl interactor 1	ENSG00000136754 /// ENSG00000136754 /// ENSG00000136754 /// ENSG00000136754 /// ENSG00000136754	hgu133a2.db /// hgu133plus2.db /// hthgu133a.db /// hthgu133plusa.db /// nugohs1a520180.db	3.13.0 /// 3.13.0 /// 3.13.0 /// 3.13.0 /// 3.4.0	6357	-0.144046	5.15107	5029	1.294	0.2366	2823	0.06802	0.001973	0
209028_s_at	ABI1	abl interactor 1	ENSG00000136754 /// ENSG00000136754 /// ENSG00000136754 /// ENSG00000136754 /// ENSG00000136754	hgu133a2.db /// hgu133plus2.db /// hgfocus.db /// hthgu133a.db /// hthgu133plusa.db	3.13.0 /// 3.13.0 /// 3.13.0 /// 3.13.0 /// 3.13.0	6358	-0.00288251	5.76728	4583	1.285	0.1344	4517	0.7569	0.122	0
207268_x_at	ABI2	abl interactor 2	ENSG00000138443 /// ENSG00000138443 /// ENSG00000138443 /// ENSG00000138443 /// ENSG00000138443	hgu133a2.db /// hgu133plus2.db /// hthgu133a.db /// hthgu133plusa.db /// nugohs1a520180.db	3.13.0 /// 3.13.0 /// 3.13.0 /// 3.13.0 /// 3.4.0	5124	0.050353	6.85695	6011	1.075	0.5365	7587	1.029	0.9056	0
209856_x_at	ABI2	abl interactor 2	ENSG00000138443 /// ENSG00000138443 /// ENSG00000138443 /// ENSG00000138443	hgu133a2.db /// hgu133plus2.db /// hthgu133a.db /// hthgu133plusa.db	3.13.0 /// 3.13.0 /// 3.13.0 /// 3.13.0	6991	0.0282633	4.7652	6516	0.9932	0.6879	7370	1.052	0.8746	0
211793_s_at	ABI2	abl interactor 2	ENSG00000138443 /// ENSG00000138443 /// ENSG00000138443 /// ENSG00000138443 /// ENSG00000138443	hgu133a2.db /// hgu133plus2.db /// hgfocus.db /// hthgu133a.db /// hthgu133plusa.db	3.13.0 /// 3.13.0 /// 3.13.0 /// 3.13.0 /// 3.13.0	8217	0.0968074	5.46866	4722	1.305	0.1628	7621	1.026	0.9098	0
218998_at	ABITRAM	actin binding transcription modulator	ENSG00000119328 /// ENSG00000119328 /// ENSG00000119328 /// ENSG00000119328 /// ENSG00000119328	hgu133a2.db /// hgu133plus2.db /// hthgu133a.db /// hthgu133plusa.db /// nugohs1a520180.db	3.13.0 /// 3.13.0 /// 3.13.0 /// 3.13.0 /// 3.4.0	13174	0.00245467	5.27762	6747	0.9721	0.7483	6524	1.193	0.6901	0
202123_s_at	ABL1	ABL proto-oncogene 1, non-receptor tyrosine kinase	ENSG00000097007 /// ENSG00000097007 /// ENSG00000097007 /// ENSG00000097007 /// ENSG00000097007 /// ENSG00000097007	hgu133a2.db /// hgu133plus2.db /// hgfocus.db /// hthgu133a.db /// hthgu133plusa.db /// nugohs1a520180.db	3.13.0 /// 3.13.0 /// 3.13.0 /// 3.13.0 /// 3.13.0 /// 3.4.0	1455	0.0238564	5.31324	6161	1.045	0.5833	6701	1.159	0.7369	0
206411_s_at	ABL2	ABL proto-oncogene 2, non-receptor tyrosine kinase	ENSG00000143322 /// ENSG00000143322 /// ENSG00000143322 /// ENSG00000143322 /// ENSG00000143322	hgu133a2.db /// hgu133plus2.db /// hgfocus.db /// hthgu133a.db /// hthgu133plusa.db	3.13.0 /// 3.13.0 /// 3.13.0 /// 3.13.0 /// 3.13.0	4598	0.0253239	5.22998	6696	0.9758	0.7356	7426	1.045	0.8831	0
200965_s_at	ABLIM1	actin binding LIM protein 1	ENSG00000099204 /// ENSG00000099204 /// ENSG00000099204 /// ENSG00000099204 /// ENSG00000099204 /// ENSG00000099204	hgu133a2.db /// hgu133plus2.db /// hgfocus.db /// hthgu133a.db /// hthgu133plusa.db /// nugohs1a520180.db	3.13.0 /// 3.13.0 /// 3.13.0 /// 3.13.0 /// 3.13.0 /// 3.4.0	464	-0.238787	7.18168	6018	1.073	0.5387	2126	0.008841	7.729e-05	-1
210461_s_at	ABLIM1	actin binding LIM protein 1	ENSG00000099204 /// ENSG00000099204 /// ENSG00000099204 /// ENSG00000099204	hgu133a2.db /// hgu133plus2.db /// hthgu133a.db /// hthgu133plusa.db	3.13.0 /// 3.13.0 /// 3.13.0 /// 3.13.0	7397	0.0573917	4.73507	5678	1.157	0.4298	7340	1.055	0.8698	0
205730_s_at	ABLIM3	actin binding LIM protein family member 3	ENSG00000173210 /// ENSG00000173210 /// ENSG00000173210 /// ENSG00000173210 /// ENSG00000173210	hgu133a2.db /// hgu133plus2.db /// hthgu133a.db /// hthgu133plusa.db /// nugohs1a520180.db	3.13.0 /// 3.13.0 /// 3.13.0 /// 3.13.0 /// 3.4.0	4157	0.0835998	5.30986	4865	1.304	0.1953	7271	1.064	0.8582	0
214504_at	ABO	ABO, alpha 1-3-N-acetylgalactosaminyltransferase and alpha 1-3-galactosyltransferase	ENSG00000175164 /// ENSG00000281879 /// ENSG00000175164 /// ENSG00000281879 /// ENSG00000175164 /// ENSG00000281879 /// ENSG00000175164 /// ENSG00000281879	hgu133a2.db /// hgu133plus2.db /// hthgu133a.db /// hthgu133plusa.db	3.13.0 /// 3.13.0 /// 3.13.0 /// 3.13.0	10281	0.0470701	5.68965	5350	1.241	0.3274	6471	1.207	0.6753	0
212895_s_at	ABR	ABR activator of RhoGEF and GTPase	ENSG00000159842 /// ENSG00000276016 /// ENSG00000278741 /// ENSG00000159842 /// ENSG00000276016 /// ENSG00000278741 /// ENSG00000159842 /// ENSG00000276016 /// ENSG00000278741 /// ENSG00000159842 /// ENSG00000276016 /// ENSG00000278741 /// ENSG00000159842 /// ENSG00000276016 /// ENSG00000278741 /// ENSG00000159842 /// ENSG00000276016 /// ENSG00000278741	hgu133a2.db /// hgu133plus2.db /// hgfocus.db /// hthgu133a.db /// hthgu133plusa.db /// nugohs1a520180.db	3.13.0 /// 3.13.0 /// 3.13.0 /// 3.13.0 /// 3.13.0 /// 3.4.0	9127	0.0350469	6.34766	6032	1.069	0.5429	6930	1.121	0.7912	0
214671_s_at	ABR	ABR activator of RhoGEF and GTPase	ENSG00000159842 /// ENSG00000276016 /// ENSG00000278741 /// ENSG00000159842 /// ENSG00000276016 /// ENSG00000278741 /// ENSG00000159842 /// ENSG00000276016 /// ENSG00000278741 /// ENSG00000159842 /// ENSG00000276016 /// ENSG00000278741	hgu133a2.db /// hgu133plus2.db /// hthgu133a.db /// hthgu133plusa.db	3.13.0 /// 3.13.0 /// 3.13.0 /// 3.13.0	10375	0.00868224	4.20003	5712	1.145	0.4408	5931	1.269	0.5108	0
212835_at	ABRAXAS2	abraxas 2, BRISC complex subunit	ENSG00000165660 /// ENSG00000165660 /// ENSG00000165660 /// ENSG00000165660 /// ENSG00000165660	hgu133a2.db /// hgu133plus2.db /// hthgu133a.db /// hthgu133plusa.db /// nugohs1a520180.db	3.13.0 /// 3.13.0 /// 3.13.0 /// 3.13.0 /// 3.4.0	9078	0.0688465	4.14546	5534	1.191	0.384	7487	1.036	0.892	0
212837_at	ABRAXAS2	abraxas 2, BRISC complex subunit	ENSG00000165660 /// ENSG00000165660 /// ENSG00000165660 /// ENSG00000165660	hgu133a2.db /// hgu133plus2.db /// hthgu133a.db /// hthgu133plusa.db	3.13.0 /// 3.13.0 /// 3.13.0 /// 3.13.0	9080	-0.0731347	6.13878	7291	0.9568	0.8616	4988	1.027	0.2259	0
218405_at	ABT1	activator of basal transcription 1	ENSG00000146109 /// ENSG00000146109 /// ENSG00000146109 /// ENSG00000146109 /// ENSG00000146109 /// ENSG00000146109	hgu133a2.db /// hgu133plus2.db /// hgfocus.db /// hthgu133a.db /// hthgu133plusa.db /// nugohs1a520180.db	3.13.0 /// 3.13.0 /// 3.13.0 /// 3.13.0 /// 3.13.0 /// 3.4.0	12714	0.00708658	6.55636	7199	0.9587	0.8455	7174	1.077	0.8408	0
213497_at	ABTB2	ankyrin repeat and BTB domain containing 2	ENSG00000166016 /// ENSG00000166016 /// ENSG00000166016 /// ENSG00000166016 /// ENSG00000166016	hgu133a2.db /// hgu133plus2.db /// hthgu133a.db /// hthgu133plusa.db /// nugohs1a520180.db	3.13.0 /// 3.13.0 /// 3.13.0 /// 3.13.0 /// 3.4.0	9572	0.0250302	5.98231	6392	1.015	0.6527	7072	1.091	0.8211	0
202025_x_at	ACAA1	acetyl-CoA acyltransferase 1	ENSG00000060971 /// ENSG00000060971 /// ENSG00000060971 /// ENSG00000060971 /// ENSG00000060971 /// ENSG00000060971	hgu133a2.db /// hgu133plus2.db /// hgfocus.db /// hthgu133a.db /// hthgu133plusa.db /// nugohs1a520180.db	3.13.0 /// 3.13.0 /// 3.13.0 /// 3.13.0 /// 3.13.0 /// 3.4.0	1370	0.00752159	6.61541	6838	0.9659	0.7702	6877	1.132	0.7792	0
214274_s_at	ACAA1	acetyl-CoA acyltransferase 1	ENSG00000060971 /// ENSG00000060971 /// ENSG00000060971 /// ENSG00000060971 /// ENSG00000060971	hgu133a2.db /// hgu133plus2.db /// hgfocus.db /// hthgu133a.db /// hthgu133plusa.db	3.13.0 /// 3.13.0 /// 3.13.0 /// 3.13.0 /// 3.13.0	10128	0.00636186	5.91318	5212	1.268	0.287	5309	1.163	0.3152	0
202002_at	ACAA2	acetyl-CoA acyltransferase 2	ENSG00000167315 /// ENSG00000167315 /// ENSG00000167315 /// ENSG00000167315 /// ENSG00000167315	hgu133a2.db /// hgu133plus2.db /// hthgu133a.db /// hthgu133plusa.db /// nugohs1a520180.db	3.13.0 /// 3.13.0 /// 3.13.0 /// 3.13.0 /// 3.4.0	1351	0.0473682	6.06008	3922	0.8779	0.04299	5430	1.202	0.3518	0
202003_s_at	ACAA2	acetyl-CoA acyltransferase 2	ENSG00000167315 /// ENSG00000167315 /// ENSG00000167315 /// ENSG00000167315 /// ENSG00000167315	hgu133a2.db /// hgu133plus2.db /// hgfocus.db /// hthgu133a.db /// hthgu133plusa.db	3.13.0 /// 3.13.0 /// 3.13.0 /// 3.13.0 /// 3.13.0	1352	0.00708658	6.57576	5772	1.129	0.4599	6073	1.26	0.556	0
212186_at	ACACA	acetyl-CoA carboxylase alpha	ENSG00000278540 /// ENSG00000275176 /// ENSG00000278540 /// ENSG00000275176 /// ENSG00000278540 /// ENSG00000275176 /// ENSG00000278540 /// ENSG00000275176 /// ENSG00000278540 /// ENSG00000275176 /// ENSG00000278540 /// ENSG00000275176	hgu133a2.db /// hgu133plus2.db /// hgfocus.db /// hthgu133a.db /// hthgu133plusa.db /// nugohs1a520180.db	3.13.0 /// 3.13.0 /// 3.13.0 /// 3.13.0 /// 3.13.0 /// 3.4.0	8539	0.00231016	5.76069	6579	0.9871	0.7051	6443	1.214	0.6672	0
214358_at	ACACA	acetyl-CoA carboxylase alpha	ENSG00000278540 /// ENSG00000275176 /// ENSG00000278540 /// ENSG00000275176 /// ENSG00000278540 /// ENSG00000275176 /// ENSG00000278540 /// ENSG00000275176	hgu133a2.db /// hgu133plus2.db /// hthgu133a.db /// hthgu133plusa.db	3.13.0 /// 3.13.0 /// 3.13.0 /// 3.13.0	10183	0.00955335	5.82338	6466	1.002	0.6739	6590	1.179	0.708	0
221928_at	ACACB	acetyl-CoA carboxylase beta	ENSG00000076555 /// ENSG00000076555 /// ENSG00000076555 /// ENSG00000076555	hgu133a2.db /// hgu133plus2.db /// hthgu133a.db /// hthgu133plusa.db	3.13.0 /// 3.13.0 /// 3.13.0 /// 3.13.0	15138	0.0436459	5.41962	5984	1.08	0.5277	7464	1.039	0.8888	0
43427_at	ACACB	acetyl-CoA carboxylase beta	ENSG00000076555 /// ENSG00000076555 /// ENSG00000076555 /// ENSG00000076555 /// ENSG00000076555	hgu133a2.db /// hgu95b.db /// hgu133plus2.db /// hthgu133a.db /// hthgu133plusa.db	3.13.0 /// 3.13.0 /// 3.13.0 /// 3.13.0 /// 3.13.0	15610	0.0344558	5.52499	6118	1.05	0.5701	7077	1.09	0.8223	0
49452_at	ACACB	acetyl-CoA carboxylase beta	ENSG00000076555 /// ENSG00000076555 /// ENSG00000076555 /// ENSG00000076555 /// ENSG00000076555	hgu133a2.db /// hgu95b.db /// hgu133plus2.db /// hthgu133a.db /// hthgu133plusa.db	3.13.0 /// 3.13.0 /// 3.13.0 /// 3.13.0 /// 3.13.0	15667	-0.00575927	5.62776	6879	0.9637	0.7798	6473	1.206	0.6759	0
219986_s_at	ACAD10	acyl-CoA dehydrogenase family member 10	ENSG00000111271 /// ENSG00000111271 /// ENSG00000111271 /// ENSG00000111271	hgu133a2.db /// hgu133plus2.db /// hthgu133a.db /// hthgu133plusa.db	3.13.0 /// 3.13.0 /// 3.13.0 /// 3.13.0	13845	0.0388953	6.32943	5246	1.262	0.2969	6313	1.237	0.6294	0
221669_s_at	ACAD8	acyl-CoA dehydrogenase family member 8	ENSG00000151498 /// ENSG00000151498 /// ENSG00000151498 /// ENSG00000151498 /// ENSG00000151498 /// ENSG00000151498	hgu133a2.db /// hgu133plus2.db /// hgfocus.db /// hthgu133a.db /// hthgu133plusa.db /// nugohs1a520180.db	3.13.0 /// 3.13.0 /// 3.13.0 /// 3.13.0 /// 3.13.0 /// 3.4.0	14921	-0.0703893	4.42268	8249	0.9779	0.9654	5379	1.186	0.3364	0
202366_at	ACADS	acyl-CoA dehydrogenase short chain	ENSG00000122971 /// ENSG00000122971 /// ENSG00000122971 /// ENSG00000122971 /// ENSG00000122971	hgu133a2.db /// hgu133plus2.db /// hthgu133a.db /// hthgu133plusa.db /// nugohs1a520180.db	3.13.0 /// 3.13.0 /// 3.13.0 /// 3.13.0 /// 3.4.0	1664	-0.00288251	6.0239	6156	1.047	0.5817	5984	1.267	0.5279	0
200710_at	ACADVL	acyl-CoA dehydrogenase very long chain	ENSG00000072778 /// ENSG00000072778 /// ENSG00000072778 /// ENSG00000072778 /// ENSG00000072778 /// ENSG00000072778	hgu133a2.db /// hgu133plus2.db /// hgfocus.db /// hthgu133a.db /// hthgu133plusa.db /// nugohs1a520180.db	3.13.0 /// 3.13.0 /// 3.13.0 /// 3.13.0 /// 3.13.0 /// 3.4.0	228	-0.0579701	6.92989	7257	0.9579	0.8557	5183	1.115	0.2789	0
205679_x_at	ACAN	aggrecan	ENSG00000157766 /// ENSG00000157766 /// ENSG00000157766 /// ENSG00000157766	hgu133a2.db /// hgu133plus2.db /// hthgu133a.db /// hthgu133plusa.db	3.13.0 /// 3.13.0 /// 3.13.0 /// 3.13.0	4124	0.0400815	6.77893	6213	1.037	0.5994	7440	1.043	0.8853	0
207692_s_at	ACAN	aggrecan	ENSG00000157766 /// ENSG00000157766 /// ENSG00000157766 /// ENSG00000157766 /// ENSG00000157766	hgu133a2.db /// hgu133plus2.db /// hgfocus.db /// hthgu133a.db /// hthgu133plusa.db	3.13.0 /// 3.13.0 /// 3.13.0 /// 3.13.0 /// 3.13.0	5400	0.0619024	5.64897	5940	1.093	0.5137	8006	0.9983	0.9487	0
217161_x_at	ACAN	aggrecan	ENSG00000157766 /// ENSG00000157766 /// ENSG00000157766 /// ENSG00000157766	hgu133a2.db /// hgu133plus2.db /// hthgu133a.db /// hthgu133plusa.db	3.13.0 /// 3.13.0 /// 3.13.0 /// 3.13.0	11819	0.110916	6.82558	4853	1.304	0.1925	8185	0.9923	0.9615	0
205212_s_at	ACAP1	ArfGAP with coiled-coil, ankyrin repeat and PH domains 1	ENSG00000072818 /// ENSG00000288169 /// ENSG00000072818 /// ENSG00000288169 /// ENSG00000072818 /// ENSG00000288169 /// ENSG00000072818 /// ENSG00000288169	hgu133a2.db /// hgu133plus2.db /// hthgu133a.db /// hthgu133plusa.db	3.13.0 /// 3.13.0 /// 3.13.0 /// 3.13.0	3811	-0.0703893	6.51662	5436	1.214	0.3536	4150	0.5441	0.06672	0
205213_at	ACAP1	ArfGAP with coiled-coil, ankyrin repeat and PH domains 1	ENSG00000072818 /// ENSG00000288169 /// ENSG00000072818 /// ENSG00000288169 /// ENSG00000072818 /// ENSG00000288169 /// ENSG00000072818 /// ENSG00000288169 /// ENSG00000072818 /// ENSG00000288169	hgu133a2.db /// hgu133plus2.db /// hthgu133a.db /// hthgu133plusa.db /// nugohs1a520180.db	3.13.0 /// 3.13.0 /// 3.13.0 /// 3.13.0 /// 3.4.0	3812	-0.0071955	6.23827	5217	1.269	0.2885	5049	1.063	0.2419	0
212476_at	ACAP2	ArfGAP with coiled-coil, ankyrin repeat and PH domains 2	ENSG00000114331 /// ENSG00000114331 /// ENSG00000114331 /// ENSG00000114331 /// ENSG00000114331	hgu133a2.db /// hgu133plus2.db /// hthgu133a.db /// hthgu133plusa.db /// nugohs1a520180.db	3.13.0 /// 3.13.0 /// 3.13.0 /// 3.13.0 /// 3.4.0	8783	-0.102994	5.16089	4358	1.192	0.09539	2961	0.09169	0.003253	0
205412_at	ACAT1	acetyl-CoA acetyltransferase 1	ENSG00000075239 /// ENSG00000075239 /// ENSG00000075239 /// ENSG00000075239 /// ENSG00000075239 /// ENSG00000075239	hgu133a2.db /// hgu133plus2.db /// hgfocus.db /// hthgu133a.db /// hthgu133plusa.db /// nugohs1a520180.db	3.13.0 /// 3.13.0 /// 3.13.0 /// 3.13.0 /// 3.13.0 /// 3.4.0	3948	-0.121679	6.10711	7176	0.9592	0.8412	3919	0.4161	0.04267	0
209608_s_at	ACAT2	acetyl-CoA acetyltransferase 2	ENSG00000120437 /// ENSG00000120437 /// ENSG00000120437 /// ENSG00000120437 /// ENSG00000120437	hgu133a2.db /// hgu133plus2.db /// hthgu133a.db /// hthgu133plusa.db /// nugohs1a520180.db	3.13.0 /// 3.13.0 /// 3.13.0 /// 3.13.0 /// 3.4.0	6822	0.0187318	4.63473	6846	0.9654	0.7722	7318	1.058	0.8661	0
202323_s_at	ACBD3	acyl-CoA binding domain containing 3	ENSG00000182827 /// ENSG00000182827 /// ENSG00000182827 /// ENSG00000182827	hgu133a2.db /// hgu133plus2.db /// hthgu133a.db /// hthgu133plusa.db	3.13.0 /// 3.13.0 /// 3.13.0 /// 3.13.0	1628	0.00955335	4.73088	6461	1.002	0.6725	6578	1.183	0.7048	0
202324_s_at	ACBD3	acyl-CoA binding domain containing 3	ENSG00000182827 /// ENSG00000182827 /// ENSG00000182827 /// ENSG00000182827 /// ENSG00000182827 /// ENSG00000182827	hgu133a2.db /// hgu133plus2.db /// hgfocus.db /// hthgu133a.db /// hthgu133plusa.db /// nugohs1a520180.db	3.13.0 /// 3.13.0 /// 3.13.0 /// 3.13.0 /// 3.13.0 /// 3.4.0	1629	0.00433459	4.84293	5523	1.197	0.3808	5827	1.262	0.4776	0
219413_at	ACBD4	acyl-CoA binding domain containing 4	ENSG00000181513 /// ENSG00000181513 /// ENSG00000181513 /// ENSG00000181513 /// ENSG00000181513	hgu133a2.db /// hgu133plus2.db /// hthgu133a.db /// hthgu133plusa.db /// nugohs1a520180.db	3.13.0 /// 3.13.0 /// 3.13.0 /// 3.13.0 /// 3.4.0	13465	0.0572415	6.18525	5131	1.279	0.2642	6958	1.115	0.7974	0
204617_s_at	ACD	ACD shelterin complex subunit and telomerase recruitment factor	ENSG00000102977 /// ENSG00000102977 /// ENSG00000102977 /// ENSG00000102977 /// ENSG00000102977	hgu133a2.db /// hgu133plus2.db /// hthgu133a.db /// hthgu133plusa.db /// nugohs1a520180.db	3.13.0 /// 3.13.0 /// 3.13.0 /// 3.13.0 /// 3.4.0	3406	-0.0243197	4.73238	7155	0.9588	0.8373	6201	1.248	0.5957	0
205377_s_at	ACHE	acetylcholinesterase (Cartwright blood group)	ENSG00000087085 /// ENSG00000087085 /// ENSG00000087085 /// ENSG00000087085 /// ENSG00000087085	hgu133a2.db /// hgu133plus2.db /// hgfocus.db /// hthgu133a.db /// hthgu133plusa.db	3.13.0 /// 3.13.0 /// 3.13.0 /// 3.13.0 /// 3.13.0	3925	0.0363779	4.77333	6162	1.045	0.5838	7316	1.058	0.8658	0
210332_at	ACHE	acetylcholinesterase (Cartwright blood group)	ENSG00000087085 /// ENSG00000087085 /// ENSG00000087085 /// ENSG00000087085	hgu133a2.db /// hgu133plus2.db /// hthgu133a.db /// hthgu133plusa.db	3.13.0 /// 3.13.0 /// 3.13.0 /// 3.13.0	7305	0.074912	5.55938	4834	1.307	0.1881	6857	1.134	0.7746	0
201715_s_at	ACIN1	apoptotic chromatin condensation inducer 1	ENSG00000100813 /// ENSG00000100813 /// ENSG00000100813 /// ENSG00000100813 /// ENSG00000100813	hgu133a2.db /// hgu133plus2.db /// hthgu133a.db /// hthgu133plusa.db /// nugohs1a520180.db	3.13.0 /// 3.13.0 /// 3.13.0 /// 3.13.0 /// 3.4.0	1108	-0.0285692	5.89484	6064	1.062	0.5532	5129	1.093	0.2636	0
208335_s_at	ACKR1	atypical chemokine receptor 1 (Duffy blood group)	ENSG00000213088 /// ENSG00000213088 /// ENSG00000213088 /// ENSG00000213088 /// ENSG00000213088 /// ENSG00000213088	hgu133a2.db /// hgu133plus2.db /// hgfocus.db /// hthgu133a.db /// hthgu133plusa.db /// nugohs1a520180.db	3.13.0 /// 3.13.0 /// 3.13.0 /// 3.13.0 /// 3.13.0 /// 3.4.0	5796	-0.0257376	6.02928	6353	1.02	0.6412	5503	1.217	0.3743	0
206887_at	ACKR2	atypical chemokine receptor 2	ENSG00000144648 /// ENSG00000144648 /// ENSG00000144648 /// ENSG00000144648 /// ENSG00000144648	hgu133a2.db /// hgu133plus2.db /// hgfocus.db /// hthgu133a.db /// hthgu133plusa.db	3.13.0 /// 3.13.0 /// 3.13.0 /// 3.13.0 /// 3.13.0	4896	-0.0229004	5.88628	6709	0.9741	0.7389	5766	1.257	0.4579	0
201127_s_at	ACLY	ATP citrate lyase	ENSG00000131473 /// ENSG00000131473 /// ENSG00000131473 /// ENSG00000131473 /// ENSG00000131473	hgu133a2.db /// hgu133plus2.db /// hthgu133a.db /// hthgu133plusa.db /// nugohs1a520180.db	3.13.0 /// 3.13.0 /// 3.13.0 /// 3.13.0 /// 3.4.0	611	-0.0200577	6.42354	6580	0.9872	0.7053	5926	1.27	0.5094	0
201128_s_at	ACLY	ATP citrate lyase	ENSG00000131473 /// ENSG00000131473 /// ENSG00000131473 /// ENSG00000131473 /// ENSG00000131473	hgu133a2.db /// hgu133plus2.db /// hgfocus.db /// hthgu133a.db /// hthgu133plusa.db	3.13.0 /// 3.13.0 /// 3.13.0 /// 3.13.0 /// 3.13.0	612	-0.0840643	6.08114	5657	1.163	0.423	3797	0.3605	0.03293	0
210337_s_at	ACLY	ATP citrate lyase	ENSG00000131473 /// ENSG00000131473 /// ENSG00000131473 /// ENSG00000131473	hgu133a2.db /// hgu133plus2.db /// hthgu133a.db /// hthgu133plusa.db	3.13.0 /// 3.13.0 /// 3.13.0 /// 3.13.0	7309	-0.0468403	5.40586	6650	0.9805	0.7237	5174	1.111	0.2761	0
207071_s_at	ACO1	aconitase 1	ENSG00000122729 /// ENSG00000122729 /// ENSG00000122729 /// ENSG00000122729 /// ENSG00000122729 /// ENSG00000122729	hgu133a2.db /// hgu133plus2.db /// hgfocus.db /// hthgu133a.db /// hthgu133plusa.db /// nugohs1a520180.db	3.13.0 /// 3.13.0 /// 3.13.0 /// 3.13.0 /// 3.13.0 /// 3.4.0	5010	0.0297353	5.09946	6405	1.013	0.6565	7286	1.062	0.8608	0
200793_s_at	ACO2	aconitase 2	ENSG00000100412 /// ENSG00000100412 /// ENSG00000100412 /// ENSG00000100412 /// ENSG00000100412 /// ENSG00000100412	hgu133a2.db /// hgu133plus2.db /// hgfocus.db /// hthgu133a.db /// hthgu133plusa.db /// nugohs1a520180.db	3.13.0 /// 3.13.0 /// 3.13.0 /// 3.13.0 /// 3.13.0 /// 3.4.0	306	-0.0827026	5.84258	7773	0.9649	0.9272	4936	0.9969	0.2129	0
217307_at	ACO2	aconitase 2	ENSG00000100412 /// ENSG00000100412 /// ENSG00000100412 /// ENSG00000100412	hgu133a2.db /// hgu133plus2.db /// hthgu133a.db /// hthgu133plusa.db	3.13.0 /// 3.13.0 /// 3.13.0 /// 3.13.0	11910	0.059946	4.99563	5750	1.133	0.4529	7593	1.028	0.9063	0
214763_at	ACOT11	acyl-CoA thioesterase 11	ENSG00000162390 /// ENSG00000162390 /// ENSG00000162390 /// ENSG00000162390 /// ENSG00000162390	hgu133a2.db /// hgu133plus2.db /// hthgu133a.db /// hthgu133plusa.db /// nugohs1a520180.db	3.13.0 /// 3.13.0 /// 3.13.0 /// 3.13.0 /// 3.4.0	10441	0.07552	5.49631	4850	1.305	0.1917	7183	1.076	0.8425	0
204565_at	ACOT13	acyl-CoA thioesterase 13	ENSG00000112304 /// ENSG00000112304 /// ENSG00000112304 /// ENSG00000112304 /// ENSG00000112304	hgu133a2.db /// hgu133plus2.db /// hthgu133a.db /// hthgu133plusa.db /// nugohs1a520180.db	3.13.0 /// 3.13.0 /// 3.13.0 /// 3.13.0 /// 3.4.0	3366	0.0512497	4.57581	5943	1.092	0.5148	7525	1.032	0.8972	0
215728_s_at	ACOT7	acyl-CoA thioesterase 7	ENSG00000097021 /// ENSG00000097021 /// ENSG00000097021 /// ENSG00000097021	hgu133a2.db /// hgu133plus2.db /// hthgu133a.db /// hthgu133plusa.db	3.13.0 /// 3.13.0 /// 3.13.0 /// 3.13.0	10992	0.0180013	5.74782	6448	1.005	0.6689	6803	1.143	0.7619	0
204212_at	ACOT8	acyl-CoA thioesterase 8	ENSG00000101473 /// ENSG00000101473 /// ENSG00000101473 /// ENSG00000101473 /// ENSG00000101473 /// ENSG00000101473	hgu133a2.db /// hgu133plus2.db /// hgfocus.db /// hthgu133a.db /// hthgu133plusa.db /// nugohs1a520180.db	3.13.0 /// 3.13.0 /// 3.13.0 /// 3.13.0 /// 3.13.0 /// 3.4.0	3106	0.00462403	6.43333	6816	0.9689	0.7652	6702	1.159	0.7372	0
221641_s_at	ACOT9	acyl-CoA thioesterase 9	ENSG00000123130 /// ENSG00000123130 /// ENSG00000123130 /// ENSG00000123130 /// ENSG00000123130	hgu133a2.db /// hgu133plus2.db /// hgfocus.db /// hthgu133a.db /// hthgu133plusa.db	3.13.0 /// 3.13.0 /// 3.13.0 /// 3.13.0 /// 3.13.0	14901	-0.0356239	6.37148	5971	1.084	0.5236	5068	1.071	0.2471	0
209600_s_at	ACOX1	acyl-CoA oxidase 1	ENSG00000161533 /// ENSG00000161533 /// ENSG00000161533 /// ENSG00000161533 /// ENSG00000161533	hgu133a2.db /// hgu133plus2.db /// hgfocus.db /// hthgu133a.db /// hthgu133plusa.db	3.13.0 /// 3.13.0 /// 3.13.0 /// 3.13.0 /// 3.13.0	6816	0.0768889	5.77302	3229	0.3445	0.007682	5006	1.037	0.2306	0
213501_at	ACOX1	acyl-CoA oxidase 1	ENSG00000161533 /// ENSG00000161533 /// ENSG00000161533 /// ENSG00000161533 /// ENSG00000161533	hgu133a2.db /// hgu133plus2.db /// hthgu133a.db /// hthgu133plusa.db /// nugohs1a520180.db	3.13.0 /// 3.13.0 /// 3.13.0 /// 3.13.0 /// 3.4.0	9576	0.0470701	4.78983	4195	1.099	0.07237	5352	1.176	0.3283	0
205364_at	ACOX2	acyl-CoA oxidase 2	ENSG00000168306 /// ENSG00000168306 /// ENSG00000168306 /// ENSG00000168306 /// ENSG00000168306 /// ENSG00000168306	hgu133a2.db /// hgu133plus2.db /// hgfocus.db /// hthgu133a.db /// hthgu133plusa.db /// nugohs1a520180.db	3.13.0 /// 3.13.0 /// 3.13.0 /// 3.13.0 /// 3.13.0 /// 3.4.0	3918	0.0736969	4.57073	5901	1.102	0.5012	8536	0.9898	0.9791	0
204241_at	ACOX3	acyl-CoA oxidase 3, pristanoyl	ENSG00000087008 /// ENSG00000087008 /// ENSG00000087008 /// ENSG00000087008 /// ENSG00000087008 /// ENSG00000087008	hgu133a2.db /// hgu133plus2.db /// hgfocus.db /// hthgu133a.db /// hthgu133plusa.db /// nugohs1a520180.db	3.13.0 /// 3.13.0 /// 3.13.0 /// 3.13.0 /// 3.13.0 /// 3.4.0	3130	-0.0114956	4.86479	7156	0.9587	0.8376	6484	1.204	0.679	0
204242_s_at	ACOX3	acyl-CoA oxidase 3, pristanoyl	ENSG00000087008 /// ENSG00000087008 /// ENSG00000087008 /// ENSG00000087008	hgu133a2.db /// hgu133plus2.db /// hthgu133a.db /// hthgu133plusa.db	3.13.0 /// 3.13.0 /// 3.13.0 /// 3.13.0	3131	-0.0299829	4.88555	7858	0.9667	0.9357	6430	1.217	0.6637	0
201629_s_at	ACP1	acid phosphatase 1	ENSG00000143727 /// ENSG00000143727 /// ENSG00000143727 /// ENSG00000143727	hgu133a2.db /// hgu133plus2.db /// hthgu133a.db /// hthgu133plusa.db	3.13.0 /// 3.13.0 /// 3.13.0 /// 3.13.0	1040	-0.0935602	5.11526	6773	0.9707	0.7547	4395	0.6801	0.1012	0
201630_s_at	ACP1	acid phosphatase 1	ENSG00000143727 /// ENSG00000143727 /// ENSG00000143727 /// ENSG00000143727 /// ENSG00000143727 /// ENSG00000143727	hgu133a2.db /// hgu133plus2.db /// hgfocus.db /// hthgu133a.db /// hthgu133plusa.db /// nugohs1a520180.db	3.13.0 /// 3.13.0 /// 3.13.0 /// 3.13.0 /// 3.13.0 /// 3.4.0	1041	-0.192825	6.53089	9828	0.9989	0.9988	3546	0.2607	0.01827	0
215227_x_at	ACP1	acid phosphatase 1	ENSG00000143727 /// ENSG00000143727 /// ENSG00000143727 /// ENSG00000143727	hgu133a2.db /// hgu133plus2.db /// hthgu133a.db /// hthgu133plusa.db	3.13.0 /// 3.13.0 /// 3.13.0 /// 3.13.0	10702	-0.159629	5.71454	8171	0.9757	0.9607	3601	0.2806	0.02094	0
202767_at	ACP2	acid phosphatase 2, lysosomal	ENSG00000134575 /// ENSG00000134575 /// ENSG00000134575 /// ENSG00000134575 /// ENSG00000134575 /// ENSG00000134575	hgu133a2.db /// hgu133plus2.db /// hgfocus.db /// hthgu133a.db /// hthgu133plusa.db /// nugohs1a520180.db	3.13.0 /// 3.13.0 /// 3.13.0 /// 3.13.0 /// 3.13.0 /// 3.4.0	1994	-0.0440443	5.61521	7533	0.9596	0.8984	5642	1.245	0.4184	0
204393_s_at	ACP3	acid phosphatase 3	ENSG00000014257 /// ENSG00000014257 /// ENSG00000014257 /// ENSG00000014257 /// ENSG00000014257	hgu133a2.db /// hgu133plus2.db /// hgfocus.db /// hthgu133a.db /// hthgu133plusa.db	3.13.0 /// 3.13.0 /// 3.13.0 /// 3.13.0 /// 3.13.0	3243	0.0843644	5.2024	5200	1.269	0.2835	7722	1.015	0.9217	0
204638_at	ACP5	acid phosphatase 5, tartrate resistant	ENSG00000102575 /// ENSG00000102575 /// ENSG00000102575 /// ENSG00000102575 /// ENSG00000102575 /// ENSG00000102575	hgu133a2.db /// hgu133plus2.db /// hgfocus.db /// hthgu133a.db /// hthgu133plusa.db /// nugohs1a520180.db	3.13.0 /// 3.13.0 /// 3.13.0 /// 3.13.0 /// 3.13.0 /// 3.4.0	3423	0.0298826	6.70425	5438	1.212	0.3544	6259	1.243	0.6132	0
218795_at	ACP6	acid phosphatase 6, lysophosphatidic	ENSG00000162836 /// ENSG00000162836 /// ENSG00000162836 /// ENSG00000162836 /// ENSG00000162836 /// ENSG00000162836	hgu133a2.db /// hgu133plus2.db /// hgfocus.db /// hthgu133a.db /// hthgu133plusa.db /// nugohs1a520180.db	3.13.0 /// 3.13.0 /// 3.13.0 /// 3.13.0 /// 3.13.0 /// 3.4.0	13022	-0.0342157	6.09736	7597	0.9601	0.9067	6145	1.254	0.5784	0
207427_at	ACR	acrosin	ENSG00000100312 /// ENSG00000283539 /// ENSG00000100312 /// ENSG00000283539 /// ENSG00000100312 /// ENSG00000283539 /// ENSG00000100312 /// ENSG00000283539 /// ENSG00000100312 /// ENSG00000283539	hgu133a2.db /// hgu133plus2.db /// hgfocus.db /// hthgu133a.db /// hthgu133plusa.db	3.13.0 /// 3.13.0 /// 3.13.0 /// 3.13.0 /// 3.13.0	5231	0.0835998	6.51524	5574	1.184	0.3967	8423	0.9905	0.9744	0
206776_x_at	ACRV1	acrosomal vesicle protein 1	ENSG00000134940 /// ENSG00000134940 /// ENSG00000134940 /// ENSG00000134940	hgu133a2.db /// hgu133plus2.db /// hthgu133a.db /// hthgu133plusa.db	3.13.0 /// 3.13.0 /// 3.13.0 /// 3.13.0	4819	0.0946491	6.3452	5123	1.281	0.262	8264	0.9908	0.9663	0
207969_x_at	ACRV1	acrosomal vesicle protein 1	ENSG00000134940 /// ENSG00000134940 /// ENSG00000134940 /// ENSG00000134940 /// ENSG00000134940	hgu133a2.db /// hgu133plus2.db /// hthgu133a.db /// hthgu133plusa.db /// nugohs1a520180.db	3.13.0 /// 3.13.0 /// 3.13.0 /// 3.13.0 /// 3.4.0	5558	0.0746082	6.31394	5638	1.168	0.4171	8169	0.9927	0.9605	0
207973_x_at	ACRV1	acrosomal vesicle protein 1	ENSG00000134940 /// ENSG00000134940 /// ENSG00000134940 /// ENSG00000134940	hgu133a2.db /// hgu133plus2.db /// hthgu133a.db /// hthgu133plusa.db	3.13.0 /// 3.13.0 /// 3.13.0 /// 3.13.0	5560	0.136379	6.29676	4387	1.204	0.09997	8706	0.9905	0.9849	0
207990_x_at	ACRV1	acrosomal vesicle protein 1	ENSG00000134940 /// ENSG00000134940 /// ENSG00000134940 /// ENSG00000134940	hgu133a2.db /// hgu133plus2.db /// hthgu133a.db /// hthgu133plusa.db	3.13.0 /// 3.13.0 /// 3.13.0 /// 3.13.0	5571	0.0822246	5.83286	5480	1.207	0.3674	8259	0.9909	0.966	0
207991_x_at	ACRV1	acrosomal vesicle protein 1	ENSG00000134940 /// ENSG00000134940 /// ENSG00000134940 /// ENSG00000134940	hgu133a2.db /// hgu133plus2.db /// hthgu133a.db /// hthgu133plusa.db	3.13.0 /// 3.13.0 /// 3.13.0 /// 3.13.0	5572	0.0491584	6.63362	5960	1.087	0.5203	7498	1.035	0.8936	0
208013_s_at	ACRV1	acrosomal vesicle protein 1	ENSG00000134940 /// ENSG00000134940 /// ENSG00000134940 /// ENSG00000134940 /// ENSG00000134940	hgu133a2.db /// hgu133plus2.db /// hgfocus.db /// hthgu133a.db /// hthgu133plusa.db	3.13.0 /// 3.13.0 /// 3.13.0 /// 3.13.0 /// 3.13.0	5586	0.0555913	5.9229	5872	1.11	0.492	7585	1.029	0.9052	0
206465_at	ACSBG1	acyl-CoA synthetase bubblegum family member 1	ENSG00000103740 /// ENSG00000103740 /// ENSG00000103740 /// ENSG00000103740 /// ENSG00000103740 /// ENSG00000103740	hgu133a2.db /// hgu133plus2.db /// hgfocus.db /// hthgu133a.db /// hthgu133plusa.db /// nugohs1a520180.db	3.13.0 /// 3.13.0 /// 3.13.0 /// 3.13.0 /// 3.13.0 /// 3.4.0	4631	0.0534937	5.15965	5915	1.099	0.5059	7627	1.026	0.9106	0
221716_s_at	ACSBG2	acyl-CoA synthetase bubblegum family member 2	ENSG00000130377 /// ENSG00000130377 /// ENSG00000130377 /// ENSG00000130377	hgu133a2.db /// hgu133plus2.db /// hthgu133a.db /// hthgu133plusa.db	3.13.0 /// 3.13.0 /// 3.13.0 /// 3.13.0	14957	0.0832941	4.83576	5030	1.293	0.2369	7462	1.039	0.8885	0
218844_at	ACSF2	acyl-CoA synthetase family member 2	ENSG00000167107 /// ENSG00000167107 /// ENSG00000167107 /// ENSG00000167107 /// ENSG00000167107	hgu133a2.db /// hgu133plus2.db /// hthgu133a.db /// hthgu133plusa.db /// nugohs1a520180.db	3.13.0 /// 3.13.0 /// 3.13.0 /// 3.13.0 /// 3.4.0	13058	-0.00863031	4.61459	6864	0.9644	0.7762	6338	1.233	0.637	0
201963_at	ACSL1	acyl-CoA synthetase long chain family member 1	NA	hgu133a2.db /// hgu133plus2.db /// hgfocus.db /// hthgu133a.db /// hthgu133plusa.db /// nugohs1a520180.db	3.13.0 /// 3.13.0 /// 3.13.0 /// 3.13.0 /// 3.13.0 /// 3.4.0	1316	0.102682	9.35223	2901	0.1746	0.002633	4846	0.9478	0.191	0
207275_s_at	ACSL1	acyl-CoA synthetase long chain family member 1	ENSG00000151726 /// ENSG00000151726 /// ENSG00000151726 /// ENSG00000151726 /// ENSG00000151726	hgu133a2.db /// hgu133plus2.db /// hgfocus.db /// hthgu133a.db /// hthgu133plusa.db	3.13.0 /// 3.13.0 /// 3.13.0 /// 3.13.0 /// 3.13.0	5128	0.0761282	8.34224	2681	0.09944	0.001134	3878	0.3971	0.03919	0
201660_at	ACSL3	acyl-CoA synthetase long chain family member 3	NA	hgu133a2.db /// hgu133plus2.db /// hthgu133a.db /// hthgu133plusa.db /// nugohs1a520180.db	3.13.0 /// 3.13.0 /// 3.13.0 /// 3.13.0 /// 3.4.0	1064	0.00202119	4.38203	6625	0.9833	0.7172	6474	1.206	0.6761	0
218322_s_at	ACSL5	acyl-CoA synthetase long chain family member 5	ENSG00000197142 /// ENSG00000197142 /// ENSG00000197142 /// ENSG00000197142 /// ENSG00000197142 /// ENSG00000197142	hgu133a2.db /// hgu133plus2.db /// hgfocus.db /// hthgu133a.db /// hthgu133plusa.db /// nugohs1a520180.db	3.13.0 /// 3.13.0 /// 3.13.0 /// 3.13.0 /// 3.13.0 /// 3.4.0	12648	-0.163499	5.68717	8206	0.9768	0.9628	3596	0.2785	0.02071	0
213683_at	ACSL6	acyl-CoA synthetase long chain family member 6	ENSG00000164398 /// ENSG00000164398 /// ENSG00000164398 /// ENSG00000164398	hgu133a2.db /// hgu133plus2.db /// hthgu133a.db /// hthgu133plusa.db	3.13.0 /// 3.13.0 /// 3.13.0 /// 3.13.0	9714	0.062053	4.20446	6083	1.058	0.5591	8147	0.9933	0.9591	0
216409_at	ACSL6	acyl-CoA synthetase long chain family member 6	ENSG00000164398 /// ENSG00000164398 /// ENSG00000164398 /// ENSG00000164398	hgu133a2.db /// hgu133plus2.db /// hthgu133a.db /// hthgu133plusa.db	3.13.0 /// 3.13.0 /// 3.13.0 /// 3.13.0	11381	0.0992781	5.85024	5067	1.289	0.2467	8202	0.9921	0.9626	0
220061_at	ACSM5	acyl-CoA synthetase medium chain family member 5	ENSG00000183549 /// ENSG00000183549 /// ENSG00000183549 /// ENSG00000183549	hgu133a2.db /// hgu133plus2.db /// hthgu133a.db /// hthgu133plusa.db	3.13.0 /// 3.13.0 /// 3.13.0 /// 3.13.0	13892	0.075216	5.42349	5271	1.259	0.3042	7658	1.022	0.9143	0
89977_at	ACSM5	acyl-CoA synthetase medium chain family member 5	ENSG00000183549 /// ENSG00000183549 /// ENSG00000183549 /// ENSG00000183549 /// ENSG00000183549 /// ENSG00000183549	hgu133a2.db /// hgu133plus2.db /// hthgu133a.db /// hthgu133plusa.db /// hgu95e.db /// nugohs1a520180.db	3.13.0 /// 3.13.0 /// 3.13.0 /// 3.13.0 /// 3.13.0 /// 3.4.0	15777	0.0732415	4.73537	5778	1.128	0.4617	8232	0.9914	0.9644	0
219616_at	ACSS3	acyl-CoA synthetase short chain family member 3	ENSG00000111058 /// ENSG00000111058 /// ENSG00000111058 /// ENSG00000111058	hgu133a2.db /// hgu133plus2.db /// hthgu133a.db /// hthgu133plusa.db	3.13.0 /// 3.13.0 /// 3.13.0 /// 3.13.0	13604	0.0822246	4.60745	5383	1.228	0.3374	7953	1	0.9443	0
200974_at	ACTA2	actin alpha 2, smooth muscle	ENSG00000107796 /// ENSG00000107796 /// ENSG00000107796 /// ENSG00000107796 /// ENSG00000107796 /// ENSG00000107796	hgu133a2.db /// hgu133plus2.db /// hgfocus.db /// hthgu133a.db /// hthgu133plusa.db /// nugohs1a520180.db	3.13.0 /// 3.13.0 /// 3.13.0 /// 3.13.0 /// 3.13.0 /// 3.4.0	472	0.000721528	5.28684	5874	1.11	0.4925	5778	1.259	0.4618	0
200801_x_at	ACTB	actin beta	ENSG00000075624 /// ENSG00000075624 /// ENSG00000075624 /// ENSG00000075624	hgu133a2.db /// hgu133plus2.db /// hthgu133a.db /// hthgu133plusa.db	3.13.0 /// 3.13.0 /// 3.13.0 /// 3.13.0	312	-0.041243	12.2607	5869	1.11	0.491	4870	0.9592	0.1966	0
213867_x_at	ACTB	actin beta	NA	hgu133a2.db /// hgu133plus2.db /// hthgu133a.db /// hthgu133plusa.db /// nugohs1a520180.db	3.13.0 /// 3.13.0 /// 3.13.0 /// 3.13.0 /// 3.4.0	9852	-0.0114956	12.167	5067	1.29	0.2466	4917	0.9859	0.208	0
205132_at	ACTC1	actin alpha cardiac muscle 1	ENSG00000159251 /// ENSG00000159251 /// ENSG00000159251 /// ENSG00000159251 /// ENSG00000159251 /// ENSG00000159251	hgu133a2.db /// hgu133plus2.db /// hgfocus.db /// hthgu133a.db /// hthgu133plusa.db /// nugohs1a520180.db	3.13.0 /// 3.13.0 /// 3.13.0 /// 3.13.0 /// 3.13.0 /// 3.4.0	3752	0.00795672	5.29591	7443	0.9583	0.8856	7465	1.039	0.8888	0
201550_x_at	ACTG1	actin gamma 1	ENSG00000184009 /// ENSG00000184009 /// ENSG00000184009 /// ENSG00000184009	hgu133a2.db /// hgu133plus2.db /// hthgu133a.db /// hthgu133plusa.db	3.13.0 /// 3.13.0 /// 3.13.0 /// 3.13.0	971	0.00259919	11.3678	4887	1.3	0.2007	5138	1.095	0.2662	0
211970_x_at	ACTG1	actin gamma 1	ENSG00000184009 /// ENSG00000184009 /// ENSG00000184009 /// ENSG00000184009	hgu133a2.db /// hgu133plus2.db /// hthgu133a.db /// hthgu133plusa.db	3.13.0 /// 3.13.0 /// 3.13.0 /// 3.13.0	8349	-0.00863031	11.0853	5110	1.282	0.2585	5038	1.056	0.239	0
211983_x_at	ACTG1	actin gamma 1	ENSG00000184009 /// ENSG00000184009 /// ENSG00000184009 /// ENSG00000184009 /// ENSG00000184009 /// ENSG00000184009	hgu133a2.db /// hgu133plus2.db /// hgfocus.db /// hthgu133a.db /// hthgu133plusa.db /// nugohs1a520180.db	3.13.0 /// 3.13.0 /// 3.13.0 /// 3.13.0 /// 3.13.0 /// 3.4.0	8362	-0.0731347	11.2698	5482	1.206	0.368	4151	0.5448	0.06688	0
211995_x_at	ACTG1	actin gamma 1	ENSG00000184009 /// ENSG00000184009 /// ENSG00000184009 /// ENSG00000184009	hgu133a2.db /// hgu133plus2.db /// hthgu133a.db /// hthgu133plusa.db	3.13.0 /// 3.13.0 /// 3.13.0 /// 3.13.0	8373	-0.0840643	10.9849	4933	1.297	0.2121	3736	0.3374	0.02875	0
212363_x_at	ACTG1	actin gamma 1	ENSG00000184009 /// ENSG00000184009 /// ENSG00000184009 /// ENSG00000184009	hgu133a2.db /// hgu133plus2.db /// hthgu133a.db /// hthgu133plusa.db	3.13.0 /// 3.13.0 /// 3.13.0 /// 3.13.0	8688	-0.0285692	9.68956	4301	1.152	0.08679	4073	0.5032	0.05782	0
212988_x_at	ACTG1	actin gamma 1	ENSG00000184009 /// ENSG00000184009 /// ENSG00000184009 /// ENSG00000184009	hgu133a2.db /// hgu133plus2.db /// hthgu133a.db /// hthgu133plusa.db	3.13.0 /// 3.13.0 /// 3.13.0 /// 3.13.0	9200	-0.0717627	11.2423	6445	1.006	0.668	4615	0.8098	0.1407	0
213214_x_at	ACTG1	actin gamma 1	ENSG00000184009 /// ENSG00000184009 /// ENSG00000184009 /// ENSG00000184009	hgu133a2.db /// hgu133plus2.db /// hthgu133a.db /// hthgu133plusa.db	3.13.0 /// 3.13.0 /// 3.13.0 /// 3.13.0	9374	-0.041243	11.0443	5417	1.22	0.348	4811	0.9293	0.1827	0
221607_x_at	ACTG1	actin gamma 1	ENSG00000184009 /// ENSG00000184009 /// ENSG00000184009 /// ENSG00000184009	hgu133a2.db /// hgu133plus2.db /// hthgu133a.db /// hthgu133plusa.db	3.13.0 /// 3.13.0 /// 3.13.0 /// 3.13.0	14879	-0.045443	11.3839	5759	1.132	0.4558	4958	1.01	0.2183	0
202274_at	ACTG2	actin gamma 2, smooth muscle	ENSG00000163017 /// ENSG00000163017 /// ENSG00000163017 /// ENSG00000163017 /// ENSG00000163017 /// ENSG00000163017	hgu133a2.db /// hgu133plus2.db /// hgfocus.db /// hthgu133a.db /// hthgu133plusa.db /// nugohs1a520180.db	3.13.0 /// 3.13.0 /// 3.13.0 /// 3.13.0 /// 3.13.0 /// 3.4.0	1589	0.0166871	5.90564	6331	1.022	0.6349	6664	1.169	0.7273	0
206013_s_at	ACTL6B	actin like 6B	ENSG00000077080 /// ENSG00000077080 /// ENSG00000077080 /// ENSG00000077080 /// ENSG00000077080	hgu133a2.db /// hgu133plus2.db /// hgfocus.db /// hthgu133a.db /// hthgu133plusa.db	3.13.0 /// 3.13.0 /// 3.13.0 /// 3.13.0 /// 3.13.0	4330	-0.00432161	4.28666	6463	1.002	0.6731	6182	1.25	0.5897	0
206014_at	ACTL6B	actin like 6B	ENSG00000077080 /// ENSG00000077080 /// ENSG00000077080 /// ENSG00000077080	hgu133a2.db /// hgu133plus2.db /// hthgu133a.db /// hthgu133plusa.db	3.13.0 /// 3.13.0 /// 3.13.0 /// 3.13.0	4331	0.0644648	4.63922	5343	1.24	0.3255	7112	1.085	0.829	0
220501_at	ACTL7A	actin like 7A	ENSG00000187003 /// ENSG00000187003 /// ENSG00000187003 /// ENSG00000187003 /// ENSG00000187003 /// ENSG00000187003	hgu133a2.db /// hgu133plus2.db /// hgfocus.db /// hthgu133a.db /// hthgu133plusa.db /// nugohs1a520180.db	3.13.0 /// 3.13.0 /// 3.13.0 /// 3.13.0 /// 3.13.0 /// 3.4.0	14163	0.059044	5.0458	5905	1.1	0.5025	7801	1.009	0.9301	0
220498_at	ACTL7B	actin like 7B	ENSG00000148156 /// ENSG00000148156 /// ENSG00000148156 /// ENSG00000148156 /// ENSG00000148156 /// ENSG00000148156	hgu133a2.db /// hgu133plus2.db /// hgfocus.db /// hthgu133a.db /// hthgu133plusa.db /// nugohs1a520180.db	3.13.0 /// 3.13.0 /// 3.13.0 /// 3.13.0 /// 3.13.0 /// 3.4.0	14161	-0.0370307	6.10569	7480	0.9591	0.891	6058	1.262	0.5512	0
214957_at	ACTL8	actin like 8	ENSG00000117148 /// ENSG00000117148 /// ENSG00000117148 /// ENSG00000117148 /// ENSG00000117148	hgu133a2.db /// hgu133plus2.db /// hthgu133a.db /// hthgu133plusa.db /// nugohs1a520180.db	3.13.0 /// 3.13.0 /// 3.13.0 /// 3.13.0 /// 3.4.0	10548	-0.00144197	6.98099	5875	1.11	0.4928	5840	1.263	0.4817	0
208636_at	ACTN1	actinin alpha 1	ENSG00000072110 /// ENSG00000072110 /// ENSG00000072110 /// ENSG00000072110 /// ENSG00000072110 /// ENSG00000072110	hgu133a2.db /// hgu133plus2.db /// hgfocus.db /// hthgu133a.db /// hthgu133plusa.db /// nugohs1a520180.db	3.13.0 /// 3.13.0 /// 3.13.0 /// 3.13.0 /// 3.13.0 /// 3.4.0	6001	0.137013	8.44879	2830	0.1467	0.002026	5229	1.132	0.292	0
208637_x_at	ACTN1	actinin alpha 1	ENSG00000072110 /// ENSG00000072110 /// ENSG00000072110 /// ENSG00000072110	hgu133a2.db /// hgu133plus2.db /// hthgu133a.db /// hthgu133plusa.db	3.13.0 /// 3.13.0 /// 3.13.0 /// 3.13.0	6002	0.126266	7.88519	3200	0.3275	0.007033	5696	1.249	0.4354	0
211160_x_at	ACTN1	actinin alpha 1	ENSG00000072110 /// ENSG00000072110 /// ENSG00000072110 /// ENSG00000072110	hgu133a2.db /// hgu133plus2.db /// hthgu133a.db /// hthgu133plusa.db	3.13.0 /// 3.13.0 /// 3.13.0 /// 3.13.0	7824	0.09866	6.84629	4420	1.215	0.1053	6995	1.106	0.8054	0
203861_s_at	ACTN2	actinin alpha 2	ENSG00000077522 /// ENSG00000077522 /// ENSG00000077522 /// ENSG00000077522	hgu133a2.db /// hgu133plus2.db /// hthgu133a.db /// hthgu133plusa.db	3.13.0 /// 3.13.0 /// 3.13.0 /// 3.13.0	2857	0.0640123	5.23684	4843	1.305	0.1903	6569	1.185	0.7024	0
203864_s_at	ACTN2	actinin alpha 2	ENSG00000077522 /// ENSG00000077522 /// ENSG00000077522 /// ENSG00000077522	hgu133a2.db /// hgu133plus2.db /// hthgu133a.db /// hthgu133plusa.db	3.13.0 /// 3.13.0 /// 3.13.0 /// 3.13.0	2858	0.0724828	4.71477	5649	1.163	0.4205	8053	0.996	0.9524	0
206891_at	ACTN3	actinin alpha 3	ENSG00000248746 /// ENSG00000248746 /// ENSG00000248746 /// ENSG00000248746 /// ENSG00000248746	hgu133a2.db /// hgu133plus2.db /// hgfocus.db /// hthgu133a.db /// hthgu133plusa.db	3.13.0 /// 3.13.0 /// 3.13.0 /// 3.13.0 /// 3.13.0	4900	0.062053	4.59306	5522	1.197	0.3805	7398	1.048	0.8788	0
200601_at	ACTN4	actinin alpha 4	ENSG00000130402 /// ENSG00000282844 /// ENSG00000130402 /// ENSG00000282844 /// ENSG00000130402 /// ENSG00000282844 /// ENSG00000130402 /// ENSG00000282844 /// ENSG00000130402 /// ENSG00000282844 /// ENSG00000130402 /// ENSG00000282844	hgu133a2.db /// hgu133plus2.db /// hgfocus.db /// hthgu133a.db /// hthgu133plusa.db /// nugohs1a520180.db	3.13.0 /// 3.13.0 /// 3.13.0 /// 3.13.0 /// 3.13.0 /// 3.4.0	124	0.0897278	6.64408	4912	1.295	0.207	7722	1.015	0.9217	0
222230_s_at	ACTR10	actin related protein 10	ENSG00000131966 /// ENSG00000131966 /// ENSG00000131966 /// ENSG00000131966 /// ENSG00000131966	hgu133a2.db /// hgu133plus2.db /// hthgu133a.db /// hthgu133plusa.db /// nugohs1a520180.db	3.13.0 /// 3.13.0 /// 3.13.0 /// 3.13.0 /// 3.4.0	15334	-0.0854247	6.6589	5605	1.178	0.4064	3884	0.3995	0.03968	0
200720_s_at	ACTR1A	actin related protein 1A	ENSG00000138107 /// ENSG00000138107 /// ENSG00000138107 /// ENSG00000138107 /// ENSG00000138107	hgu133a2.db /// hgu133plus2.db /// hgfocus.db /// hthgu133a.db /// hthgu133plusa.db	3.13.0 /// 3.13.0 /// 3.13.0 /// 3.13.0 /// 3.13.0	238	0.00375589	6.25531	6495	0.9982	0.6821	6252	1.242	0.6112	0
200721_s_at	ACTR1A	actin related protein 1A	ENSG00000138107 /// ENSG00000138107 /// ENSG00000138107 /// ENSG00000138107 /// ENSG00000138107	hgu133a2.db /// hgu133plus2.db /// hthgu133a.db /// hthgu133plusa.db /// nugohs1a520180.db	3.13.0 /// 3.13.0 /// 3.13.0 /// 3.13.0 /// 3.4.0	239	0.00766662	6.36698	6373	1.018	0.6471	6375	1.226	0.6477	0
202135_s_at	ACTR1B	actin related protein 1B	ENSG00000115073 /// ENSG00000115073 /// ENSG00000115073 /// ENSG00000115073 /// ENSG00000115073 /// ENSG00000115073	hgu133a2.db /// hgu133plus2.db /// hgfocus.db /// hthgu133a.db /// hthgu133plusa.db /// nugohs1a520180.db	3.13.0 /// 3.13.0 /// 3.13.0 /// 3.13.0 /// 3.13.0 /// 3.4.0	1466	-0.00144197	6.80147	6862	0.9643	0.7757	6663	1.169	0.7272	0
200727_s_at	ACTR2	actin related protein 2	ENSG00000138071 /// ENSG00000138071 /// ENSG00000138071 /// ENSG00000138071	hgu133a2.db /// hgu133plus2.db /// hthgu133a.db /// hthgu133plusa.db	3.13.0 /// 3.13.0 /// 3.13.0 /// 3.13.0	245	0.0878867	6.07711	3978	0.9169	0.04815	6213	1.246	0.5993	0
200728_at	ACTR2	actin related protein 2	NA	hgu133a2.db /// hgu133plus2.db /// hgfocus.db /// hthgu133a.db /// hthgu133plusa.db /// nugohs1a520180.db	3.13.0 /// 3.13.0 /// 3.13.0 /// 3.13.0 /// 3.13.0 /// 3.4.0	246	-0.249749	8.79726	5575	1.184	0.3969	2521	0.03286	0.0005744	-1
200729_s_at	ACTR2	actin related protein 2	ENSG00000138071 /// ENSG00000138071 /// ENSG00000138071 /// ENSG00000138071	hgu133a2.db /// hgu133plus2.db /// hthgu133a.db /// hthgu133plusa.db	3.13.0 /// 3.13.0 /// 3.13.0 /// 3.13.0	247	-0.289244	7.4161	4956	1.301	0.2178	1926	0.004028	2.245e-05	-1
200996_at	ACTR3	actin related protein 3	ENSG00000115091 /// ENSG00000115091 /// ENSG00000115091 /// ENSG00000115091 /// ENSG00000115091	hgu133a2.db /// hgu133plus2.db /// hgfocus.db /// hthgu133a.db /// hthgu133plusa.db	3.13.0 /// 3.13.0 /// 3.13.0 /// 3.13.0 /// 3.13.0	493	-0.168642	8.2061	5496	1.204	0.3722	2841	0.07104	0.002111	0
213101_s_at	ACTR3	actin related protein 3	ENSG00000115091 /// ENSG00000115091 /// ENSG00000115091 /// ENSG00000115091	hgu133a2.db /// hgu133plus2.db /// hthgu133a.db /// hthgu133plusa.db	3.13.0 /// 3.13.0 /// 3.13.0 /// 3.13.0	9286	-0.137504	10.2124	6733	0.9736	0.7449	3714	0.3298	0.02737	0
213102_at	ACTR3	actin related protein 3	ENSG00000115091 /// ENSG00000115091 /// ENSG00000115091 /// ENSG00000115091 /// ENSG00000115091	hgu133a2.db /// hgu133plus2.db /// hthgu133a.db /// hthgu133plusa.db /// nugohs1a520180.db	3.13.0 /// 3.13.0 /// 3.13.0 /// 3.13.0 /// 3.4.0	9287	-0.172488	8.27595	5786	1.128	0.4644	2886	0.07817	0.002491	0
219623_at	ACTR5	actin related protein 5	ENSG00000101442 /// ENSG00000101442 /// ENSG00000101442 /// ENSG00000101442 /// ENSG00000101442	hgu133a2.db /// hgu133plus2.db /// hthgu133a.db /// hthgu133plusa.db /// nugohs1a520180.db	3.13.0 /// 3.13.0 /// 3.13.0 /// 3.13.0 /// 3.4.0	13610	0.0369699	6.27546	5763	1.131	0.4569	6660	1.169	0.7264	0
222147_s_at	ACTR5	actin related protein 5	ENSG00000101442 /// ENSG00000101442 /// ENSG00000101442 /// ENSG00000101442	hgu133a2.db /// hgu133plus2.db /// hthgu133a.db /// hthgu133plusa.db	3.13.0 /// 3.13.0 /// 3.13.0 /// 3.13.0	15287	-0.0114956	4.19811	6610	0.9848	0.7132	6148	1.253	0.5795	0
218658_s_at	ACTR8	actin related protein 8	ENSG00000113812 /// ENSG00000113812 /// ENSG00000113812 /// ENSG00000113812 /// ENSG00000113812	hgu133a2.db /// hgu133plus2.db /// hthgu133a.db /// hthgu133plusa.db /// nugohs1a520180.db	3.13.0 /// 3.13.0 /// 3.13.0 /// 3.13.0 /// 3.4.0	12919	0.0475173	4.52575	6337	1.022	0.6365	7802	1.009	0.9302	0
205209_at	ACVR1B	activin A receptor type 1B	ENSG00000135503 /// ENSG00000135503 /// ENSG00000135503 /// ENSG00000135503	hgu133a2.db /// hgu133plus2.db /// hthgu133a.db /// hthgu133plusa.db	3.13.0 /// 3.13.0 /// 3.13.0 /// 3.13.0	3808	0.143851	4.88241	4258	1.121	0.0807	8696	0.9908	0.9846	0
208218_s_at	ACVR1B	activin A receptor type 1B	ENSG00000135503 /// ENSG00000135503 /// ENSG00000135503 /// ENSG00000135503	hgu133a2.db /// hgu133plus2.db /// hthgu133a.db /// hthgu133plusa.db	3.13.0 /// 3.13.0 /// 3.13.0 /// 3.13.0	5718	-0.00575927	4.94457	6198	1.039	0.5948	5988	1.268	0.5289	0
208222_at	ACVR1B	activin A receptor type 1B	ENSG00000135503 /// ENSG00000135503 /// ENSG00000135503 /// ENSG00000135503	hgu133a2.db /// hgu133plus2.db /// hthgu133a.db /// hthgu133plusa.db	3.13.0 /// 3.13.0 /// 3.13.0 /// 3.13.0	5720	0.0505024	5.11583	6236	1.034	0.6063	7923	1.002	0.9417	0
213198_at	ACVR1B	activin A receptor type 1B	ENSG00000135503 /// ENSG00000135503 /// ENSG00000135503 /// ENSG00000135503 /// ENSG00000135503	hgu133a2.db /// hgu133plus2.db /// hthgu133a.db /// hthgu133plusa.db /// nugohs1a520180.db	3.13.0 /// 3.13.0 /// 3.13.0 /// 3.13.0 /// 3.4.0	9361	0.0384508	6.28616	5741	1.136	0.4499	6939	1.118	0.7933	0
205327_s_at	ACVR2A	activin A receptor type 2A	ENSG00000121989 /// ENSG00000121989 /// ENSG00000121989 /// ENSG00000121989 /// ENSG00000121989 /// ENSG00000121989	hgu133a2.db /// hgu133plus2.db /// hgfocus.db /// hthgu133a.db /// hthgu133plusa.db /// nugohs1a520180.db	3.13.0 /// 3.13.0 /// 3.13.0 /// 3.13.0 /// 3.13.0 /// 3.4.0	3893	-0.108357	5.80514	7781	0.9653	0.928	4513	0.7555	0.1213	0
220028_at	ACVR2B	activin A receptor type 2B	ENSG00000114739 /// ENSG00000114739 /// ENSG00000114739 /// ENSG00000114739 /// ENSG00000114739 /// ENSG00000114739	hgu133a2.db /// hgu133plus2.db /// hgfocus.db /// hthgu133a.db /// hthgu133plusa.db /// nugohs1a520180.db	3.13.0 /// 3.13.0 /// 3.13.0 /// 3.13.0 /// 3.13.0 /// 3.4.0	13870	0.0914176	5.07646	4911	1.297	0.2067	7564	1.029	0.9025	0
215590_x_at	ACVR2B-AS1	ACVR2B antisense RNA 1	ENSG00000229589 /// ENSG00000229589 /// ENSG00000229589 /// ENSG00000229589	hgu133a2.db /// hgu133plus2.db /// hthgu133a.db /// hthgu133plusa.db	3.13.0 /// 3.13.0 /// 3.13.0 /// 3.13.0	10916	0.0335695	5.41351	6113	1.052	0.5683	7124	1.084	0.8313	0
210838_s_at	ACVRL1	activin A receptor like type 1	ENSG00000139567 /// ENSG00000139567 /// ENSG00000139567 /// ENSG00000139567 /// ENSG00000139567	hgu133a2.db /// hgu133plus2.db /// hgfocus.db /// hthgu133a.db /// hthgu133plusa.db	3.13.0 /// 3.13.0 /// 3.13.0 /// 3.13.0 /// 3.13.0	7629	0.0491584	4.7497	5415	1.222	0.3473	6764	1.15	0.7525	0
206833_s_at	ACYP2	acylphosphatase 2	NA	hgu133a2.db /// hgu133plus2.db /// hgfocus.db /// hthgu133a.db /// hthgu133plusa.db /// nugohs1a520180.db	3.13.0 /// 3.13.0 /// 3.13.0 /// 3.13.0 /// 3.13.0 /// 3.4.0	4855	0.0117334	4.27087	6309	1.024	0.6284	6596	1.179	0.7096	0
204639_at	ADA	adenosine deaminase	ENSG00000196839 /// ENSG00000196839 /// ENSG00000196839 /// ENSG00000196839 /// ENSG00000196839 /// ENSG00000196839	hgu133a2.db /// hgu133plus2.db /// hgfocus.db /// hthgu133a.db /// hthgu133plusa.db /// nugohs1a520180.db	3.13.0 /// 3.13.0 /// 3.13.0 /// 3.13.0 /// 3.13.0 /// 3.4.0	3424	-0.00288251	6.84367	5634	1.169	0.4158	5480	1.213	0.3673	0
216705_s_at	ADA	adenosine deaminase	ENSG00000196839 /// ENSG00000196839 /// ENSG00000196839 /// ENSG00000196839	hgu133a2.db /// hgu133plus2.db /// hthgu133a.db /// hthgu133plusa.db	3.13.0 /// 3.13.0 /// 3.13.0 /// 3.13.0	11551	-0.0621217	5.36911	7172	0.9586	0.8404	5064	1.07	0.2459	0
219505_at	ADA2	adenosine deaminase 2	ENSG00000093072 /// ENSG00000093072 /// ENSG00000093072 /// ENSG00000093072 /// ENSG00000093072 /// ENSG00000093072	hgu133a2.db /// hgu133plus2.db /// hgfocus.db /// hthgu133a.db /// hthgu133plusa.db /// nugohs1a520180.db	3.13.0 /// 3.13.0 /// 3.13.0 /// 3.13.0 /// 3.13.0 /// 3.4.0	13531	-0.0908534	8.51118	5534	1.191	0.3842	3570	0.2695	0.01941	0
202603_at	ADAM10	ADAM metallopeptidase domain 10	NA	hgu133a2.db /// hgu133plus2.db /// hgfocus.db /// hthgu133a.db /// hthgu133plusa.db /// nugohs1a520180.db	3.13.0 /// 3.13.0 /// 3.13.0 /// 3.13.0 /// 3.13.0 /// 3.4.0	1861	-0.228973	7.01163	7296	0.9569	0.8626	2578	0.03839	0.0007369	-1
207880_at	ADAM11	ADAM metallopeptidase domain 11	ENSG00000073670 /// ENSG00000073670 /// ENSG00000073670 /// ENSG00000073670 /// ENSG00000073670	hgu133a2.db /// hgu133plus2.db /// hgfocus.db /// hthgu133a.db /// hthgu133plusa.db	3.13.0 /// 3.13.0 /// 3.13.0 /// 3.13.0 /// 3.13.0	5507	-0.00144197	6.08742	6363	1.019	0.6443	6148	1.254	0.5794	0
204943_at	ADAM12	ADAM metallopeptidase domain 12	ENSG00000148848 /// ENSG00000148848 /// ENSG00000148848 /// ENSG00000148848 /// ENSG00000148848	hgu133a2.db /// hgu133plus2.db /// hgfocus.db /// hthgu133a.db /// hthgu133plusa.db	3.13.0 /// 3.13.0 /// 3.13.0 /// 3.13.0 /// 3.13.0	3624	0.103612	6.34695	4985	1.305	0.2251	8171	0.9926	0.9606	0
215613_at	ADAM12	ADAM metallopeptidase domain 12	ENSG00000148848 /// ENSG00000148848 /// ENSG00000148848 /// ENSG00000148848	hgu133a2.db /// hgu133plus2.db /// hthgu133a.db /// hthgu133plusa.db	3.13.0 /// 3.13.0 /// 3.13.0 /// 3.13.0	10929	0.00795672	4.31836	6725	0.9742	0.7428	6785	1.145	0.7576	0
217007_s_at	ADAM15	ADAM metallopeptidase domain 15	ENSG00000143537 /// ENSG00000143537 /// ENSG00000143537 /// ENSG00000143537 /// ENSG00000143537 /// ENSG00000143537	hgu133a2.db /// hgu133plus2.db /// hgfocus.db /// hthgu133a.db /// hthgu133plusa.db /// nugohs1a520180.db	3.13.0 /// 3.13.0 /// 3.13.0 /// 3.13.0 /// 3.13.0 /// 3.4.0	11728	0.00390054	5.4248	5366	1.233	0.3325	5408	1.198	0.345	0
205745_x_at	ADAM17	ADAM metallopeptidase domain 17	ENSG00000151694 /// ENSG00000151694 /// ENSG00000151694 /// ENSG00000151694	hgu133a2.db /// hgu133plus2.db /// hthgu133a.db /// hthgu133plusa.db	3.13.0 /// 3.13.0 /// 3.13.0 /// 3.13.0	4165	-0.0200577	4.72381	6951	0.9606	0.7958	6089	1.258	0.5611	0
213532_at	ADAM17	ADAM metallopeptidase domain 17	NA	hgu133a2.db /// hgu133plus2.db /// hthgu133a.db /// hthgu133plusa.db /// nugohs1a520180.db	3.13.0 /// 3.13.0 /// 3.13.0 /// 3.13.0 /// 3.4.0	9601	0.0434972	4.63148	5560	1.188	0.3922	7031	1.1	0.8128	0
207597_at	ADAM18	ADAM metallopeptidase domain 18	ENSG00000168619 /// ENSG00000278548 /// ENSG00000168619 /// ENSG00000278548 /// ENSG00000168619 /// ENSG00000278548 /// ENSG00000168619 /// ENSG00000278548 /// ENSG00000168619 /// ENSG00000278548 /// ENSG00000168619 /// ENSG00000278548	hgu133a2.db /// hgu133plus2.db /// hgfocus.db /// hthgu133a.db /// hthgu133plusa.db /// nugohs1a520180.db	3.13.0 /// 3.13.0 /// 3.13.0 /// 3.13.0 /// 3.13.0 /// 3.4.0	5334	0.00679665	4.16599	7081	0.9584	0.8229	7051	1.095	0.817	0
209765_at	ADAM19	ADAM metallopeptidase domain 19	ENSG00000135074 /// ENSG00000135074 /// ENSG00000135074 /// ENSG00000135074 /// ENSG00000135074	hgu133a2.db /// hgu133plus2.db /// hgfocus.db /// hthgu133a.db /// hthgu133plusa.db	3.13.0 /// 3.13.0 /// 3.13.0 /// 3.13.0 /// 3.13.0	6926	0.168285	6.57364	3377	0.4405	0.01172	7472	1.038	0.8898	0
221128_at	ADAM19	ADAM metallopeptidase domain 19	ENSG00000135074 /// ENSG00000135074 /// ENSG00000135074 /// ENSG00000135074	hgu133a2.db /// hgu133plus2.db /// hthgu133a.db /// hthgu133plusa.db	3.13.0 /// 3.13.0 /// 3.13.0 /// 3.13.0	14535	-0.015783	5.33944	7280	0.9567	0.8598	6523	1.193	0.6899	0
207422_at	ADAM20	ADAM metallopeptidase domain 20	ENSG00000134007 /// ENSG00000134007 /// ENSG00000134007 /// ENSG00000134007	hgu133a2.db /// hgu133plus2.db /// hthgu133a.db /// hthgu133plusa.db	3.13.0 /// 3.13.0 /// 3.13.0 /// 3.13.0	5227	0.0793256	5.11271	5466	1.206	0.363	8039	0.9963	0.9513	0
207423_s_at	ADAM20	ADAM metallopeptidase domain 20	ENSG00000134007 /// ENSG00000134007 /// ENSG00000134007 /// ENSG00000134007 /// ENSG00000134007	hgu133a2.db /// hgu133plus2.db /// hgfocus.db /// hthgu133a.db /// hthgu133plusa.db	3.13.0 /// 3.13.0 /// 3.13.0 /// 3.13.0 /// 3.13.0	5228	0.0219508	4.93184	5941	1.093	0.514	6495	1.2	0.6819	0
207665_at	ADAM21	ADAM metallopeptidase domain 21	ENSG00000139985 /// ENSG00000139985 /// ENSG00000139985 /// ENSG00000139985 /// ENSG00000139985 /// ENSG00000139985	hgu133a2.db /// hgu133plus2.db /// hgfocus.db /// hthgu133a.db /// hthgu133plusa.db /// nugohs1a520180.db	3.13.0 /// 3.13.0 /// 3.13.0 /// 3.13.0 /// 3.13.0 /// 3.4.0	5380	0.0481139	5.00994	5966	1.085	0.5219	7501	1.035	0.8941	0
208226_x_at	ADAM22	ADAM metallopeptidase domain 22	ENSG00000008277 /// ENSG00000008277 /// ENSG00000008277 /// ENSG00000008277	hgu133a2.db /// hgu133plus2.db /// hthgu133a.db /// hthgu133plusa.db	3.13.0 /// 3.13.0 /// 3.13.0 /// 3.13.0	5723	-0.00575927	4.81592	7107	0.959	0.8281	6605	1.178	0.7119	0
208227_x_at	ADAM22	ADAM metallopeptidase domain 22	ENSG00000008277 /// ENSG00000008277 /// ENSG00000008277 /// ENSG00000008277	hgu133a2.db /// hgu133plus2.db /// hthgu133a.db /// hthgu133plusa.db	3.13.0 /// 3.13.0 /// 3.13.0 /// 3.13.0	5724	0.0900349	5.12164	4774	1.305	0.1743	7304	1.059	0.8638	0
208237_x_at	ADAM22	ADAM metallopeptidase domain 22	ENSG00000008277 /// ENSG00000008277 /// ENSG00000008277 /// ENSG00000008277	hgu133a2.db /// hgu133plus2.db /// hthgu133a.db /// hthgu133plusa.db	3.13.0 /// 3.13.0 /// 3.13.0 /// 3.13.0	5728	0.0384508	4.89646	6458	1.003	0.6716	7656	1.023	0.9141	0
206046_at	ADAM23	ADAM metallopeptidase domain 23	ENSG00000114948 /// ENSG00000114948 /// ENSG00000114948 /// ENSG00000114948 /// ENSG00000114948 /// ENSG00000114948	hgu133a2.db /// hgu133plus2.db /// hgfocus.db /// hthgu133a.db /// hthgu133plusa.db /// nugohs1a520180.db	3.13.0 /// 3.13.0 /// 3.13.0 /// 3.13.0 /// 3.13.0 /// 3.4.0	4350	0.0262051	4.85202	6521	0.9924	0.6893	7109	1.086	0.8286	0
205997_at	ADAM28	ADAM metallopeptidase domain 28	NA	hgu133a2.db /// hgu133plus2.db /// hgfocus.db /// hthgu133a.db /// hthgu133plusa.db /// nugohs1a520180.db	3.13.0 /// 3.13.0 /// 3.13.0 /// 3.13.0 /// 3.13.0 /// 3.4.0	4318	0.0685439	4.15239	5007	1.301	0.2309	7015	1.102	0.8095	0
208269_s_at	ADAM28	ADAM metallopeptidase domain 28	ENSG00000042980 /// ENSG00000042980 /// ENSG00000042980 /// ENSG00000042980	hgu133a2.db /// hgu133plus2.db /// hthgu133a.db /// hthgu133plusa.db	3.13.0 /// 3.13.0 /// 3.13.0 /// 3.13.0	5752	0.000288568	5.73273	6074	1.059	0.5562	5950	1.27	0.5169	0
221446_at	ADAM30	ADAM metallopeptidase domain 30	ENSG00000134249 /// ENSG00000134249 /// ENSG00000134249 /// ENSG00000134249 /// ENSG00000134249	hgu133a2.db /// hgu133plus2.db /// hgfocus.db /// hthgu133a.db /// hthgu133plusa.db	3.13.0 /// 3.13.0 /// 3.13.0 /// 3.13.0 /// 3.13.0	14751	0.0712696	6.13753	5219	1.269	0.2891	7458	1.04	0.8879	0
216998_s_at	ADAM5	ADAM metallopeptidase domain 5 (pseudogene)	ENSG00000196115 /// ENSG00000196115 /// ENSG00000196115 /// ENSG00000196115	hgu133a2.db /// hgu133plus2.db /// hthgu133a.db /// hthgu133plusa.db	3.13.0 /// 3.13.0 /// 3.13.0 /// 3.13.0	11722	0.0394883	4.68329	5890	1.105	0.4976	7037	1.098	0.8141	0
217003_s_at	ADAM5	ADAM metallopeptidase domain 5 (pseudogene)	ENSG00000196115 /// ENSG00000196115 /// ENSG00000196115 /// ENSG00000196115	hgu133a2.db /// hgu133plus2.db /// hthgu133a.db /// hthgu133plusa.db	3.13.0 /// 3.13.0 /// 3.13.0 /// 3.13.0	11725	0.0682413	4.82856	6030	1.069	0.5425	8290	0.9908	0.9678	0
211238_at	ADAM7	ADAM metallopeptidase domain 7	ENSG00000069206 /// ENSG00000069206 /// ENSG00000069206 /// ENSG00000069206	hgu133a2.db /// hgu133plus2.db /// hthgu133a.db /// hthgu133plusa.db	3.13.0 /// 3.13.0 /// 3.13.0 /// 3.13.0	7876	0.0368218	4.9848	6781	0.9694	0.7566	7942	1.001	0.9434	0
205179_s_at	ADAM8	ADAM metallopeptidase domain 8	ENSG00000151651 /// ENSG00000151651 /// ENSG00000151651 /// ENSG00000151651	hgu133a2.db /// hgu133plus2.db /// hthgu133a.db /// hthgu133plusa.db	3.13.0 /// 3.13.0 /// 3.13.0 /// 3.13.0	3786	-0.0186342	4.29835	6658	0.9797	0.7259	5786	1.261	0.4644	0
205180_s_at	ADAM8	ADAM metallopeptidase domain 8	ENSG00000151651 /// ENSG00000151651 /// ENSG00000151651 /// ENSG00000151651 /// ENSG00000151651 /// ENSG00000151651	hgu133a2.db /// hgu133plus2.db /// hgfocus.db /// hthgu133a.db /// hthgu133plusa.db /// nugohs1a520180.db	3.13.0 /// 3.13.0 /// 3.13.0 /// 3.13.0 /// 3.13.0 /// 3.4.0	3787	0.0865074	6.1691	4423	1.215	0.1057	7030	1.1	0.8127	0
222162_s_at	ADAMTS1	ADAM metallopeptidase with thrombospondin type 1 motif 1	ENSG00000154734 /// ENSG00000154734 /// ENSG00000154734 /// ENSG00000154734 /// ENSG00000154734 /// ENSG00000154734	hgu133a2.db /// hgu133plus2.db /// hgfocus.db /// hthgu133a.db /// hthgu133plusa.db /// nugohs1a520180.db	3.13.0 /// 3.13.0 /// 3.13.0 /// 3.13.0 /// 3.13.0 /// 3.4.0	15296	0.0578421	4.2867	6183	1.041	0.5902	8106	0.9941	0.9563	0
221421_s_at	ADAMTS12	ADAM metallopeptidase with thrombospondin type 1 motif 12	ENSG00000151388 /// ENSG00000281690 /// ENSG00000151388 /// ENSG00000281690 /// ENSG00000151388 /// ENSG00000281690 /// ENSG00000151388 /// ENSG00000281690 /// ENSG00000151388 /// ENSG00000281690 /// ENSG00000151388 /// ENSG00000281690	hgu133a2.db /// hgu133plus2.db /// hgfocus.db /// hthgu133a.db /// hthgu133plusa.db /// nugohs1a520180.db	3.13.0 /// 3.13.0 /// 3.13.0 /// 3.13.0 /// 3.13.0 /// 3.4.0	14736	0.0545421	5.98565	5940	1.093	0.5139	7756	1.012	0.9254	0
220208_at	ADAMTS13	ADAM metallopeptidase with thrombospondin type 1 motif 13	ENSG00000160323 /// ENSG00000281244 /// ENSG00000160323 /// ENSG00000281244 /// ENSG00000160323 /// ENSG00000281244 /// ENSG00000160323 /// ENSG00000281244 /// ENSG00000160323 /// ENSG00000281244	hgu133a2.db /// hgu133plus2.db /// hgfocus.db /// hthgu133a.db /// hthgu133plusa.db	3.13.0 /// 3.13.0 /// 3.13.0 /// 3.13.0 /// 3.13.0	13987	0.0446872	6.76948	5617	1.175	0.4103	6869	1.132	0.7775	0
214454_at	ADAMTS2	ADAM metallopeptidase with thrombospondin type 1 motif 2	ENSG00000087116 /// ENSG00000283802 /// ENSG00000087116 /// ENSG00000283802 /// ENSG00000087116 /// ENSG00000283802 /// ENSG00000087116 /// ENSG00000283802 /// ENSG00000087116 /// ENSG00000283802	hgu133a2.db /// hgu133plus2.db /// hthgu133a.db /// hthgu133plusa.db /// nugohs1a520180.db	3.13.0 /// 3.13.0 /// 3.13.0 /// 3.13.0 /// 3.4.0	10250	0.0730897	4.77038	5432	1.216	0.3524	7866	1.004	0.9365	0
214535_s_at	ADAMTS2	ADAM metallopeptidase with thrombospondin type 1 motif 2	ENSG00000087116 /// ENSG00000283802 /// ENSG00000087116 /// ENSG00000283802 /// ENSG00000087116 /// ENSG00000283802 /// ENSG00000087116 /// ENSG00000283802 /// ENSG00000087116 /// ENSG00000283802	hgu133a2.db /// hgu133plus2.db /// hgfocus.db /// hthgu133a.db /// hthgu133plusa.db	3.13.0 /// 3.13.0 /// 3.13.0 /// 3.13.0 /// 3.13.0	10302	-0.0257376	5.95751	6849	0.9648	0.7729	5827	1.262	0.4777	0
220866_at	ADAMTS6	ADAM metallopeptidase with thrombospondin type 1 motif 6	ENSG00000049192 /// ENSG00000049192 /// ENSG00000049192 /// ENSG00000049192 /// ENSG00000049192	hgu133a2.db /// hgu133plus2.db /// hgfocus.db /// hthgu133a.db /// hthgu133plusa.db	3.13.0 /// 3.13.0 /// 3.13.0 /// 3.13.0 /// 3.13.0	14377	0.018878	4.7604	6575	0.9876	0.704	7051	1.096	0.8169	0
220705_s_at	ADAMTS7	ADAM metallopeptidase with thrombospondin type 1 motif 7	ENSG00000136378 /// ENSG00000136378 /// ENSG00000136378 /// ENSG00000136378 /// ENSG00000136378	hgu133a2.db /// hgu133plus2.db /// hgfocus.db /// hthgu133a.db /// hthgu133plusa.db	3.13.0 /// 3.13.0 /// 3.13.0 /// 3.13.0 /// 3.13.0	14290	0.00534787	5.22845	5591	1.181	0.402	5733	1.253	0.4475	0
220706_at	ADAMTS7	ADAM metallopeptidase with thrombospondin type 1 motif 7	ENSG00000136378 /// ENSG00000136378 /// ENSG00000136378 /// ENSG00000136378	hgu133a2.db /// hgu133plus2.db /// hthgu133a.db /// hthgu133plusa.db	3.13.0 /// 3.13.0 /// 3.13.0 /// 3.13.0	14291	-0.0370307	5.28727	6426	1.01	0.6626	5265	1.147	0.3023	0
220287_at	ADAMTS9	ADAM metallopeptidase with thrombospondin type 1 motif 9	NA	hgu133a2.db /// hgu133plus2.db /// hgfocus.db /// hthgu133a.db /// hthgu133plusa.db /// nugohs1a520180.db	3.13.0 /// 3.13.0 /// 3.13.0 /// 3.13.0 /// 3.13.0 /// 3.4.0	14039	0.0954196	4.94979	4864	1.305	0.1951	7838	1.006	0.9338	0
206629_at	ADAMTSL2	ADAMTS like 2	ENSG00000197859 /// ENSG00000197859 /// ENSG00000197859 /// ENSG00000197859	hgu133a2.db /// hgu133plus2.db /// hthgu133a.db /// hthgu133plusa.db	3.13.0 /// 3.13.0 /// 3.13.0 /// 3.13.0	4732	0.0137711	4.40682	5696	1.149	0.4354	6128	1.254	0.5731	0
220578_at	ADAMTSL4	ADAMTS like 4	ENSG00000143382 /// ENSG00000143382 /// ENSG00000143382 /// ENSG00000143382	hgu133a2.db /// hgu133plus2.db /// hthgu133a.db /// hthgu133plusa.db	3.13.0 /// 3.13.0 /// 3.13.0 /// 3.13.0	14211	-0.0214797	5.21946	7049	0.9599	0.8166	6052	1.263	0.5492	0
219150_s_at	ADAP1	ArfGAP with dual PH domains 1	ENSG00000105963 /// ENSG00000105963 /// ENSG00000105963 /// ENSG00000105963	hgu133a2.db /// hgu133plus2.db /// hthgu133a.db /// hthgu133plusa.db	3.13.0 /// 3.13.0 /// 3.13.0 /// 3.13.0	13289	0.0304719	5.90473	5067	1.289	0.2467	5943	1.269	0.5147	0
90265_at	ADAP1	ArfGAP with dual PH domains 1	ENSG00000105963 /// ENSG00000105963 /// ENSG00000105963 /// ENSG00000105963 /// ENSG00000105963 /// ENSG00000105963 /// ENSG00000105963	hgu133a2.db /// hgu133plus2.db /// hgfocus.db /// hthgu133a.db /// hthgu133plusa.db /// hgu95e.db /// nugohs1a520180.db	3.13.0 /// 3.13.0 /// 3.13.0 /// 3.13.0 /// 3.13.0 /// 3.13.0 /// 3.4.0	15778	0.0536434	8.2722	5965	1.085	0.5219	7762	1.012	0.926	0
219358_s_at	ADAP2	ArfGAP with dual PH domains 2	ENSG00000184060 /// ENSG00000184060 /// ENSG00000184060 /// ENSG00000184060 /// ENSG00000184060 /// ENSG00000184060	hgu133a2.db /// hgu133plus2.db /// hgfocus.db /// hthgu133a.db /// hthgu133plusa.db /// nugohs1a520180.db	3.13.0 /// 3.13.0 /// 3.13.0 /// 3.13.0 /// 3.13.0 /// 3.4.0	13426	0.0212186	5.87858	6032	1.069	0.5432	6496	1.199	0.6822	0
201786_s_at	ADAR	adenosine deaminase RNA specific	ENSG00000160710 /// ENSG00000160710 /// ENSG00000160710 /// ENSG00000160710 /// ENSG00000160710 /// ENSG00000160710	hgu133a2.db /// hgu133plus2.db /// hgfocus.db /// hthgu133a.db /// hthgu133plusa.db /// nugohs1a520180.db	3.13.0 /// 3.13.0 /// 3.13.0 /// 3.13.0 /// 3.13.0 /// 3.4.0	1170	0.0197553	8.73412	4636	1.29	0.145	5186	1.116	0.2797	0
203865_s_at	ADARB1	adenosine deaminase RNA specific B1	ENSG00000197381 /// ENSG00000197381 /// ENSG00000197381 /// ENSG00000197381 /// ENSG00000197381 /// ENSG00000197381	hgu133a2.db /// hgu133plus2.db /// hgfocus.db /// hthgu133a.db /// hthgu133plusa.db /// nugohs1a520180.db	3.13.0 /// 3.13.0 /// 3.13.0 /// 3.13.0 /// 3.13.0 /// 3.4.0	2859	-0.0299829	4.93015	7059	0.96	0.8187	5841	1.263	0.4821	0
207999_s_at	ADARB1	adenosine deaminase RNA specific B1	ENSG00000197381 /// ENSG00000197381 /// ENSG00000197381 /// ENSG00000197381	hgu133a2.db /// hgu133plus2.db /// hthgu133a.db /// hthgu133plusa.db	3.13.0 /// 3.13.0 /// 3.13.0 /// 3.13.0	5577	0.0632584	5.68505	5316	1.247	0.3175	7206	1.071	0.8468	0
209979_at	ADARB1	adenosine deaminase RNA specific B1	ENSG00000197381 /// ENSG00000197381 /// ENSG00000197381 /// ENSG00000197381	hgu133a2.db /// hgu133plus2.db /// hthgu133a.db /// hthgu133plusa.db	3.13.0 /// 3.13.0 /// 3.13.0 /// 3.13.0	7078	-0.0426443	6.17074	5088	1.289	0.2523	4318	0.635	0.08938	0
219384_s_at	ADAT1	adenosine deaminase tRNA specific 1	ENSG00000065457 /// ENSG00000065457 /// ENSG00000065457 /// ENSG00000065457 /// ENSG00000065457 /// ENSG00000065457	hgu133a2.db /// hgu133plus2.db /// hgfocus.db /// hthgu133a.db /// hthgu133plusa.db /// nugohs1a520180.db	3.13.0 /// 3.13.0 /// 3.13.0 /// 3.13.0 /// 3.13.0 /// 3.4.0	13443	-0.0398403	5.94437	6949	0.9609	0.7954	5425	1.201	0.3502	0
221893_s_at	ADCK2	aarF domain containing kinase 2	ENSG00000133597 /// ENSG00000133597 /// ENSG00000133597 /// ENSG00000133597	hgu133a2.db /// hgu133plus2.db /// hthgu133a.db /// hthgu133plusa.db	3.13.0 /// 3.13.0 /// 3.13.0 /// 3.13.0	15108	0.0216579	4.38397	6296	1.025	0.6243	6748	1.151	0.7486	0
221894_at	ADCK2	aarF domain containing kinase 2	ENSG00000133597 /// ENSG00000133597 /// ENSG00000133597 /// ENSG00000133597	hgu133a2.db /// hgu133plus2.db /// hthgu133a.db /// hthgu133plusa.db	3.13.0 /// 3.13.0 /// 3.13.0 /// 3.13.0	15109	0.010861	5.06903	6100	1.055	0.5644	6236	1.242	0.6063	0
222117_s_at	ADCK2	aarF domain containing kinase 2	ENSG00000133597 /// ENSG00000133597 /// ENSG00000133597 /// ENSG00000133597	hgu133a2.db /// hgu133plus2.db /// hthgu133a.db /// hthgu133plusa.db	3.13.0 /// 3.13.0 /// 3.13.0 /// 3.13.0	15269	0.0718761	5.04254	5328	1.244	0.3208	7438	1.043	0.8849	0
44120_at	ADCK2	aarF domain containing kinase 2	ENSG00000133597 /// ENSG00000133597 /// ENSG00000133597 /// ENSG00000133597 /// ENSG00000133597 /// ENSG00000133597	hgu133a2.db /// hgu95b.db /// hgu133plus2.db /// hthgu133a.db /// hthgu133plusa.db /// nugohs1a520180.db	3.13.0 /// 3.13.0 /// 3.13.0 /// 3.13.0 /// 3.13.0 /// 3.4.0	15618	-0.00575927	6.20126	7401	0.9579	0.8793	6924	1.122	0.7898	0
215340_at	ADCY1	adenylate cyclase 1	ENSG00000164742 /// ENSG00000164742 /// ENSG00000164742 /// ENSG00000164742	hgu133a2.db /// hgu133plus2.db /// hthgu133a.db /// hthgu133plusa.db	3.13.0 /// 3.13.0 /// 3.13.0 /// 3.13.0	10765	0.0886536	4.21348	5281	1.255	0.3069	8157	0.9931	0.9597	0
215348_at	ADCY1	adenylate cyclase 1	ENSG00000164742 /// ENSG00000164742 /// ENSG00000164742 /// ENSG00000164742	hgu133a2.db /// hgu133plus2.db /// hthgu133a.db /// hthgu133plusa.db	3.13.0 /// 3.13.0 /// 3.13.0 /// 3.13.0	10770	0.00303285	4.54094	5620	1.174	0.4112	5724	1.251	0.4445	0
217305_s_at	ADCY10	adenylate cyclase 10	ENSG00000143199 /// ENSG00000143199 /// ENSG00000143199 /// ENSG00000143199 /// ENSG00000143199	hgu133a2.db /// hgu133plus2.db /// hthgu133a.db /// hthgu133plusa.db /// nugohs1a520180.db	3.13.0 /// 3.13.0 /// 3.13.0 /// 3.13.0 /// 3.4.0	11909	0.0493076	4.39796	6153	1.047	0.5809	7693	1.018	0.9184	0
213217_at	ADCY2	adenylate cyclase 2	ENSG00000078295 /// ENSG00000078295 /// ENSG00000078295 /// ENSG00000078295	hgu133a2.db /// hgu133plus2.db /// hthgu133a.db /// hthgu133plusa.db	3.13.0 /// 3.13.0 /// 3.13.0 /// 3.13.0	9377	0.0326838	5.10292	5569	1.185	0.395	6529	1.192	0.6915	0
217687_at	ADCY2	adenylate cyclase 2	ENSG00000078295 /// ENSG00000078295 /// ENSG00000078295 /// ENSG00000078295 /// ENSG00000078295	hgu133a2.db /// hgu133plus2.db /// hthgu133a.db /// hthgu133plusa.db /// nugohs1a520180.db	3.13.0 /// 3.13.0 /// 3.13.0 /// 3.13.0 /// 3.4.0	12118	0.107026	4.75982	4737	1.299	0.1662	8021	0.9974	0.9499	0
209320_at	ADCY3	adenylate cyclase 3	ENSG00000138031 /// ENSG00000138031 /// ENSG00000138031 /// ENSG00000138031 /// ENSG00000138031	hgu133a2.db /// hgu133plus2.db /// hthgu133a.db /// hthgu133plusa.db /// nugohs1a520180.db	3.13.0 /// 3.13.0 /// 3.13.0 /// 3.13.0 /// 3.4.0	6597	0.0691491	6.09431	5214	1.268	0.2875	7345	1.055	0.8705	0
209321_s_at	ADCY3	adenylate cyclase 3	ENSG00000138031 /// ENSG00000138031 /// ENSG00000138031 /// ENSG00000138031 /// ENSG00000138031	hgu133a2.db /// hgu133plus2.db /// hgfocus.db /// hthgu133a.db /// hthgu133plusa.db	3.13.0 /// 3.13.0 /// 3.13.0 /// 3.13.0 /// 3.13.0	6598	-0.0129262	4.63846	6836	0.9662	0.7699	6169	1.25	0.5857	0
209195_s_at	ADCY6	adenylate cyclase 6	ENSG00000174233 /// ENSG00000174233 /// ENSG00000174233 /// ENSG00000174233 /// ENSG00000174233 /// ENSG00000174233	hgu133a2.db /// hgu133plus2.db /// hgfocus.db /// hthgu133a.db /// hthgu133plusa.db /// nugohs1a520180.db	3.13.0 /// 3.13.0 /// 3.13.0 /// 3.13.0 /// 3.13.0 /// 3.4.0	6497	0.0212186	6.56039	6695	0.9761	0.7352	7293	1.061	0.862	0
203741_s_at	ADCY7	adenylate cyclase 7	ENSG00000121281 /// ENSG00000121281 /// ENSG00000121281 /// ENSG00000121281 /// ENSG00000121281 /// ENSG00000121281	hgu133a2.db /// hgu133plus2.db /// hgfocus.db /// hthgu133a.db /// hthgu133plusa.db /// nugohs1a520180.db	3.13.0 /// 3.13.0 /// 3.13.0 /// 3.13.0 /// 3.13.0 /// 3.4.0	2773	-0.212881	6.11047	5536	1.191	0.3849	2422	0.02524	0.0003645	-1
204498_s_at	ADCY9	adenylate cyclase 9	ENSG00000162104 /// ENSG00000162104 /// ENSG00000162104 /// ENSG00000162104	hgu133a2.db /// hgu133plus2.db /// hthgu133a.db /// hthgu133plusa.db	3.13.0 /// 3.13.0 /// 3.13.0 /// 3.13.0	3316	0.0142081	5.44189	6146	1.049	0.5786	6335	1.234	0.6361	0
215400_x_at	ADCY9	adenylate cyclase 9	ENSG00000162104 /// ENSG00000162104 /// ENSG00000162104 /// ENSG00000162104	hgu133a2.db /// hgu133plus2.db /// hthgu133a.db /// hthgu133plusa.db	3.13.0 /// 3.13.0 /// 3.13.0 /// 3.13.0	10801	0.0460271	5.25876	5056	1.29	0.2438	6433	1.215	0.6644	0
206281_at	ADCYAP1	adenylate cyclase activating polypeptide 1	ENSG00000141433 /// ENSG00000141433 /// ENSG00000141433 /// ENSG00000141433 /// ENSG00000141433 /// ENSG00000141433	hgu133a2.db /// hgu133plus2.db /// hgfocus.db /// hthgu133a.db /// hthgu133plusa.db /// nugohs1a520180.db	3.13.0 /// 3.13.0 /// 3.13.0 /// 3.13.0 /// 3.13.0 /// 3.4.0	4515	0.0858948	4.99175	5504	1.202	0.3749	8379	0.9901	0.9724	0
207151_at	ADCYAP1R1	ADCYAP receptor type I	ENSG00000078549 /// ENSG00000078549 /// ENSG00000078549 /// ENSG00000078549 /// ENSG00000078549	hgu133a2.db /// hgu133plus2.db /// hgfocus.db /// hthgu133a.db /// hthgu133plusa.db	3.13.0 /// 3.13.0 /// 3.13.0 /// 3.13.0 /// 3.13.0	5057	0.00129901	4.39005	7034	0.9606	0.8134	6823	1.14	0.7667	0
208030_s_at	ADD1	adducin 1	ENSG00000087274 /// ENSG00000087274 /// ENSG00000087274 /// ENSG00000087274 /// ENSG00000087274	hgu133a2.db /// hgu133plus2.db /// hgfocus.db /// hthgu133a.db /// hthgu133plusa.db	3.13.0 /// 3.13.0 /// 3.13.0 /// 3.13.0 /// 3.13.0	5594	-0.0662614	6.42843	6270	1.03	0.6166	4465	0.7243	0.1128	0
214726_x_at	ADD1	adducin 1	ENSG00000087274 /// ENSG00000087274 /// ENSG00000087274 /// ENSG00000087274	hgu133a2.db /// hgu133plus2.db /// hthgu133a.db /// hthgu133plusa.db	3.13.0 /// 3.13.0 /// 3.13.0 /// 3.13.0	10410	0.0234164	7.26381	5944	1.091	0.515	6315	1.236	0.6301	0
214736_s_at	ADD1	adducin 1	ENSG00000087274 /// ENSG00000087274 /// ENSG00000087274 /// ENSG00000087274 /// ENSG00000087274	hgu133a2.db /// hgu133plus2.db /// hthgu133a.db /// hthgu133plusa.db /// nugohs1a520180.db	3.13.0 /// 3.13.0 /// 3.13.0 /// 3.13.0 /// 3.4.0	10418	-0.0745054	6.61854	6487	1	0.6798	4395	0.6805	0.1013	0
205268_s_at	ADD2	adducin 2	ENSG00000075340 /// ENSG00000075340 /// ENSG00000075340 /// ENSG00000075340	hgu133a2.db /// hgu133plus2.db /// hthgu133a.db /// hthgu133plusa.db	3.13.0 /// 3.13.0 /// 3.13.0 /// 3.13.0	3850	0.0303245	5.66406	6343	1.021	0.6383	7215	1.071	0.8485	0
206807_s_at	ADD2	adducin 2	ENSG00000075340 /// ENSG00000075340 /// ENSG00000075340 /// ENSG00000075340 /// ENSG00000075340	hgu133a2.db /// hgu133plus2.db /// hgfocus.db /// hthgu133a.db /// hthgu133plusa.db	3.13.0 /// 3.13.0 /// 3.13.0 /// 3.13.0 /// 3.13.0	4838	0.0400815	6.25999	6078	1.059	0.5576	7131	1.083	0.8327	0
213484_at	ADD2	adducin 2	ENSG00000075340 /// ENSG00000075340 /// ENSG00000075340 /// ENSG00000075340	hgu133a2.db /// hgu133plus2.db /// hthgu133a.db /// hthgu133plusa.db	3.13.0 /// 3.13.0 /// 3.13.0 /// 3.13.0	9561	0.0123153	4.37919	6081	1.058	0.5584	6222	1.244	0.6021	0
201034_at	ADD3	adducin 3	ENSG00000148700 /// ENSG00000148700 /// ENSG00000148700 /// ENSG00000148700 /// ENSG00000148700 /// ENSG00000148700	hgu133a2.db /// hgu133plus2.db /// hgfocus.db /// hthgu133a.db /// hthgu133plusa.db /// nugohs1a520180.db	3.13.0 /// 3.13.0 /// 3.13.0 /// 3.13.0 /// 3.13.0 /// 3.4.0	528	-0.255803	7.51783	5346	1.24	0.3264	1955	0.004644	2.706e-05	-1
201752_s_at	ADD3	adducin 3	ENSG00000148700 /// ENSG00000148700 /// ENSG00000148700 /// ENSG00000148700	hgu133a2.db /// hgu133plus2.db /// hthgu133a.db /// hthgu133plusa.db	3.13.0 /// 3.13.0 /// 3.13.0 /// 3.13.0	1137	-0.171207	7.00365	5743	1.135	0.4506	2940	0.08789	0.003018	0
201753_s_at	ADD3	adducin 3	ENSG00000148700 /// ENSG00000148700 /// ENSG00000148700 /// ENSG00000148700 /// ENSG00000148700	hgu133a2.db /// hgu133plus2.db /// hgfocus.db /// hthgu133a.db /// hthgu133plusa.db	3.13.0 /// 3.13.0 /// 3.13.0 /// 3.13.0 /// 3.13.0	1138	-0.296311	7.34545	5998	1.078	0.5323	1968	0.004997	2.944e-05	-1
205882_x_at	ADD3	adducin 3	ENSG00000148700 /// ENSG00000148700 /// ENSG00000148700 /// ENSG00000148700	hgu133a2.db /// hgu133plus2.db /// hthgu133a.db /// hthgu133plusa.db	3.13.0 /// 3.13.0 /// 3.13.0 /// 3.13.0	4245	-0.232661	7.582	5441	1.213	0.3552	2530	0.03386	0.0005985	-1
222072_at	ADD3-AS1	ADD3 antisense RNA 1	ENSG00000203876 /// ENSG00000203876 /// ENSG00000203876 /// ENSG00000203876	hgu133a2.db /// hgu133plus2.db /// hthgu133a.db /// hthgu133plusa.db	3.13.0 /// 3.13.0 /// 3.13.0 /// 3.13.0	15239	0.0854355	4.28076	5510	1.202	0.3768	8358	0.9903	0.9713	0
221814_at	ADGRA2	adhesion G protein-coupled receptor A2	ENSG00000020181 /// ENSG00000020181 /// ENSG00000020181 /// ENSG00000020181	hgu133a2.db /// hgu133plus2.db /// hthgu133a.db /// hthgu133plusa.db	3.13.0 /// 3.13.0 /// 3.13.0 /// 3.13.0	15036	0.0863542	5.10213	4939	1.299	0.2135	7518	1.033	0.8964	0
206083_at	ADGRB1	adhesion G protein-coupled receptor B1	ENSG00000181790 /// ENSG00000181790 /// ENSG00000181790 /// ENSG00000181790 /// ENSG00000181790	hgu133a2.db /// hgu133plus2.db /// hgfocus.db /// hthgu133a.db /// hthgu133plusa.db	3.13.0 /// 3.13.0 /// 3.13.0 /// 3.13.0 /// 3.13.0	4377	0.0608487	5.01402	4543	1.273	0.127	6089	1.259	0.5611	0
204966_at	ADGRB2	adhesion G protein-coupled receptor B2	ENSG00000121753 /// ENSG00000121753 /// ENSG00000121753 /// ENSG00000121753 /// ENSG00000121753 /// ENSG00000121753	hgu133a2.db /// hgu133plus2.db /// hgfocus.db /// hthgu133a.db /// hthgu133plusa.db /// nugohs1a520180.db	3.13.0 /// 3.13.0 /// 3.13.0 /// 3.13.0 /// 3.13.0 /// 3.4.0	3640	-0.015783	4.87581	6975	0.9606	0.801	6230	1.243	0.6046	0
216289_at	ADGRD2	adhesion G protein-coupled receptor D2	ENSG00000180264 /// ENSG00000180264 /// ENSG00000180264 /// ENSG00000180264	hgu133a2.db /// hgu133plus2.db /// hthgu133a.db /// hthgu133plusa.db	3.13.0 /// 3.13.0 /// 3.13.0 /// 3.13.0	11298	0.0522964	4.81017	3881	0.8481	0.03949	5238	1.137	0.2946	0
207111_at	ADGRE1	adhesion G protein-coupled receptor E1	ENSG00000174837 /// ENSG00000174837 /// ENSG00000174837 /// ENSG00000174837 /// ENSG00000174837 /// ENSG00000174837	hgu133a2.db /// hgu133plus2.db /// hgfocus.db /// hthgu133a.db /// hthgu133plusa.db /// nugohs1a520180.db	3.13.0 /// 3.13.0 /// 3.13.0 /// 3.13.0 /// 3.13.0 /// 3.4.0	5032	-0.0551957	6.01177	5191	1.272	0.2809	4163	0.55	0.06826	0
207610_s_at	ADGRE2	adhesion G protein-coupled receptor E2	ENSG00000127507 /// ENSG00000127507 /// ENSG00000127507 /// ENSG00000127507 /// ENSG00000127507	hgu133a2.db /// hgu133plus2.db /// hgfocus.db /// hthgu133a.db /// hthgu133plusa.db	3.13.0 /// 3.13.0 /// 3.13.0 /// 3.13.0 /// 3.13.0	5342	0.12926	7.08681	2336	0.03668	0.0002393	4343	0.6478	0.09299	1
210724_at	ADGRE3	adhesion G protein-coupled receptor E3	ENSG00000131355 /// ENSG00000131355 /// ENSG00000131355 /// ENSG00000131355 /// ENSG00000131355	hgu133a2.db /// hgu133plus2.db /// hthgu133a.db /// hthgu133plusa.db /// nugohs1a520180.db	3.13.0 /// 3.13.0 /// 3.13.0 /// 3.13.0 /// 3.4.0	7552	0.143213	7.16329	3593	0.5917	0.02054	7339	1.056	0.8697	0
202910_s_at	ADGRE5	adhesion G protein-coupled receptor E5	ENSG00000123146 /// ENSG00000123146 /// ENSG00000123146 /// ENSG00000123146 /// ENSG00000123146 /// ENSG00000123146	hgu133a2.db /// hgu133plus2.db /// hgfocus.db /// hthgu133a.db /// hthgu133plusa.db /// nugohs1a520180.db	3.13.0 /// 3.13.0 /// 3.13.0 /// 3.13.0 /// 3.13.0 /// 3.4.0	2117	0.0593446	8.36507	4378	1.206	0.09842	5989	1.268	0.5294	0
220907_at	ADGRF1	adhesion G protein-coupled receptor F1	ENSG00000153292 /// ENSG00000153292 /// ENSG00000153292 /// ENSG00000153292	hgu133a2.db /// hgu133plus2.db /// hthgu133a.db /// hthgu133plusa.db	3.13.0 /// 3.13.0 /// 3.13.0 /// 3.13.0	14399	0.0337172	4.5305	5946	1.091	0.5158	6978	1.111	0.8017	0
212951_at	ADGRF5	adhesion G protein-coupled receptor F5	ENSG00000069122 /// ENSG00000069122 /// ENSG00000069122 /// ENSG00000069122	hgu133a2.db /// hgu133plus2.db /// hthgu133a.db /// hthgu133plusa.db	3.13.0 /// 3.13.0 /// 3.13.0 /// 3.13.0	9170	0.0509507	4.55398	5825	1.121	0.4768	7410	1.046	0.8807	0
206582_s_at	ADGRG1	adhesion G protein-coupled receptor G1	ENSG00000205336 /// ENSG00000205336 /// ENSG00000205336 /// ENSG00000205336	hgu133a2.db /// hgu133plus2.db /// hthgu133a.db /// hthgu133plusa.db	3.13.0 /// 3.13.0 /// 3.13.0 /// 3.13.0	4700	0.0567913	6.30779	5886	1.107	0.4965	7767	1.012	0.9266	0
212070_at	ADGRG1	adhesion G protein-coupled receptor G1	ENSG00000205336 /// ENSG00000205336 /// ENSG00000205336 /// ENSG00000205336 /// ENSG00000205336 /// ENSG00000205336	hgu133a2.db /// hgu133plus2.db /// hgfocus.db /// hthgu133a.db /// hthgu133plusa.db /// nugohs1a520180.db	3.13.0 /// 3.13.0 /// 3.13.0 /// 3.13.0 /// 3.13.0 /// 3.4.0	8442	-0.0114956	6.76422	4164	1.066	0.06845	4532	0.7664	0.1248	0
220404_at	ADGRG3	adhesion G protein-coupled receptor G3	NA	hgu133a2.db /// hgu133plus2.db /// hthgu133a.db /// hthgu133plusa.db /// nugohs1a520180.db	3.13.0 /// 3.13.0 /// 3.13.0 /// 3.13.0 /// 3.4.0	14101	0.213738	7.67675	3273	0.3743	0.008748	9706	0.9984	0.9984	0
203488_at	ADGRL1	adhesion G protein-coupled receptor L1	ENSG00000072071 /// ENSG00000288324 /// ENSG00000072071 /// ENSG00000288324 /// ENSG00000072071 /// ENSG00000288324 /// ENSG00000072071 /// ENSG00000288324 /// ENSG00000072071 /// ENSG00000288324	hgu133a2.db /// hgu133plus2.db /// hthgu133a.db /// hthgu133plusa.db /// nugohs1a520180.db	3.13.0 /// 3.13.0 /// 3.13.0 /// 3.13.0 /// 3.4.0	2581	-0.0676387	6.33413	7124	0.9594	0.8314	4901	0.977	0.2042	0
219145_at	ADGRL1	adhesion G protein-coupled receptor L1	ENSG00000072071 /// ENSG00000288324 /// ENSG00000072071 /// ENSG00000288324 /// ENSG00000072071 /// ENSG00000288324 /// ENSG00000072071 /// ENSG00000288324	hgu133a2.db /// hgu133plus2.db /// hthgu133a.db /// hthgu133plusa.db	3.13.0 /// 3.13.0 /// 3.13.0 /// 3.13.0	13286	0.0487106	5.20967	6219	1.036	0.6011	7830	1.007	0.933	0
47560_at	ADGRL1	adhesion G protein-coupled receptor L1	ENSG00000072071 /// ENSG00000288324 /// ENSG00000072071 /// ENSG00000288324 /// ENSG00000072071 /// ENSG00000288324 /// ENSG00000072071 /// ENSG00000288324 /// ENSG00000072071 /// ENSG00000288324 /// ENSG00000072071 /// ENSG00000288324	hgu133a2.db /// hgu95b.db /// hgu133plus2.db /// hthgu133a.db /// hthgu133plusa.db /// nugohs1a520180.db	3.13.0 /// 3.13.0 /// 3.13.0 /// 3.13.0 /// 3.13.0 /// 3.4.0	15648	0.00592721	5.03967	7257	0.9576	0.8558	7090	1.089	0.8248	0
209866_s_at	ADGRL3	adhesion G protein-coupled receptor L3	NA	hgu133a2.db /// hgu133plus2.db /// hthgu133a.db /// hthgu133plusa.db /// nugohs1a520180.db	3.13.0 /// 3.13.0 /// 3.13.0 /// 3.13.0 /// 3.4.0	6997	0.0576919	4.12447	5862	1.112	0.4887	7738	1.014	0.9235	0
209614_at	ADH1B	alcohol dehydrogenase 1B (class I), beta polypeptide	ENSG00000196616 /// ENSG00000196616 /// ENSG00000196616 /// ENSG00000196616	hgu133a2.db /// hgu133plus2.db /// hthgu133a.db /// hthgu133plusa.db	3.13.0 /// 3.13.0 /// 3.13.0 /// 3.13.0	6824	0.0232698	5.32682	6781	0.9694	0.7568	7449	1.041	0.8865	0
206262_at	ADH1C	alcohol dehydrogenase 1C (class I), gamma polypeptide	ENSG00000248144 /// ENSG00000248144 /// ENSG00000248144 /// ENSG00000248144 /// ENSG00000248144	hgu133a2.db /// hgu133plus2.db /// hgfocus.db /// hthgu133a.db /// hthgu133plusa.db	3.13.0 /// 3.13.0 /// 3.13.0 /// 3.13.0 /// 3.13.0	4501	-0.0172093	4.70679	6805	0.9688	0.7625	6034	1.265	0.5438	0
208847_s_at	ADH5	alcohol dehydrogenase 5 (class III), chi polypeptide	ENSG00000197894 /// ENSG00000197894 /// ENSG00000197894 /// ENSG00000197894 /// ENSG00000197894	hgu133a2.db /// hgu133plus2.db /// hthgu133a.db /// hthgu133plusa.db /// nugohs1a520180.db	3.13.0 /// 3.13.0 /// 3.13.0 /// 3.13.0 /// 3.4.0	6198	-0.105678	6.29268	7368	0.9569	0.8743	4217	0.5777	0.07513	0
214261_s_at	ADH6	alcohol dehydrogenase 6 (class V)	ENSG00000172955 /// ENSG00000172955 /// ENSG00000172955 /// ENSG00000172955 /// ENSG00000172955 /// ENSG00000172955	hgu133a2.db /// hgu133plus2.db /// hgfocus.db /// hthgu133a.db /// hthgu133plusa.db /// nugohs1a520180.db	3.13.0 /// 3.13.0 /// 3.13.0 /// 3.13.0 /// 3.13.0 /// 3.4.0	10118	0.010425	4.47165	6525	0.9907	0.6904	6644	1.172	0.7223	0
217761_at	ADI1	acireductone dioxygenase 1	ENSG00000182551 /// ENSG00000280830 /// ENSG00000182551 /// ENSG00000280830 /// ENSG00000182551 /// ENSG00000280830 /// ENSG00000182551 /// ENSG00000280830 /// ENSG00000182551 /// ENSG00000280830	hgu133a2.db /// hgu133plus2.db /// hthgu133a.db /// hthgu133plusa.db /// nugohs1a520180.db	3.13.0 /// 3.13.0 /// 3.13.0 /// 3.13.0 /// 3.4.0	12176	-0.214125	6.02304	5609	1.178	0.4079	2302	0.01714	0.0002009	-1
217748_at	ADIPOR1	adiponectin receptor 1	ENSG00000159346 /// ENSG00000159346 /// ENSG00000159346 /// ENSG00000159346 /// ENSG00000159346	hgu133a2.db /// hgu133plus2.db /// hthgu133a.db /// hthgu133plusa.db /// nugohs1a520180.db	3.13.0 /// 3.13.0 /// 3.13.0 /// 3.13.0 /// 3.4.0	12163	-0.353888	9.01147	7208	0.9583	0.8471	1596	0.0005746	1.856e-06	-1
201346_at	ADIPOR2	adiponectin receptor 2	ENSG00000006831 /// ENSG00000285070 /// ENSG00000006831 /// ENSG00000285070 /// ENSG00000006831 /// ENSG00000285070 /// ENSG00000006831 /// ENSG00000285070 /// ENSG00000006831 /// ENSG00000285070	hgu133a2.db /// hgu133plus2.db /// hthgu133a.db /// hthgu133plusa.db /// nugohs1a520180.db	3.13.0 /// 3.13.0 /// 3.13.0 /// 3.13.0 /// 3.4.0	796	-0.0621217	6.83788	6697	0.9759	0.7359	4894	0.9745	0.2024	0
203571_s_at	ADIRF	adipogenesis regulatory factor	ENSG00000148671 /// ENSG00000148671 /// ENSG00000148671 /// ENSG00000148671 /// ENSG00000148671 /// ENSG00000148671	hgu133a2.db /// hgu133plus2.db /// hgfocus.db /// hthgu133a.db /// hthgu133plusa.db /// nugohs1a520180.db	3.13.0 /// 3.13.0 /// 3.13.0 /// 3.13.0 /// 3.13.0 /// 3.4.0	2643	0.03623	4.63198	5777	1.128	0.4616	6847	1.135	0.7724	0
204119_s_at	ADK	adenosine kinase	ENSG00000156110 /// ENSG00000156110 /// ENSG00000156110 /// ENSG00000156110	hgu133a2.db /// hgu133plus2.db /// hthgu133a.db /// hthgu133plusa.db	3.13.0 /// 3.13.0 /// 3.13.0 /// 3.13.0	3041	-0.00144197	6.50468	5725	1.139	0.4447	5340	1.172	0.3246	0
202912_at	ADM	adrenomedullin	ENSG00000148926 /// ENSG00000148926 /// ENSG00000148926 /// ENSG00000148926 /// ENSG00000148926 /// ENSG00000148926	hgu133a2.db /// hgu133plus2.db /// hgfocus.db /// hthgu133a.db /// hthgu133plusa.db /// nugohs1a520180.db	3.13.0 /// 3.13.0 /// 3.13.0 /// 3.13.0 /// 3.13.0 /// 3.4.0	2119	0.044836	6.71855	3088	0.2613	0.004966	3848	0.3846	0.03676	0
220538_at	ADM2	adrenomedullin 2	ENSG00000128165 /// ENSG00000128165 /// ENSG00000128165 /// ENSG00000128165	hgu133a2.db /// hgu133plus2.db /// hthgu133a.db /// hthgu133plusa.db	3.13.0 /// 3.13.0 /// 3.13.0 /// 3.13.0	14186	0.0560412	6.61981	5400	1.225	0.3426	7210	1.071	0.8475	0
201773_at	ADNP	activity dependent neuroprotector homeobox	ENSG00000101126 /// ENSG00000101126 /// ENSG00000101126 /// ENSG00000101126	hgu133a2.db /// hgu133plus2.db /// hthgu133a.db /// hthgu133plusa.db	3.13.0 /// 3.13.0 /// 3.13.0 /// 3.13.0	1158	-0.0908534	4.58183	5455	1.208	0.3596	3593	0.2775	0.02055	0
203321_s_at	ADNP2	ADNP homeobox 2	ENSG00000101544 /// ENSG00000101544 /// ENSG00000101544 /// ENSG00000101544	hgu133a2.db /// hgu133plus2.db /// hthgu133a.db /// hthgu133plusa.db	3.13.0 /// 3.13.0 /// 3.13.0 /// 3.13.0	2445	0.0193166	4.57096	5702	1.147	0.4376	6252	1.242	0.6113	0
203322_at	ADNP2	ADNP homeobox 2	ENSG00000101544 /// ENSG00000101544 /// ENSG00000101544 /// ENSG00000101544 /// ENSG00000101544	hgu133a2.db /// hgu133plus2.db /// hthgu133a.db /// hthgu133plusa.db /// nugohs1a520180.db	3.13.0 /// 3.13.0 /// 3.13.0 /// 3.13.0 /// 3.4.0	2446	-0.0662614	5.4358	7291	0.9568	0.8617	5289	1.157	0.3094	0
212500_at	ADO	2-aminoethanethiol dioxygenase	ENSG00000181915 /// ENSG00000181915 /// ENSG00000181915 /// ENSG00000181915 /// ENSG00000181915	hgu133a2.db /// hgu133plus2.db /// hthgu133a.db /// hthgu133plusa.db /// nugohs1a520180.db	3.13.0 /// 3.13.0 /// 3.13.0 /// 3.13.0 /// 3.4.0	8805	-0.0538064	5.4681	7802	0.9655	0.9302	5696	1.249	0.4354	0
212502_at	ADO	2-aminoethanethiol dioxygenase	ENSG00000181915 /// ENSG00000181915 /// ENSG00000181915 /// ENSG00000181915	hgu133a2.db /// hgu133plus2.db /// hthgu133a.db /// hthgu133plusa.db	3.13.0 /// 3.13.0 /// 3.13.0 /// 3.13.0	8807	-0.126973	4.56286	8375	0.9814	0.9722	4344	0.649	0.09328	0
205481_at	ADORA1	adenosine A1 receptor	ENSG00000163485 /// ENSG00000163485 /// ENSG00000163485 /// ENSG00000163485 /// ENSG00000163485	hgu133a2.db /// hgu133plus2.db /// hthgu133a.db /// hthgu133plusa.db /// nugohs1a520180.db	3.13.0 /// 3.13.0 /// 3.13.0 /// 3.13.0 /// 3.4.0	3991	-0.015783	4.7215	6764	0.9713	0.7524	6035	1.265	0.5439	0
216220_s_at	ADORA1	adenosine A1 receptor	ENSG00000163485 /// ENSG00000163485 /// ENSG00000163485 /// ENSG00000163485 /// ENSG00000163485	hgu133a2.db /// hgu133plus2.db /// hgfocus.db /// hthgu133a.db /// hthgu133plusa.db	3.13.0 /// 3.13.0 /// 3.13.0 /// 3.13.0 /// 3.13.0	11257	-0.0384362	5.53523	6977	0.9605	0.8015	5486	1.215	0.3693	0
205891_at	ADORA2B	adenosine A2b receptor	ENSG00000170425 /// ENSG00000170425 /// ENSG00000170425 /// ENSG00000170425 /// ENSG00000170425 /// ENSG00000170425	hgu133a2.db /// hgu133plus2.db /// hgfocus.db /// hthgu133a.db /// hthgu133plusa.db /// nugohs1a520180.db	3.13.0 /// 3.13.0 /// 3.13.0 /// 3.13.0 /// 3.13.0 /// 3.4.0	4250	-0.0129262	4.19077	7058	0.96	0.8184	6433	1.215	0.6646	0
206171_at	ADORA3	adenosine A3 receptor	ENSG00000282608 /// ENSG00000282608 /// ENSG00000282608 /// ENSG00000282608 /// ENSG00000282608 /// ENSG00000282608	hgu133a2.db /// hgu133plus2.db /// hgfocus.db /// hthgu133a.db /// hthgu133plusa.db /// nugohs1a520180.db	3.13.0 /// 3.13.0 /// 3.13.0 /// 3.13.0 /// 3.13.0 /// 3.4.0	4433	0.10067	6.08836	4306	1.151	0.08748	7124	1.083	0.8314	0
220980_s_at	ADPGK	ADP dependent glucokinase	ENSG00000159322 /// ENSG00000159322 /// ENSG00000159322 /// ENSG00000159322 /// ENSG00000159322	hgu133a2.db /// hgu133plus2.db /// hthgu133a.db /// hthgu133plusa.db /// nugohs1a520180.db	3.13.0 /// 3.13.0 /// 3.13.0 /// 3.13.0 /// 3.4.0	14444	-0.051024	7.88066	6803	0.9687	0.7619	5158	1.104	0.2718	0
207863_at	ADPRH	ADP-ribosylarginine hydrolase	ENSG00000144843 /// ENSG00000144843 /// ENSG00000144843 /// ENSG00000144843 /// ENSG00000144843	hgu133a2.db /// hgu133plus2.db /// hgfocus.db /// hthgu133a.db /// hthgu133plusa.db	3.13.0 /// 3.13.0 /// 3.13.0 /// 3.13.0 /// 3.13.0	5500	0.0225369	4.57995	6049	1.066	0.5483	6669	1.167	0.7287	0
220606_s_at	ADPRM	ADP-ribose/CDP-alcohol diphosphatase, manganese dependent	ENSG00000170222 /// ENSG00000170222 /// ENSG00000170222 /// ENSG00000170222 /// ENSG00000170222	hgu133a2.db /// hgu133plus2.db /// hgfocus.db /// hthgu133a.db /// hthgu133plusa.db	3.13.0 /// 3.13.0 /// 3.13.0 /// 3.13.0 /// 3.13.0	14231	-0.0482362	4.31615	7747	0.9644	0.9244	5835	1.262	0.48	0
211490_at	ADRA1A	adrenoceptor alpha 1A	ENSG00000120907 /// ENSG00000120907 /// ENSG00000120907 /// ENSG00000120907	hgu133a2.db /// hgu133plus2.db /// hthgu133a.db /// hthgu133plusa.db	3.13.0 /// 3.13.0 /// 3.13.0 /// 3.13.0	8017	0.0860479	4.1486	5163	1.279	0.2731	7854	1.005	0.9353	0
210960_at	ADRA1D	adrenoceptor alpha 1D	ENSG00000171873 /// ENSG00000171873 /// ENSG00000171873 /// ENSG00000171873	hgu133a2.db /// hgu133plus2.db /// hthgu133a.db /// hthgu133plusa.db	3.13.0 /// 3.13.0 /// 3.13.0 /// 3.13.0	7695	0.0377101	4.15234	5670	1.16	0.4273	6713	1.157	0.7398	0
208544_at	ADRA2B	adrenoceptor alpha 2B	ENSG00000274286 /// ENSG00000274286 /// ENSG00000274286 /// ENSG00000274286 /// ENSG00000274286	hgu133a2.db /// hgu133plus2.db /// hgfocus.db /// hthgu133a.db /// hthgu133plusa.db	3.13.0 /// 3.13.0 /// 3.13.0 /// 3.13.0 /// 3.13.0	5933	0.0530446	6.33785	5228	1.266	0.2917	6775	1.147	0.7553	0
206128_at	ADRA2C	adrenoceptor alpha 2C	ENSG00000184160 /// ENSG00000184160 /// ENSG00000184160 /// ENSG00000184160 /// ENSG00000184160	hgu133a2.db /// hgu133plus2.db /// hgfocus.db /// hthgu133a.db /// hthgu133plusa.db	3.13.0 /// 3.13.0 /// 3.13.0 /// 3.13.0 /// 3.13.0	4407	-0.041243	4.5439	5785	1.128	0.464	4817	0.9322	0.1841	0
206170_at	ADRB2	adrenoceptor beta 2	ENSG00000169252 /// ENSG00000169252 /// ENSG00000169252 /// ENSG00000169252 /// ENSG00000169252 /// ENSG00000169252	hgu133a2.db /// hgu133plus2.db /// hgfocus.db /// hthgu133a.db /// hthgu133plusa.db /// nugohs1a520180.db	3.13.0 /// 3.13.0 /// 3.13.0 /// 3.13.0 /// 3.13.0 /// 3.4.0	4432	-0.0731347	6.11447	6541	0.9895	0.6947	4574	0.7882	0.1327	0
206812_at	ADRB3	adrenoceptor beta 3	ENSG00000188778 /// ENSG00000188778 /// ENSG00000188778 /// ENSG00000188778 /// ENSG00000188778	hgu133a2.db /// hgu133plus2.db /// hgfocus.db /// hthgu133a.db /// hthgu133plusa.db	3.13.0 /// 3.13.0 /// 3.13.0 /// 3.13.0 /// 3.13.0	4840	0.0334219	4.86023	6084	1.058	0.5595	7071	1.091	0.821	0
217303_s_at	ADRB3	adrenoceptor beta 3	ENSG00000188778 /// ENSG00000188778 /// ENSG00000188778 /// ENSG00000188778	hgu133a2.db /// hgu133plus2.db /// hthgu133a.db /// hthgu133plusa.db	3.13.0 /// 3.13.0 /// 3.13.0 /// 3.13.0	11908	0.0635599	4.87252	5746	1.134	0.4516	7747	1.013	0.9244	0
201281_at	ADRM1	ADRM1 26S proteasome ubiquitin receptor	ENSG00000130706 /// ENSG00000130706 /// ENSG00000130706 /// ENSG00000130706 /// ENSG00000130706 /// ENSG00000130706	hgu133a2.db /// hgu133plus2.db /// hgfocus.db /// hthgu133a.db /// hthgu133plusa.db /// nugohs1a520180.db	3.13.0 /// 3.13.0 /// 3.13.0 /// 3.13.0 /// 3.13.0 /// 3.4.0	752	-0.00288251	6.63363	6691	0.976	0.7343	6303	1.239	0.6265	0
202144_s_at	ADSL	adenylosuccinate lyase	ENSG00000239900 /// ENSG00000239900 /// ENSG00000239900 /// ENSG00000239900 /// ENSG00000239900 /// ENSG00000239900	hgu133a2.db /// hgu133plus2.db /// hgfocus.db /// hthgu133a.db /// hthgu133plusa.db /// nugohs1a520180.db	3.13.0 /// 3.13.0 /// 3.13.0 /// 3.13.0 /// 3.13.0 /// 3.4.0	1473	-0.0621217	6.12874	5913	1.099	0.5051	4329	0.6414	0.09098	0
210250_x_at	ADSL	adenylosuccinate lyase	ENSG00000239900 /// ENSG00000239900 /// ENSG00000239900 /// ENSG00000239900	hgu133a2.db /// hgu133plus2.db /// hthgu133a.db /// hthgu133plusa.db	3.13.0 /// 3.13.0 /// 3.13.0 /// 3.13.0	7261	-0.0676387	5.67186	5709	1.145	0.4398	4121	0.5277	0.06328	0
221761_at	ADSS2	adenylosuccinate synthase 2	ENSG00000035687 /// ENSG00000035687 /// ENSG00000035687 /// ENSG00000035687 /// ENSG00000035687 /// ENSG00000035687	hgu133a2.db /// hgu133plus2.db /// hgfocus.db /// hthgu133a.db /// hthgu133plusa.db /// nugohs1a520180.db	3.13.0 /// 3.13.0 /// 3.13.0 /// 3.13.0 /// 3.13.0 /// 3.4.0	14993	0.0174171	5.53812	4783	1.308	0.1765	5396	1.195	0.3415	0
215100_at	ADTRP	androgen dependent TFPI regulating protein	NA	hgu133a2.db /// hgu133plus2.db /// hthgu133a.db /// hthgu133plusa.db /// nugohs1a520180.db	3.13.0 /// 3.13.0 /// 3.13.0 /// 3.13.0 /// 3.4.0	10626	0.0248835	5.48864	6351	1.02	0.6408	7056	1.094	0.8179	0
201792_at	AEBP1	AE binding protein 1	ENSG00000106624 /// ENSG00000106624 /// ENSG00000106624 /// ENSG00000106624 /// ENSG00000106624 /// ENSG00000106624	hgu133a2.db /// hgu133plus2.db /// hgfocus.db /// hthgu133a.db /// hthgu133plusa.db /// nugohs1a520180.db	3.13.0 /// 3.13.0 /// 3.13.0 /// 3.13.0 /// 3.13.0 /// 3.4.0	1175	0.0901885	5.4571	4976	1.301	0.2229	7782	1.01	0.9281	0
219361_s_at	AEN	apoptosis enhancing nuclease	ENSG00000181026 /// ENSG00000181026 /// ENSG00000181026 /// ENSG00000181026 /// ENSG00000181026	hgu133a2.db /// hgu133plus2.db /// hthgu133a.db /// hthgu133plusa.db /// nugohs1a520180.db	3.13.0 /// 3.13.0 /// 3.13.0 /// 3.13.0 /// 3.4.0	13429	-0.00863031	5.80361	6032	1.069	0.5429	5631	1.245	0.4147	0
214939_x_at	AFDN	afadin, adherens junction formation factor	ENSG00000130396 /// ENSG00000130396 /// ENSG00000130396 /// ENSG00000130396	hgu133a2.db /// hgu133plus2.db /// hthgu133a.db /// hthgu133plusa.db	3.13.0 /// 3.13.0 /// 3.13.0 /// 3.13.0	10534	0.0685439	5.12815	5619	1.174	0.4111	7777	1.01	0.9276	0
201924_at	AFF1	AF4/FMR2 family member 1	ENSG00000172493 /// ENSG00000172493 /// ENSG00000172493 /// ENSG00000172493 /// ENSG00000172493 /// ENSG00000172493	hgu133a2.db /// hgu133plus2.db /// hgfocus.db /// hthgu133a.db /// hthgu133plusa.db /// nugohs1a520180.db	3.13.0 /// 3.13.0 /// 3.13.0 /// 3.13.0 /// 3.13.0 /// 3.4.0	1285	-0.0799754	6.73084	5211	1.268	0.2867	3594	0.2774	0.0206	0
211826_s_at	AFF1	AF4/FMR2 family member 1	ENSG00000172493 /// ENSG00000172493 /// ENSG00000172493 /// ENSG00000172493	hgu133a2.db /// hgu133plus2.db /// hthgu133a.db /// hthgu133plusa.db	3.13.0 /// 3.13.0 /// 3.13.0 /// 3.13.0	8244	0.0506518	4.55538	6223	1.036	0.6023	7842	1.006	0.9342	0
215451_s_at	AFF1	AF4/FMR2 family member 1	ENSG00000172493 /// ENSG00000172493 /// ENSG00000172493 /// ENSG00000172493	hgu133a2.db /// hgu133plus2.db /// hthgu133a.db /// hthgu133plusa.db	3.13.0 /// 3.13.0 /// 3.13.0 /// 3.13.0	10832	-0.0129262	5.88786	6406	1.013	0.6567	5902	1.27	0.5018	0
206105_at	AFF2	AF4/FMR2 family member 2	ENSG00000155966 /// ENSG00000155966 /// ENSG00000155966 /// ENSG00000155966 /// ENSG00000155966 /// ENSG00000155966	hgu133a2.db /// hgu133plus2.db /// hgfocus.db /// hthgu133a.db /// hthgu133plusa.db /// nugohs1a520180.db	3.13.0 /// 3.13.0 /// 3.13.0 /// 3.13.0 /// 3.13.0 /// 3.4.0	4390	0.13242	5.99569	4324	1.164	0.09024	8253	0.991	0.9656	0
216364_s_at	AFF2	AF4/FMR2 family member 2	ENSG00000155966 /// ENSG00000155966 /// ENSG00000155966 /// ENSG00000155966	hgu133a2.db /// hgu133plus2.db /// hthgu133a.db /// hthgu133plusa.db	3.13.0 /// 3.13.0 /// 3.13.0 /// 3.13.0	11349	0.122648	4.44318	4708	1.299	0.1599	8688	0.9909	0.9843	0
202486_at	AFG3L2	AFG3 like matrix AAA peptidase subunit 2	ENSG00000141385 /// ENSG00000141385 /// ENSG00000141385 /// ENSG00000141385 /// ENSG00000141385 /// ENSG00000141385	hgu133a2.db /// hgu133plus2.db /// hgfocus.db /// hthgu133a.db /// hthgu133plusa.db /// nugohs1a520180.db	3.13.0 /// 3.13.0 /// 3.13.0 /// 3.13.0 /// 3.13.0 /// 3.4.0	1769	-0.0229004	6.11551	7600	0.9601	0.9071	6434	1.214	0.6648	0
206840_at	AFM	afamin	ENSG00000079557 /// ENSG00000079557 /// ENSG00000079557 /// ENSG00000079557 /// ENSG00000079557 /// ENSG00000079557	hgu133a2.db /// hgu133plus2.db /// hgfocus.db /// hthgu133a.db /// hthgu133plusa.db /// nugohs1a520180.db	3.13.0 /// 3.13.0 /// 3.13.0 /// 3.13.0 /// 3.13.0 /// 3.4.0	4861	0.0291463	4.53389	6690	0.9764	0.734	7590	1.028	0.906	0
204694_at	AFP	alpha fetoprotein	ENSG00000081051 /// ENSG00000081051 /// ENSG00000081051 /// ENSG00000081051 /// ENSG00000081051 /// ENSG00000081051	hgu133a2.db /// hgu133plus2.db /// hgfocus.db /// hthgu133a.db /// hthgu133plusa.db /// nugohs1a520180.db	3.13.0 /// 3.13.0 /// 3.13.0 /// 3.13.0 /// 3.13.0 /// 3.4.0	3468	0.0512497	4.34799	5430	1.217	0.3518	6881	1.131	0.7802	0
217939_s_at	AFTPH	aftiphilin	ENSG00000119844 /// ENSG00000119844 /// ENSG00000119844 /// ENSG00000119844	hgu133a2.db /// hgu133plus2.db /// hthgu133a.db /// hthgu133plusa.db	3.13.0 /// 3.13.0 /// 3.13.0 /// 3.13.0	12330	0.0931094	8.54808	4773	1.307	0.1741	7470	1.038	0.8897	0
204332_s_at	AGA	aspartylglucosaminidase	ENSG00000038002 /// ENSG00000038002 /// ENSG00000038002 /// ENSG00000038002	hgu133a2.db /// hgu133plus2.db /// hthgu133a.db /// hthgu133plusa.db	3.13.0 /// 3.13.0 /// 3.13.0 /// 3.13.0	3196	-0.0257376	6.17248	5277	1.256	0.3057	4767	0.9048	0.1728	0
216064_s_at	AGA	aspartylglucosaminidase	ENSG00000038002 /// ENSG00000038002 /// ENSG00000038002 /// ENSG00000038002 /// ENSG00000038002	hgu133a2.db /// hgu133plus2.db /// hthgu133a.db /// hthgu133plusa.db /// nugohs1a520180.db	3.13.0 /// 3.13.0 /// 3.13.0 /// 3.13.0 /// 3.4.0	11178	0.0128975	4.37886	5612	1.177	0.4088	5826	1.263	0.4771	0
206152_at	AGAP2	ArfGAP with GTPase domain, ankyrin repeat and PH domain 2	ENSG00000135439 /// ENSG00000135439 /// ENSG00000135439 /// ENSG00000135439 /// ENSG00000135439	hgu133a2.db /// hgu133plus2.db /// hthgu133a.db /// hthgu133plusa.db /// nugohs1a520180.db	3.13.0 /// 3.13.0 /// 3.13.0 /// 3.13.0 /// 3.4.0	4424	0.0180013	6.67591	5679	1.157	0.4302	6161	1.253	0.5835	0
218480_at	AGBL5	AGBL carboxypeptidase 5	ENSG00000084693 /// ENSG00000084693 /// ENSG00000084693 /// ENSG00000084693 /// ENSG00000084693	hgu133a2.db /// hgu133plus2.db /// hthgu133a.db /// hthgu133plusa.db /// nugohs1a520180.db	3.13.0 /// 3.13.0 /// 3.13.0 /// 3.13.0 /// 3.4.0	12776	-0.00432161	4.5167	6523	0.9917	0.6899	6220	1.244	0.6014	0
217046_s_at	AGER	advanced glycosylation end-product specific receptor	ENSG00000204305 /// ENSG00000230514 /// ENSG00000231268 /// ENSG00000229058 /// ENSG00000237405 /// ENSG00000206320 /// ENSG00000234729 /// ENSG00000204305 /// ENSG00000230514 /// ENSG00000231268 /// ENSG00000229058 /// ENSG00000237405 /// ENSG00000206320 /// ENSG00000234729 /// ENSG00000204305 /// ENSG00000230514 /// ENSG00000231268 /// ENSG00000229058 /// ENSG00000237405 /// ENSG00000206320 ///…	hgu133a2.db /// hgu133plus2.db /// hthgu133a.db /// hthgu133plusa.db	3.13.0 /// 3.13.0 /// 3.13.0 /// 3.13.0	11753	-0.0867838	5.50607	6917	0.9621	0.7883	4435	0.7054	0.1078	0
213928_s_at	AGFG1	ArfGAP with FG repeats 1	ENSG00000173744 /// ENSG00000173744 /// ENSG00000173744 /// ENSG00000173744	hgu133a2.db /// hgu133plus2.db /// hthgu133a.db /// hthgu133plusa.db	3.13.0 /// 3.13.0 /// 3.13.0 /// 3.13.0	9894	-0.0299829	4.64141	6867	0.9643	0.777	5758	1.256	0.4553	0
218091_at	AGFG1	ArfGAP with FG repeats 1	ENSG00000173744 /// ENSG00000173744 /// ENSG00000173744 /// ENSG00000173744 /// ENSG00000173744	hgu133a2.db /// hgu133plus2.db /// hthgu133a.db /// hthgu133plusa.db /// nugohs1a520180.db	3.13.0 /// 3.13.0 /// 3.13.0 /// 3.13.0 /// 3.4.0	12460	-0.015783	6.01952	6653	0.9803	0.7246	5930	1.269	0.5107	0
218092_s_at	AGFG1	ArfGAP with FG repeats 1	ENSG00000173744 /// ENSG00000173744 /// ENSG00000173744 /// ENSG00000173744 /// ENSG00000173744	hgu133a2.db /// hgu133plus2.db /// hgfocus.db /// hthgu133a.db /// hthgu133plusa.db	3.13.0 /// 3.13.0 /// 3.13.0 /// 3.13.0 /// 3.13.0	12461	-0.0717627	5.25445	5924	1.097	0.5088	4263	0.6038	0.08135	0
206820_at	AGFG2	ArfGAP with FG repeats 2	ENSG00000106351 /// ENSG00000106351 /// ENSG00000106351 /// ENSG00000106351 /// ENSG00000106351	hgu133a2.db /// hgu133plus2.db /// hgfocus.db /// hthgu133a.db /// hthgu133plusa.db	3.13.0 /// 3.13.0 /// 3.13.0 /// 3.13.0 /// 3.13.0	4845	0.0354905	4.75784	5614	1.176	0.4094	6508	1.197	0.6856	0
206821_x_at	AGFG2	ArfGAP with FG repeats 2	ENSG00000106351 /// ENSG00000106351 /// ENSG00000106351 /// ENSG00000106351	hgu133a2.db /// hgu133plus2.db /// hthgu133a.db /// hthgu133plusa.db	3.13.0 /// 3.13.0 /// 3.13.0 /// 3.13.0	4846	0.0493076	6.22889	5842	1.12	0.4823	7302	1.06	0.8635	0
217450_at	AGFG2	ArfGAP with FG repeats 2	ENSG00000106351 /// ENSG00000106351 /// ENSG00000106351 /// ENSG00000106351	hgu133a2.db /// hgu133plus2.db /// hthgu133a.db /// hthgu133plusa.db	3.13.0 /// 3.13.0 /// 3.13.0 /// 3.13.0	11993	0.0300299	4.6284	6356	1.02	0.6423	7222	1.07	0.8497	0
222126_at	AGFG2	ArfGAP with FG repeats 2	ENSG00000106351 /// ENSG00000106351 /// ENSG00000106351 /// ENSG00000106351 /// ENSG00000106351	hgu133a2.db /// hgu133plus2.db /// hthgu133a.db /// hthgu133plusa.db /// nugohs1a520180.db	3.13.0 /// 3.13.0 /// 3.13.0 /// 3.13.0 /// 3.4.0	15275	0.0105703	5.83882	6305	1.024	0.6272	6383	1.225	0.6502	0
222362_at	AGFG2	ArfGAP with FG repeats 2	ENSG00000106351 /// ENSG00000106351 /// ENSG00000106351 /// ENSG00000106351	hgu133a2.db /// hgu133plus2.db /// hthgu133a.db /// hthgu133plusa.db	3.13.0 /// 3.13.0 /// 3.13.0 /// 3.13.0	15405	0.070815	5.07684	5610	1.177	0.4082	7842	1.006	0.9342	0
208042_at	AGGF1	angiogenic factor with G-patch and FHA domains 1	ENSG00000164252 /// ENSG00000164252 /// ENSG00000164252 /// ENSG00000164252	hgu133a2.db /// hgu133plus2.db /// hthgu133a.db /// hthgu133plusa.db	3.13.0 /// 3.13.0 /// 3.13.0 /// 3.13.0	5606	0.0133342	4.8588	6647	0.9807	0.723	6946	1.117	0.7947	0
210710_at	AGGF1	angiogenic factor with G-patch and FHA domains 1	ENSG00000164252 /// ENSG00000164252 /// ENSG00000164252 /// ENSG00000164252	hgu133a2.db /// hgu133plus2.db /// hthgu133a.db /// hthgu133plusa.db	3.13.0 /// 3.13.0 /// 3.13.0 /// 3.13.0	7542	0.0377101	4.62386	6420	1.011	0.6609	7616	1.026	0.9091	0
222132_s_at	AGK	acylglycerol kinase	ENSG00000006530 /// ENSG00000262327 /// ENSG00000006530 /// ENSG00000262327 /// ENSG00000006530 /// ENSG00000262327 /// ENSG00000006530 /// ENSG00000262327	hgu133a2.db /// hgu133plus2.db /// hthgu133a.db /// hthgu133plusa.db	3.13.0 /// 3.13.0 /// 3.13.0 /// 3.13.0	15280	0.0177091	5.70427	6433	1.008	0.6646	6823	1.14	0.7667	0
221648_s_at	AGMAT	agmatinase	NA	hgu133a2.db /// hgu133plus2.db /// hthgu133a.db /// hthgu133plusa.db /// nugohs1a520180.db	3.13.0 /// 3.13.0 /// 3.13.0 /// 3.13.0 /// 3.4.0	14905	0.0446872	4.38174	5503	1.202	0.3744	6704	1.159	0.7377	0
219190_s_at	2004-08-01	argonaute RISC component 4	ENSG00000134698 /// ENSG00000134698 /// ENSG00000134698 /// ENSG00000134698	hgu133a2.db /// hgu133plus2.db /// hthgu133a.db /// hthgu133plusa.db	3.13.0 /// 3.13.0 /// 3.13.0 /// 3.13.0	13314	0.0536434	5.24549	5372	1.23	0.3341	6947	1.117	0.7949	0
215535_s_at	AGPAT1	1-acylglycerol-3-phosphate O-acyltransferase 1	ENSG00000204310 /// ENSG00000236873 /// ENSG00000226467 /// ENSG00000206324 /// ENSG00000227642 /// ENSG00000235758 /// ENSG00000228892 /// ENSG00000204310 /// ENSG00000236873 /// ENSG00000226467 /// ENSG00000206324 /// ENSG00000227642 /// ENSG00000235758 /// ENSG00000228892 /// ENSG00000204310 /// ENSG00000236873 /// ENSG00000226467 /// ENSG00000206324 /// ENSG00000227642 /// ENSG00000235758 ///…	hgu133a2.db /// hgu133plus2.db /// hgfocus.db /// hthgu133a.db /// hthgu133plusa.db	3.13.0 /// 3.13.0 /// 3.13.0 /// 3.13.0 /// 3.13.0	10883	0.00173227	6.28099	6040	1.068	0.5456	5927	1.27	0.5095	0
32836_at	AGPAT1	1-acylglycerol-3-phosphate O-acyltransferase 1	ENSG00000204310 /// ENSG00000236873 /// ENSG00000226467 /// ENSG00000206324 /// ENSG00000227642 /// ENSG00000235758 /// ENSG00000228892 /// ENSG00000204310 /// ENSG00000236873 /// ENSG00000226467 /// ENSG00000206324 /// ENSG00000227642 /// ENSG00000235758 /// ENSG00000228892 /// ENSG00000204310 /// ENSG00000236873 /// ENSG00000226467 /// ENSG00000206324 /// ENSG00000227642 /// ENSG00000235758 ///…	hgu133a2.db /// hgu95a.db /// hgu133plus2.db /// hgfocus.db /// hgu95av2.db /// hthgu133a.db /// hthgu133plusa.db /// nugohs1a520180.db	3.13.0 /// 3.13.0 /// 3.13.0 /// 3.13.0 /// 3.13.0 /// 3.13.0 /// 3.13.0 /// 3.4.0	15441	0.0496062	6.57759	6092	1.056	0.562	7639	1.024	0.912	0
210678_s_at	AGPAT2	1-acylglycerol-3-phosphate O-acyltransferase 2	ENSG00000169692 /// ENSG00000169692 /// ENSG00000169692 /// ENSG00000169692	hgu133a2.db /// hgu133plus2.db /// hthgu133a.db /// hthgu133plusa.db	3.13.0 /// 3.13.0 /// 3.13.0 /// 3.13.0	7524	0.010861	5.59742	5640	1.167	0.4176	5773	1.256	0.46	0
32837_at	AGPAT2	1-acylglycerol-3-phosphate O-acyltransferase 2	ENSG00000169692 /// ENSG00000169692 /// ENSG00000169692 /// ENSG00000169692 /// ENSG00000169692 /// ENSG00000169692 /// ENSG00000169692 /// ENSG00000169692	hgu133a2.db /// hgu95a.db /// hgu133plus2.db /// hgfocus.db /// hgu95av2.db /// hthgu133a.db /// hthgu133plusa.db /// nugohs1a520180.db	3.13.0 /// 3.13.0 /// 3.13.0 /// 3.13.0 /// 3.13.0 /// 3.13.0 /// 3.13.0 /// 3.4.0	15442	0.0166871	6.71722	6465	1.001	0.6737	6708	1.158	0.7387	0
219723_x_at	AGPAT3	1-acylglycerol-3-phosphate O-acyltransferase 3	ENSG00000160216 /// ENSG00000160216 /// ENSG00000160216 /// ENSG00000160216 /// ENSG00000160216	hgu133a2.db /// hgu133plus2.db /// hgfocus.db /// hthgu133a.db /// hthgu133plusa.db	3.13.0 /// 3.13.0 /// 3.13.0 /// 3.13.0 /// 3.13.0	13683	-0.0229004	6.24547	7516	0.9596	0.8961	6411	1.22	0.6581	0
219693_at	AGPAT4	1-acylglycerol-3-phosphate O-acyltransferase 4	ENSG00000026652 /// ENSG00000026652 /// ENSG00000026652 /// ENSG00000026652 /// ENSG00000026652	hgu133a2.db /// hgu133plus2.db /// hgfocus.db /// hthgu133a.db /// hthgu133plusa.db	3.13.0 /// 3.13.0 /// 3.13.0 /// 3.13.0 /// 3.13.0	13658	0.0215115	4.68653	6202	1.039	0.5959	6803	1.143	0.7619	0
205401_at	AGPS	alkylglycerone phosphate synthase	ENSG00000018510 /// ENSG00000018510 /// ENSG00000018510 /// ENSG00000018510 /// ENSG00000018510	hgu133a2.db /// hgu133plus2.db /// hgfocus.db /// hthgu133a.db /// hthgu133plusa.db	3.13.0 /// 3.13.0 /// 3.13.0 /// 3.13.0 /// 3.13.0	3939	0.0429026	4.3337	5823	1.121	0.4762	7138	1.081	0.8341	0
212283_at	AGRN	agrin	ENSG00000188157 /// ENSG00000188157 /// ENSG00000188157 /// ENSG00000188157	hgu133a2.db /// hgu133plus2.db /// hthgu133a.db /// hthgu133plusa.db	3.13.0 /// 3.13.0 /// 3.13.0 /// 3.13.0	8621	0.0549917	5.8327	5137	1.28	0.266	6581	1.182	0.7055	0
212285_s_at	AGRN	agrin	ENSG00000188157 /// ENSG00000188157 /// ENSG00000188157 /// ENSG00000188157 /// ENSG00000188157	hgu133a2.db /// hgu133plus2.db /// hthgu133a.db /// hthgu133plusa.db /// nugohs1a520180.db	3.13.0 /// 3.13.0 /// 3.13.0 /// 3.13.0 /// 3.4.0	8623	0.0147911	6.44021	6668	0.9776	0.7284	6954	1.115	0.7966	0
217410_at	AGRN	agrin	ENSG00000188157 /// ENSG00000188157 /// ENSG00000188157 /// ENSG00000188157	hgu133a2.db /// hgu133plus2.db /// hthgu133a.db /// hthgu133plusa.db	3.13.0 /// 3.13.0 /// 3.13.0 /// 3.13.0	11970	-0.045443	6.58026	6060	1.061	0.5518	4762	0.9022	0.1717	0
217419_x_at	AGRN	agrin	ENSG00000188157 /// ENSG00000188157 /// ENSG00000188157 /// ENSG00000188157	hgu133a2.db /// hgu133plus2.db /// hthgu133a.db /// hthgu133plusa.db	3.13.0 /// 3.13.0 /// 3.13.0 /// 3.13.0	11976	-0.0100637	4.92972	6438	1.008	0.6659	6003	1.268	0.5337	0
207193_at	AGRP	agouti related neuropeptide	ENSG00000159723 /// ENSG00000159723 /// ENSG00000159723 /// ENSG00000159723 /// ENSG00000159723	hgu133a2.db /// hgu133plus2.db /// hgfocus.db /// hthgu133a.db /// hthgu133plusa.db	3.13.0 /// 3.13.0 /// 3.13.0 /// 3.13.0 /// 3.13.0	5083	0.0743043	5.70665	5463	1.208	0.362	7874	1.004	0.9373	0
202834_at	AGT	angiotensinogen	ENSG00000135744 /// ENSG00000135744 /// ENSG00000135744 /// ENSG00000135744 /// ENSG00000135744 /// ENSG00000135744	hgu133a2.db /// hgu133plus2.db /// hgfocus.db /// hthgu133a.db /// hthgu133plusa.db /// nugohs1a520180.db	3.13.0 /// 3.13.0 /// 3.13.0 /// 3.13.0 /// 3.13.0 /// 3.4.0	2052	0.0588937	4.94843	5387	1.228	0.3388	7041	1.097	0.8149	0
204499_at	AGTPBP1	ATP/GTP binding carboxypeptidase 1	ENSG00000135049 /// ENSG00000135049 /// ENSG00000135049 /// ENSG00000135049	hgu133a2.db /// hgu133plus2.db /// hthgu133a.db /// hthgu133plusa.db	3.13.0 /// 3.13.0 /// 3.13.0 /// 3.13.0	3317	-0.0229004	5.94388	7418	0.9583	0.882	6413	1.22	0.6587	0
204500_s_at	AGTPBP1	ATP/GTP binding carboxypeptidase 1	ENSG00000135049 /// ENSG00000135049 /// ENSG00000135049 /// ENSG00000135049 /// ENSG00000135049	hgu133a2.db /// hgu133plus2.db /// hthgu133a.db /// hthgu133plusa.db /// nugohs1a520180.db	3.13.0 /// 3.13.0 /// 3.13.0 /// 3.13.0 /// 3.4.0	3318	0.0536434	4.82922	4120	1.037	0.06319	5364	1.18	0.3316	0
222321_at	AGTR2	angiotensin II receptor type 2	ENSG00000180772 /// ENSG00000180772 /// ENSG00000180772 /// ENSG00000180772	hgu133a2.db /// hgu133plus2.db /// hthgu133a.db /// hthgu133plusa.db	3.13.0 /// 3.13.0 /// 3.13.0 /// 3.13.0	15385	0.0338649	4.78986	6283	1.027	0.6205	7340	1.055	0.8698	0
210326_at	AGXT	alanine--glyoxylate and serine--pyruvate aminotransferase	ENSG00000172482 /// ENSG00000172482 /// ENSG00000172482 /// ENSG00000172482	hgu133a2.db /// hgu133plus2.db /// hthgu133a.db /// hthgu133plusa.db	3.13.0 /// 3.13.0 /// 3.13.0 /// 3.13.0	7301	0.100051	4.98707	4604	1.28	0.1385	7610	1.027	0.9084	0
200903_s_at	AHCY	adenosylhomocysteinase	ENSG00000101444 /// ENSG00000101444 /// ENSG00000101444 /// ENSG00000101444 /// ENSG00000101444 /// ENSG00000101444	hgu133a2.db /// hgu133plus2.db /// hgfocus.db /// hthgu133a.db /// hthgu133plusa.db /// nugohs1a520180.db	3.13.0 /// 3.13.0 /// 3.13.0 /// 3.13.0 /// 3.13.0 /// 3.4.0	408	-0.0894982	5.4332	7634	0.9609	0.9115	4665	0.8407	0.1509	0
200848_at	AHCYL1	adenosylhomocysteinase like 1	ENSG00000168710 /// ENSG00000168710 /// ENSG00000168710 /// ENSG00000168710 /// ENSG00000168710	hgu133a2.db /// hgu133plus2.db /// hthgu133a.db /// hthgu133plusa.db /// nugohs1a520180.db	3.13.0 /// 3.13.0 /// 3.13.0 /// 3.13.0 /// 3.4.0	356	-0.0745054	5.51822	6071	1.06	0.5554	4390	0.6787	0.1004	0
200849_s_at	AHCYL1	adenosylhomocysteinase like 1	ENSG00000168710 /// ENSG00000168710 /// ENSG00000168710 /// ENSG00000168710	hgu133a2.db /// hgu133plus2.db /// hthgu133a.db /// hthgu133plusa.db	3.13.0 /// 3.13.0 /// 3.13.0 /// 3.13.0	357	-0.00288251	6.73269	5447	1.212	0.3572	5291	1.157	0.31	0
200850_s_at	AHCYL1	adenosylhomocysteinase like 1	ENSG00000168710 /// ENSG00000168710 /// ENSG00000168710 /// ENSG00000168710 /// ENSG00000168710	hgu133a2.db /// hgu133plus2.db /// hgfocus.db /// hthgu133a.db /// hthgu133plusa.db	3.13.0 /// 3.13.0 /// 3.13.0 /// 3.13.0 /// 3.13.0	358	-0.0579701	7.14814	4982	1.304	0.2245	3973	0.4465	0.04766	0
212814_at	AHCYL2	adenosylhomocysteinase like 2	ENSG00000158467 /// ENSG00000158467 /// ENSG00000158467 /// ENSG00000158467 /// ENSG00000158467	hgu133a2.db /// hgu133plus2.db /// hthgu133a.db /// hthgu133plusa.db /// nugohs1a520180.db	3.13.0 /// 3.13.0 /// 3.13.0 /// 3.13.0 /// 3.4.0	9062	-0.0200577	4.47438	7640	0.9609	0.9122	6527	1.192	0.6908	0
215672_s_at	AHCYL2	adenosylhomocysteinase like 2	ENSG00000158467 /// ENSG00000158467 /// ENSG00000158467 /// ENSG00000158467	hgu133a2.db /// hgu133plus2.db /// hthgu133a.db /// hthgu133plusa.db	3.13.0 /// 3.13.0 /// 3.13.0 /// 3.13.0	10960	0.0712696	5.66207	5625	1.172	0.4129	7882	1.003	0.938	0
205002_at	AHDC1	AT-hook DNA binding motif containing 1	NA	hgu133a2.db /// hgu133plus2.db /// hthgu133a.db /// hthgu133plusa.db /// nugohs1a520180.db	3.13.0 /// 3.13.0 /// 3.13.0 /// 3.13.0 /// 3.4.0	3668	0.019609	4.33923	6351	1.021	0.6407	6879	1.132	0.7798	0
221569_at	AHI1	Abelson helper integration site 1	ENSG00000135541 /// ENSG00000135541 /// ENSG00000135541 /// ENSG00000135541 /// ENSG00000135541	hgu133a2.db /// hgu133plus2.db /// hthgu133a.db /// hthgu133plusa.db /// nugohs1a520180.db	3.13.0 /// 3.13.0 /// 3.13.0 /// 3.13.0 /// 3.4.0	14853	0.0114425	4.54321	6681	0.9771	0.7317	6808	1.142	0.7632	0
211986_at	AHNAK	AHNAK nucleoprotein	ENSG00000124942 /// ENSG00000124942 /// ENSG00000124942 /// ENSG00000124942 /// ENSG00000124942	hgu133a2.db /// hgu133plus2.db /// hthgu133a.db /// hthgu133plusa.db /// nugohs1a520180.db	3.13.0 /// 3.13.0 /// 3.13.0 /// 3.13.0 /// 3.4.0	8365	-0.0342157	8.16661	5044	1.295	0.2405	4232	0.5856	0.07713	0
220016_at	AHNAK	AHNAK nucleoprotein	ENSG00000124942 /// ENSG00000124942 /// ENSG00000124942 /// ENSG00000124942 /// ENSG00000124942	hgu133a2.db /// hgu133plus2.db /// hthgu133a.db /// hthgu133plusa.db /// nugohs1a520180.db	3.13.0 /// 3.13.0 /// 3.13.0 /// 3.13.0 /// 3.4.0	13864	0.0289991	4.85034	5776	1.129	0.461	6393	1.222	0.653	0
201491_at	AHSA1	activator of HSP90 ATPase activity 1	ENSG00000100591 /// ENSG00000100591 /// ENSG00000100591 /// ENSG00000100591 /// ENSG00000100591 /// ENSG00000100591	hgu133a2.db /// hgu133plus2.db /// hgfocus.db /// hthgu133a.db /// hthgu133plusa.db /// nugohs1a520180.db	3.13.0 /// 3.13.0 /// 3.13.0 /// 3.13.0 /// 3.13.0 /// 3.4.0	921	-0.0551957	7.27462	6909	0.962	0.7865	4973	1.018	0.2221	0
204551_s_at	AHSG	alpha 2-HS glycoprotein	ENSG00000145192 /// ENSG00000145192 /// ENSG00000145192 /// ENSG00000145192 /// ENSG00000145192 /// ENSG00000145192	hgu133a2.db /// hgu133plus2.db /// hgfocus.db /// hthgu133a.db /// hthgu133plusa.db /// nugohs1a520180.db	3.13.0 /// 3.13.0 /// 3.13.0 /// 3.13.0 /// 3.13.0 /// 3.4.0	3354	0.00303285	4.46064	6989	0.9607	0.8041	6859	1.134	0.7752	0
219672_at	AHSP	alpha hemoglobin stabilizing protein	ENSG00000169877 /// ENSG00000169877 /// ENSG00000169877 /// ENSG00000169877 /// ENSG00000169877	hgu133a2.db /// hgu133plus2.db /// hthgu133a.db /// hthgu133plusa.db /// nugohs1a520180.db	3.13.0 /// 3.13.0 /// 3.13.0 /// 3.13.0 /// 3.4.0	13644	-0.334568	7.22507	3312	0.4002	0.009787	1062	5.61e-06	4.975e-09	-1
219841_at	AICDA	activation induced cytidine deaminase	ENSG00000111732 /// ENSG00000111732 /// ENSG00000111732 /// ENSG00000111732 /// ENSG00000111732	hgu133a2.db /// hgu133plus2.db /// hgfocus.db /// hthgu133a.db /// hthgu133plusa.db	3.13.0 /// 3.13.0 /// 3.13.0 /// 3.13.0 /// 3.13.0	13759	0.00115462	4.171	6935	0.9617	0.7923	6683	1.164	0.7323	0
207823_s_at	AIF1	allograft inflammatory factor 1	ENSG00000204472 /// ENSG00000235588 /// ENSG00000206428 /// ENSG00000234836 /// ENSG00000235985 /// ENSG00000237727 /// ENSG00000204472 /// ENSG00000235588 /// ENSG00000206428 /// ENSG00000234836 /// ENSG00000235985 /// ENSG00000237727 /// ENSG00000204472 /// ENSG00000235588 /// ENSG00000206428 /// ENSG00000234836 /// ENSG00000235985 /// ENSG00000237727 /// ENSG00000204472 /// ENSG00000235588 ///…	hgu133a2.db /// hgu133plus2.db /// hgfocus.db /// hthgu133a.db /// hthgu133plusa.db	3.13.0 /// 3.13.0 /// 3.13.0 /// 3.13.0 /// 3.13.0	5472	0.0159576	4.67025	6110	1.053	0.5677	6506	1.197	0.685	0
209901_x_at	AIF1	allograft inflammatory factor 1	ENSG00000204472 /// ENSG00000235588 /// ENSG00000206428 /// ENSG00000234836 /// ENSG00000235985 /// ENSG00000237727 /// ENSG00000204472 /// ENSG00000235588 /// ENSG00000206428 /// ENSG00000234836 /// ENSG00000235985 /// ENSG00000237727 /// ENSG00000204472 /// ENSG00000235588 /// ENSG00000206428 /// ENSG00000234836 /// ENSG00000235985 /// ENSG00000237727 /// ENSG00000204472 /// ENSG00000235588 ///…	hgu133a2.db /// hgu133plus2.db /// hthgu133a.db /// hthgu133plusa.db	3.13.0 /// 3.13.0 /// 3.13.0 /// 3.13.0	7020	-0.0214797	9.05066	5445	1.213	0.3565	4976	1.02	0.223	0
213095_x_at	AIF1	allograft inflammatory factor 1	ENSG00000204472 /// ENSG00000235588 /// ENSG00000206428 /// ENSG00000234836 /// ENSG00000235985 /// ENSG00000237727 /// ENSG00000204472 /// ENSG00000235588 /// ENSG00000206428 /// ENSG00000234836 /// ENSG00000235985 /// ENSG00000237727 /// ENSG00000204472 /// ENSG00000235588 /// ENSG00000206428 /// ENSG00000234836 /// ENSG00000235985 /// ENSG00000237727 /// ENSG00000204472 /// ENSG00000235588 ///…	hgu133a2.db /// hgu133plus2.db /// hthgu133a.db /// hthgu133plusa.db /// nugohs1a520180.db	3.13.0 /// 3.13.0 /// 3.13.0 /// 3.13.0 /// 3.4.0	9280	0.0619024	9.12844	4353	1.193	0.09462	5927	1.269	0.5096	0
215051_x_at	AIF1	allograft inflammatory factor 1	ENSG00000204472 /// ENSG00000235588 /// ENSG00000206428 /// ENSG00000234836 /// ENSG00000235985 /// ENSG00000237727 /// ENSG00000204472 /// ENSG00000235588 /// ENSG00000206428 /// ENSG00000234836 /// ENSG00000235985 /// ENSG00000237727 /// ENSG00000204472 /// ENSG00000235588 /// ENSG00000206428 /// ENSG00000234836 /// ENSG00000235985 /// ENSG00000237727 /// ENSG00000204472 /// ENSG00000235588 ///…	hgu133a2.db /// hgu133plus2.db /// hthgu133a.db /// hthgu133plusa.db	3.13.0 /// 3.13.0 /// 3.13.0 /// 3.13.0	10601	0.0310614	9.20625	5394	1.226	0.3408	6282	1.241	0.6203	0
205512_s_at	AIFM1	apoptosis inducing factor mitochondria associated 1	ENSG00000156709 /// ENSG00000156709 /// ENSG00000156709 /// ENSG00000156709 /// ENSG00000156709 /// ENSG00000156709	hgu133a2.db /// hgu133plus2.db /// hgfocus.db /// hthgu133a.db /// hthgu133plusa.db /// nugohs1a520180.db	3.13.0 /// 3.13.0 /// 3.13.0 /// 3.13.0 /// 3.13.0 /// 3.4.0	4014	-0.00863031	5.08088	6387	1.015	0.6512	5953	1.269	0.5181	0
206513_at	AIM2	absent in melanoma 2	ENSG00000163568 /// ENSG00000163568 /// ENSG00000163568 /// ENSG00000163568 /// ENSG00000163568 /// ENSG00000163568	hgu133a2.db /// hgu133plus2.db /// hgfocus.db /// hthgu133a.db /// hthgu133plusa.db /// nugohs1a520180.db	3.13.0 /// 3.13.0 /// 3.13.0 /// 3.13.0 /// 3.13.0 /// 3.4.0	4660	0.00868224	6.18005	4644	1.288	0.1465	5108	1.082	0.2578	0
202542_s_at	AIMP1	aminoacyl tRNA synthetase complex interacting multifunctional protein 1	ENSG00000164022 /// ENSG00000164022 /// ENSG00000164022 /// ENSG00000164022 /// ENSG00000164022	hgu133a2.db /// hgu133plus2.db /// hgfocus.db /// hthgu133a.db /// hthgu133plusa.db	3.13.0 /// 3.13.0 /// 3.13.0 /// 3.13.0 /// 3.13.0	1812	-0.0922074	5.94205	8143	0.9752	0.9588	4867	0.9575	0.196	0
202138_x_at	AIMP2	aminoacyl tRNA synthetase complex interacting multifunctional protein 2	ENSG00000106305 /// ENSG00000106305 /// ENSG00000106305 /// ENSG00000106305 /// ENSG00000106305 /// ENSG00000106305	hgu133a2.db /// hgu133plus2.db /// hgfocus.db /// hthgu133a.db /// hthgu133plusa.db /// nugohs1a520180.db	3.13.0 /// 3.13.0 /// 3.13.0 /// 3.13.0 /// 3.13.0 /// 3.4.0	1468	-0.0621217	6.71661	7650	0.9609	0.9133	5356	1.177	0.3294	0
209971_x_at	AIMP2	aminoacyl tRNA synthetase complex interacting multifunctional protein 2	ENSG00000106305 /// ENSG00000106305 /// ENSG00000106305 /// ENSG00000106305	hgu133a2.db /// hgu133plus2.db /// hthgu133a.db /// hthgu133plusa.db	3.13.0 /// 3.13.0 /// 3.13.0 /// 3.13.0	7070	-0.0384362	6.712	6835	0.9665	0.7696	5431	1.202	0.3522	0
209972_s_at	AIMP2	aminoacyl tRNA synthetase complex interacting multifunctional protein 2	ENSG00000106305 /// ENSG00000106305 /// ENSG00000106305 /// ENSG00000106305	hgu133a2.db /// hgu133plus2.db /// hthgu133a.db /// hthgu133plusa.db	3.13.0 /// 3.13.0 /// 3.13.0 /// 3.13.0	7071	-0.0827026	5.46787	6556	0.9885	0.6988	4380	0.6727	0.09882	0
201781_s_at	AIP	aryl hydrocarbon receptor interacting protein	ENSG00000110711 /// ENSG00000110711 /// ENSG00000110711 /// ENSG00000110711 /// ENSG00000110711	hgu133a2.db /// hgu133plus2.db /// hgfocus.db /// hthgu133a.db /// hthgu133plusa.db	3.13.0 /// 3.13.0 /// 3.13.0 /// 3.13.0 /// 3.13.0	1165	-0.045443	6.07347	7580	0.9605	0.9046	5729	1.252	0.4461	0
201782_s_at	AIP	aryl hydrocarbon receptor interacting protein	ENSG00000110711 /// ENSG00000110711 /// ENSG00000110711 /// ENSG00000110711 /// ENSG00000110711	hgu133a2.db /// hgu133plus2.db /// hthgu133a.db /// hthgu133plusa.db /// nugohs1a520180.db	3.13.0 /// 3.13.0 /// 3.13.0 /// 3.13.0 /// 3.4.0	1166	0.0223904	7.05458	6150	1.047	0.5801	6482	1.205	0.6784	0
219977_at	AIPL1	aryl hydrocarbon receptor interacting protein like 1	ENSG00000129221 /// ENSG00000129221 /// ENSG00000129221 /// ENSG00000129221 /// ENSG00000129221 /// ENSG00000129221	hgu133a2.db /// hgu133plus2.db /// hgfocus.db /// hthgu133a.db /// hthgu133plusa.db /// nugohs1a520180.db	3.13.0 /// 3.13.0 /// 3.13.0 /// 3.13.0 /// 3.13.0 /// 3.4.0	13840	0.0682413	4.71955	5009	1.3	0.2315	6973	1.113	0.8005	0
208090_s_at	AIRE	autoimmune regulator	ENSG00000160224 /// ENSG00000160224 /// ENSG00000160224 /// ENSG00000160224 /// ENSG00000160224	hgu133a2.db /// hgu133plus2.db /// hgfocus.db /// hthgu133a.db /// hthgu133plusa.db	3.13.0 /// 3.13.0 /// 3.13.0 /// 3.13.0 /// 3.13.0	5633	0.0585932	5.91813	5412	1.225	0.3463	7018	1.102	0.8101	0
215149_at	AJAP1	adherens junctions associated protein 1	ENSG00000196581 /// ENSG00000196581 /// ENSG00000196581 /// ENSG00000196581	hgu133a2.db /// hgu133plus2.db /// hthgu133a.db /// hthgu133plusa.db	3.13.0 /// 3.13.0 /// 3.13.0 /// 3.13.0	10655	0.0337172	4.20747	5949	1.09	0.5167	6891	1.13	0.7825	0
215789_s_at	AJAP1	adherens junctions associated protein 1	ENSG00000196581 /// ENSG00000196581 /// ENSG00000196581 /// ENSG00000196581	hgu133a2.db /// hgu133plus2.db /// hthgu133a.db /// hthgu133plusa.db	3.13.0 /// 3.13.0 /// 3.13.0 /// 3.13.0	11026	-0.0482362	4.15382	7198	0.9587	0.8454	5302	1.161	0.3134	0
215790_at	AJAP1	adherens junctions associated protein 1	ENSG00000196581 /// ENSG00000196581 /// ENSG00000196581 /// ENSG00000196581	hgu133a2.db /// hgu133plus2.db /// hthgu133a.db /// hthgu133plusa.db	3.13.0 /// 3.13.0 /// 3.13.0 /// 3.13.0	11027	0.00781166	4.32802	6183	1.041	0.5901	6271	1.241	0.617	0
202587_s_at	AK1	adenylate kinase 1	ENSG00000106992 /// ENSG00000106992 /// ENSG00000106992 /// ENSG00000106992 /// ENSG00000106992 /// ENSG00000106992	hgu133a2.db /// hgu133plus2.db /// hgfocus.db /// hthgu133a.db /// hthgu133plusa.db /// nugohs1a520180.db	3.13.0 /// 3.13.0 /// 3.13.0 /// 3.13.0 /// 3.13.0 /// 3.4.0	1847	-0.173767	4.76275	5763	1.131	0.457	2621	0.04342	0.0008856	-1
202588_at	AK1	adenylate kinase 1	ENSG00000106992 /// ENSG00000106992 /// ENSG00000106992 /// ENSG00000106992	hgu133a2.db /// hgu133plus2.db /// hthgu133a.db /// hthgu133plusa.db	3.13.0 /// 3.13.0 /// 3.13.0 /// 3.13.0	1848	-0.0114956	5.66122	6655	0.98	0.7252	6124	1.255	0.5718	0
205996_s_at	AK2	adenylate kinase 2	ENSG00000004455 /// ENSG00000004455 /// ENSG00000004455 /// ENSG00000004455	hgu133a2.db /// hgu133plus2.db /// hthgu133a.db /// hthgu133plusa.db	3.13.0 /// 3.13.0 /// 3.13.0 /// 3.13.0	4317	-0.0854247	5.61041	8362	0.981	0.9715	5076	1.073	0.2493	0
208967_s_at	AK2	adenylate kinase 2	ENSG00000004455 /// ENSG00000004455 /// ENSG00000004455 /// ENSG00000004455 /// ENSG00000004455	hgu133a2.db /// hgu133plus2.db /// hgfocus.db /// hthgu133a.db /// hthgu133plusa.db	3.13.0 /// 3.13.0 /// 3.13.0 /// 3.13.0 /// 3.13.0	6304	-0.0143553	6.94986	6580	0.987	0.7053	6029	1.265	0.542	0
212173_at	AK2	adenylate kinase 2	ENSG00000004455 /// ENSG00000004455 /// ENSG00000004455 /// ENSG00000004455	hgu133a2.db /// hgu133plus2.db /// hthgu133a.db /// hthgu133plusa.db	3.13.0 /// 3.13.0 /// 3.13.0 /// 3.13.0	8527	0.0823773	4.33463	5295	1.248	0.3112	7588	1.028	0.9056	0
212174_at	AK2	adenylate kinase 2	ENSG00000004455 /// ENSG00000004455 /// ENSG00000004455 /// ENSG00000004455 /// ENSG00000004455	hgu133a2.db /// hgu133plus2.db /// hthgu133a.db /// hthgu133plusa.db /// nugohs1a520180.db	3.13.0 /// 3.13.0 /// 3.13.0 /// 3.13.0 /// 3.4.0	8528	-0.183963	6.47205	6477	1.001	0.6769	2809	0.06618	0.001874	0
212175_s_at	AK2	adenylate kinase 2	ENSG00000004455 /// ENSG00000004455 /// ENSG00000004455 /// ENSG00000004455	hgu133a2.db /// hgu133plus2.db /// hthgu133a.db /// hthgu133plusa.db	3.13.0 /// 3.13.0 /// 3.13.0 /// 3.13.0	8529	-0.0565835	5.44305	5973	1.083	0.5243	4572	0.7872	0.1323	0
204348_s_at	AK4	adenylate kinase 4	ENSG00000162433 /// ENSG00000162433 /// ENSG00000162433 /// ENSG00000162433 /// ENSG00000162433	hgu133a2.db /// hgu133plus2.db /// hgfocus.db /// hthgu133a.db /// hthgu133plusa.db	3.13.0 /// 3.13.0 /// 3.13.0 /// 3.13.0 /// 3.13.0	3208	0.0289991	4.81518	6100	1.055	0.5644	6748	1.151	0.7485	0
219308_s_at	AK5	adenylate kinase 5	ENSG00000154027 /// ENSG00000154027 /// ENSG00000154027 /// ENSG00000154027 /// ENSG00000154027 /// ENSG00000154027	hgu133a2.db /// hgu133plus2.db /// hgfocus.db /// hthgu133a.db /// hthgu133plusa.db /// nugohs1a520180.db	3.13.0 /// 3.13.0 /// 3.13.0 /// 3.13.0 /// 3.13.0 /// 3.4.0	13395	0.00317743	5.05831	7269	0.9568	0.8579	7031	1.1	0.8129	0
201674_s_at	AKAP1	A-kinase anchoring protein 1	ENSG00000121057 /// ENSG00000121057 /// ENSG00000121057 /// ENSG00000121057	hgu133a2.db /// hgu133plus2.db /// hthgu133a.db /// hthgu133plusa.db	3.13.0 /// 3.13.0 /// 3.13.0 /// 3.13.0	1075	0.0420111	6.28415	5294	1.248	0.311	6555	1.187	0.6985	0
201675_at	AKAP1	A-kinase anchoring protein 1	ENSG00000121057 /// ENSG00000121057 /// ENSG00000121057 /// ENSG00000121057 /// ENSG00000121057 /// ENSG00000121057	hgu133a2.db /// hgu133plus2.db /// hgfocus.db /// hthgu133a.db /// hthgu133plusa.db /// nugohs1a520180.db	3.13.0 /// 3.13.0 /// 3.13.0 /// 3.13.0 /// 3.13.0 /// 3.4.0	1076	0.0569414	4.40635	6001	1.076	0.533	7837	1.007	0.9337	0
210625_s_at	AKAP1	A-kinase anchoring protein 1	ENSG00000121057 /// ENSG00000121057 /// ENSG00000121057 /// ENSG00000121057	hgu133a2.db /// hgu133plus2.db /// hthgu133a.db /// hthgu133plusa.db	3.13.0 /// 3.13.0 /// 3.13.0 /// 3.13.0	7492	0.0181473	4.85226	6667	0.9779	0.7282	6966	1.114	0.7991	0
210626_at	AKAP1	A-kinase anchoring protein 1	ENSG00000121057 /// ENSG00000121057 /// ENSG00000121057 /// ENSG00000121057	hgu133a2.db /// hgu133plus2.db /// hthgu133a.db /// hthgu133plusa.db	3.13.0 /// 3.13.0 /// 3.13.0 /// 3.13.0	7493	-0.0100637	5.85642	6548	0.9892	0.6967	6238	1.242	0.607	0
213396_s_at	AKAP10	A-kinase anchoring protein 10	ENSG00000108599 /// ENSG00000108599 /// ENSG00000108599 /// ENSG00000108599 /// ENSG00000108599	hgu133a2.db /// hgu133plus2.db /// hgfocus.db /// hthgu133a.db /// hthgu133plusa.db	3.13.0 /// 3.13.0 /// 3.13.0 /// 3.13.0 /// 3.13.0	9503	-0.0717627	6.28618	4596	1.287	0.137	3393	0.2041	0.01224	0
203156_at	AKAP11	A-kinase anchoring protein 11	ENSG00000023516 /// ENSG00000023516 /// ENSG00000023516 /// ENSG00000023516 /// ENSG00000023516 /// ENSG00000023516	hgu133a2.db /// hgu133plus2.db /// hgfocus.db /// hthgu133a.db /// hthgu133plusa.db /// nugohs1a520180.db	3.13.0 /// 3.13.0 /// 3.13.0 /// 3.13.0 /// 3.13.0 /// 3.4.0	2313	-0.146655	6.03695	5884	1.108	0.496	3108	0.1256	0.005293	0
215336_at	AKAP11	A-kinase anchoring protein 11	ENSG00000023516 /// ENSG00000023516 /// ENSG00000023516 /// ENSG00000023516	hgu133a2.db /// hgu133plus2.db /// hthgu133a.db /// hthgu133plusa.db	3.13.0 /// 3.13.0 /// 3.13.0 /// 3.13.0	10762	-0.00575927	4.46438	6837	0.9662	0.77	6380	1.226	0.6494	0
208325_s_at	AKAP13	A-kinase anchoring protein 13	ENSG00000170776 /// ENSG00000170776 /// ENSG00000170776 /// ENSG00000170776	hgu133a2.db /// hgu133plus2.db /// hthgu133a.db /// hthgu133plusa.db	3.13.0 /// 3.13.0 /// 3.13.0 /// 3.13.0	5791	0.0848233	5.30295	4479	1.237	0.1153	6781	1.146	0.7566	0
209534_x_at	AKAP13	A-kinase anchoring protein 13	ENSG00000170776 /// ENSG00000170776 /// ENSG00000170776 /// ENSG00000170776	hgu133a2.db /// hgu133plus2.db /// hthgu133a.db /// hthgu133plusa.db	3.13.0 /// 3.13.0 /// 3.13.0 /// 3.13.0	6766	0.147202	6.67667	3456	0.4955	0.0145	6995	1.106	0.8052	0
221718_s_at	AKAP13	A-kinase anchoring protein 13	ENSG00000170776 /// ENSG00000170776 /// ENSG00000170776 /// ENSG00000170776	hgu133a2.db /// hgu133plus2.db /// hthgu133a.db /// hthgu133plusa.db	3.13.0 /// 3.13.0 /// 3.13.0 /// 3.13.0	14959	0.158268	6.93288	2538	0.06823	0.0006181	5004	1.036	0.2301	0
222024_s_at	AKAP13	A-kinase anchoring protein 13	ENSG00000170776 /// ENSG00000170776 /// ENSG00000170776 /// ENSG00000170776	hgu133a2.db /// hgu133plus2.db /// hthgu133a.db /// hthgu133plusa.db	3.13.0 /// 3.13.0 /// 3.13.0 /// 3.13.0	15211	0.259806	6.45544	1769	0.002661	7.416e-06	5715	1.251	0.4415	1
203624_at	AKAP17A	A-kinase anchoring protein 17A	ENSG00000197976 /// ENSG00000197976 /// ENSG00000197976 /// ENSG00000197976 /// ENSG00000197976 /// ENSG00000197976	hgu133a2.db /// hgu133plus2.db /// hgfocus.db /// hthgu133a.db /// hthgu133plusa.db /// nugohs1a520180.db	3.13.0 /// 3.13.0 /// 3.13.0 /// 3.13.0 /// 3.13.0 /// 3.4.0	2684	-0.0114956	7.1127	5435	1.214	0.3533	5076	1.073	0.2491	0
210269_s_at	AKAP17A	A-kinase anchoring protein 17A	ENSG00000197976 /// ENSG00000197976 /// ENSG00000197976 /// ENSG00000197976	hgu133a2.db /// hgu133plus2.db /// hthgu133a.db /// hthgu133plusa.db	3.13.0 /// 3.13.0 /// 3.13.0 /// 3.13.0	7269	0.0661253	4.89297	5291	1.252	0.31	7326	1.057	0.8675	0
207344_at	AKAP3	A-kinase anchoring protein 3	ENSG00000111254 /// ENSG00000111254 /// ENSG00000111254 /// ENSG00000111254 /// ENSG00000111254	hgu133a2.db /// hgu133plus2.db /// hgfocus.db /// hthgu133a.db /// hthgu133plusa.db	3.13.0 /// 3.13.0 /// 3.13.0 /// 3.13.0 /// 3.13.0	5170	0.0411202	4.48897	6060	1.061	0.5518	7180	1.076	0.842	0
207019_s_at	AKAP4	A-kinase anchoring protein 4	ENSG00000147081 /// ENSG00000147081 /// ENSG00000147081 /// ENSG00000147081 /// ENSG00000147081	hgu133a2.db /// hgu133plus2.db /// hgfocus.db /// hthgu133a.db /// hthgu133plusa.db	3.13.0 /// 3.13.0 /// 3.13.0 /// 3.13.0 /// 3.13.0	4978	-0.0468403	4.15385	7488	0.9595	0.8922	5705	1.249	0.4383	0
205359_at	AKAP6	A-kinase anchoring protein 6	ENSG00000151320 /// ENSG00000151320 /// ENSG00000151320 /// ENSG00000151320 /// ENSG00000151320 /// ENSG00000151320	hgu133a2.db /// hgu133plus2.db /// hgfocus.db /// hthgu133a.db /// hthgu133plusa.db /// nugohs1a520180.db	3.13.0 /// 3.13.0 /// 3.13.0 /// 3.13.0 /// 3.13.0 /// 3.4.0	3915	0.109981	4.42505	4883	1.303	0.1999	8445	0.9901	0.9754	0
211172_x_at	AKAP7	A-kinase anchoring protein 7	ENSG00000118507 /// ENSG00000118507 /// ENSG00000118507 /// ENSG00000118507 /// ENSG00000118507	hgu133a2.db /// hgu133plus2.db /// hthgu133a.db /// hthgu133plusa.db /// nugohs1a520180.db	3.13.0 /// 3.13.0 /// 3.13.0 /// 3.13.0 /// 3.4.0	7832	-0.00144197	6.17756	6773	0.9707	0.7547	6493	1.2	0.6815	0
203847_s_at	AKAP8	A-kinase anchoring protein 8	ENSG00000105127 /// ENSG00000105127 /// ENSG00000105127 /// ENSG00000105127	hgu133a2.db /// hgu133plus2.db /// hthgu133a.db /// hthgu133plusa.db	3.13.0 /// 3.13.0 /// 3.13.0 /// 3.13.0	2849	0.00621696	5.58507	6930	0.9616	0.7912	6858	1.134	0.7749	0
203848_at	AKAP8	A-kinase anchoring protein 8	ENSG00000105127 /// ENSG00000105127 /// ENSG00000105127 /// ENSG00000105127 /// ENSG00000105127 /// ENSG00000105127	hgu133a2.db /// hgu133plus2.db /// hgfocus.db /// hthgu133a.db /// hthgu133plusa.db /// nugohs1a520180.db	3.13.0 /// 3.13.0 /// 3.13.0 /// 3.13.0 /// 3.13.0 /// 3.4.0	2850	-0.00863031	5.54149	6499	0.9975	0.6831	6123	1.255	0.5716	0
215741_x_at	AKAP8L	A-kinase anchoring protein 8 like	ENSG00000011243 /// ENSG00000011243 /// ENSG00000011243 /// ENSG00000011243	hgu133a2.db /// hgu133plus2.db /// hthgu133a.db /// hthgu133plusa.db	3.13.0 /// 3.13.0 /// 3.13.0 /// 3.13.0	11000	0.00259919	5.63875	6185	1.04	0.5908	6028	1.265	0.5417	0
222160_at	AKAP8L	A-kinase anchoring protein 8 like	ENSG00000011243 /// ENSG00000011243 /// ENSG00000011243 /// ENSG00000011243	hgu133a2.db /// hgu133plus2.db /// hthgu133a.db /// hthgu133plusa.db	3.13.0 /// 3.13.0 /// 3.13.0 /// 3.13.0	15295	0.0868138	6.45442	5093	1.287	0.2537	7733	1.014	0.9229	0
210962_s_at	AKAP9	A-kinase anchoring protein 9	ENSG00000127914 /// ENSG00000127914 /// ENSG00000127914 /// ENSG00000127914 /// ENSG00000127914 /// ENSG00000127914	hgu133a2.db /// hgu133plus2.db /// hgfocus.db /// hthgu133a.db /// hthgu133plusa.db /// nugohs1a520180.db	3.13.0 /// 3.13.0 /// 3.13.0 /// 3.13.0 /// 3.13.0 /// 3.4.0	7696	-0.0565835	4.44395	6238	1.034	0.607	4614	0.8095	0.1405	0
219953_s_at	AKIP1	A-kinase interacting protein 1	ENSG00000166452 /// ENSG00000166452 /// ENSG00000166452 /// ENSG00000166452 /// ENSG00000166452	hgu133a2.db /// hgu133plus2.db /// hthgu133a.db /// hthgu133plusa.db /// nugohs1a520180.db	3.13.0 /// 3.13.0 /// 3.13.0 /// 3.13.0 /// 3.4.0	13826	-0.0186342	5.29583	7144	0.9592	0.8352	6394	1.221	0.6533	0
217893_s_at	AKIRIN1	akirin 1	ENSG00000174574 /// ENSG00000174574 /// ENSG00000174574 /// ENSG00000174574	hgu133a2.db /// hgu133plus2.db /// hthgu133a.db /// hthgu133plusa.db	3.13.0 /// 3.13.0 /// 3.13.0 /// 3.13.0	12293	0.0623543	6.24865	4404	1.211	0.1027	6164	1.252	0.5842	0
201900_s_at	AKR1A1	aldo-keto reductase family 1 member A1	ENSG00000117448 /// ENSG00000117448 /// ENSG00000117448 /// ENSG00000117448 /// ENSG00000117448 /// ENSG00000117448	hgu133a2.db /// hgu133plus2.db /// hgfocus.db /// hthgu133a.db /// hthgu133plusa.db /// nugohs1a520180.db	3.13.0 /// 3.13.0 /// 3.13.0 /// 3.13.0 /// 3.13.0 /// 3.4.0	1262	-0.0243197	6.7663	5846	1.12	0.4836	5093	1.078	0.2538	0
201272_at	AKR1B1	aldo-keto reductase family 1 member B	ENSG00000085662 /// ENSG00000085662 /// ENSG00000085662 /// ENSG00000085662 /// ENSG00000085662 /// ENSG00000085662	hgu133a2.db /// hgu133plus2.db /// hgfocus.db /// hthgu133a.db /// hthgu133plusa.db /// nugohs1a520180.db	3.13.0 /// 3.13.0 /// 3.13.0 /// 3.13.0 /// 3.13.0 /// 3.4.0	743	-0.0538064	6.85882	5585	1.181	0.4003	4528	0.764	0.1241	0
204151_x_at	AKR1C1	aldo-keto reductase family 1 member C1	ENSG00000187134 /// ENSG00000187134 /// ENSG00000187134 /// ENSG00000187134 /// ENSG00000187134	hgu133a2.db /// hgu133plus2.db /// hgfocus.db /// hthgu133a.db /// hthgu133plusa.db	3.13.0 /// 3.13.0 /// 3.13.0 /// 3.13.0 /// 3.13.0	3063	-0.0551957	6.77576	8004	0.9713	0.9486	5679	1.246	0.4302	0
216594_x_at	AKR1C1	aldo-keto reductase family 1 member C1	ENSG00000187134 /// ENSG00000187134 /// ENSG00000187134 /// ENSG00000187134	hgu133a2.db /// hgu133plus2.db /// hthgu133a.db /// hthgu133plusa.db	3.13.0 /// 3.13.0 /// 3.13.0 /// 3.13.0	11491	-0.0370307	6.63422	7312	0.957	0.8651	5855	1.265	0.4864	0
209699_x_at	AKR1C2	aldo-keto reductase family 1 member C2	ENSG00000151632 /// ENSG00000151632 /// ENSG00000151632 /// ENSG00000151632 /// ENSG00000151632	hgu133a2.db /// hgu133plus2.db /// hgfocus.db /// hthgu133a.db /// hthgu133plusa.db	3.13.0 /// 3.13.0 /// 3.13.0 /// 3.13.0 /// 3.13.0	6879	-0.0285692	6.55014	7197	0.9586	0.8451	5819	1.261	0.475	0
211653_x_at	AKR1C2	aldo-keto reductase family 1 member C2	ENSG00000151632 /// ENSG00000151632 /// ENSG00000151632 /// ENSG00000151632 /// ENSG00000151632	hgu133a2.db /// hgu133plus2.db /// hthgu133a.db /// hthgu133plusa.db /// nugohs1a520180.db	3.13.0 /// 3.13.0 /// 3.13.0 /// 3.13.0 /// 3.4.0	8118	-0.115033	5.51623	7395	0.9578	0.8784	4167	0.5517	0.06878	0
202139_at	AKR7A2	aldo-keto reductase family 7 member A2	ENSG00000053371 /// ENSG00000053371 /// ENSG00000053371 /// ENSG00000053371 /// ENSG00000053371 /// ENSG00000053371	hgu133a2.db /// hgu133plus2.db /// hgfocus.db /// hthgu133a.db /// hthgu133plusa.db /// nugohs1a520180.db	3.13.0 /// 3.13.0 /// 3.13.0 /// 3.13.0 /// 3.13.0 /// 3.4.0	1469	-0.0813396	5.3003	6179	1.042	0.5889	4162	0.5504	0.06817	0
214259_s_at	AKR7A2	aldo-keto reductase family 7 member A2	ENSG00000053371 /// ENSG00000053371 /// ENSG00000053371 /// ENSG00000053371	hgu133a2.db /// hgu133plus2.db /// hthgu133a.db /// hthgu133plusa.db	3.13.0 /// 3.13.0 /// 3.13.0 /// 3.13.0	10117	-0.0440443	7.13891	6630	0.9828	0.7185	5331	1.17	0.3219	0
206469_x_at	AKR7A3	aldo-keto reductase family 7 member A3	ENSG00000162482 /// ENSG00000162482 /// ENSG00000162482 /// ENSG00000162482 /// ENSG00000162482 /// ENSG00000162482	hgu133a2.db /// hgu133plus2.db /// hgfocus.db /// hthgu133a.db /// hthgu133plusa.db /// nugohs1a520180.db	3.13.0 /// 3.13.0 /// 3.13.0 /// 3.13.0 /// 3.13.0 /// 3.4.0	4633	0.000865877	5.43367	6856	0.9644	0.7744	6652	1.17	0.7243	0
216381_x_at	AKR7A3	aldo-keto reductase family 7 member A3	NA	hgu133a2.db /// hgu133plus2.db /// hthgu133a.db /// hthgu133plusa.db /// nugohs1a520180.db	3.13.0 /// 3.13.0 /// 3.13.0 /// 3.13.0 /// 3.4.0	11361	-0.0328061	5.47485	7832	0.9661	0.9332	6372	1.227	0.6469	0
207163_s_at	AKT1	AKT serine/threonine kinase 1	ENSG00000142208 /// ENSG00000142208 /// ENSG00000142208 /// ENSG00000142208 /// ENSG00000142208 /// ENSG00000142208	hgu133a2.db /// hgu133plus2.db /// hgfocus.db /// hthgu133a.db /// hthgu133plusa.db /// nugohs1a520180.db	3.13.0 /// 3.13.0 /// 3.13.0 /// 3.13.0 /// 3.13.0 /// 3.4.0	5064	-0.0635029	7.0137	7456	0.9585	0.8875	5290	1.158	0.3097	0
203808_at	AKT2	AKT serine/threonine kinase 2	ENSG00000105221 /// ENSG00000105221 /// ENSG00000105221 /// ENSG00000105221 /// ENSG00000105221	hgu133a2.db /// hgu133plus2.db /// hgfocus.db /// hthgu133a.db /// hthgu133plusa.db	3.13.0 /// 3.13.0 /// 3.13.0 /// 3.13.0 /// 3.13.0	2819	0.0623543	4.38306	5728	1.138	0.4458	7726	1.015	0.9222	0
203809_s_at	AKT2	AKT serine/threonine kinase 2	ENSG00000105221 /// ENSG00000105221 /// ENSG00000105221 /// ENSG00000105221	hgu133a2.db /// hgu133plus2.db /// hthgu133a.db /// hthgu133plusa.db	3.13.0 /// 3.13.0 /// 3.13.0 /// 3.13.0	2820	-0.0214797	4.34346	6676	0.9775	0.7305	5947	1.27	0.5159	0
212607_at	AKT3	AKT serine/threonine kinase 3	ENSG00000117020 /// ENSG00000275199 /// ENSG00000117020 /// ENSG00000275199 /// ENSG00000117020 /// ENSG00000275199 /// ENSG00000117020 /// ENSG00000275199 /// ENSG00000117020 /// ENSG00000275199	hgu133a2.db /// hgu133plus2.db /// hthgu133a.db /// hthgu133plusa.db /// nugohs1a520180.db	3.13.0 /// 3.13.0 /// 3.13.0 /// 3.13.0 /// 3.4.0	8897	-0.0285692	5.33656	6449	1.005	0.6691	5301	1.161	0.3131	0
212609_s_at	AKT3	AKT serine/threonine kinase 3	ENSG00000117020 /// ENSG00000275199 /// ENSG00000117020 /// ENSG00000275199 /// ENSG00000117020 /// ENSG00000275199 /// ENSG00000117020 /// ENSG00000275199	hgu133a2.db /// hgu133plus2.db /// hthgu133a.db /// hthgu133plusa.db	3.13.0 /// 3.13.0 /// 3.13.0 /// 3.13.0	8899	0.0337172	4.14672	6372	1.018	0.647	7391	1.049	0.8777	0
218373_at	AKTIP	AKT interacting protein	ENSG00000166971 /// ENSG00000166971 /// ENSG00000166971 /// ENSG00000166971 /// ENSG00000166971 /// ENSG00000166971	hgu133a2.db /// hgu133plus2.db /// hgfocus.db /// hthgu133a.db /// hthgu133plusa.db /// nugohs1a520180.db	3.13.0 /// 3.13.0 /// 3.13.0 /// 3.13.0 /// 3.13.0 /// 3.4.0	12686	-0.0100637	5.00613	6890	0.9629	0.7823	6318	1.236	0.631	0
218487_at	ALAD	aminolevulinate dehydratase	ENSG00000148218 /// ENSG00000148218 /// ENSG00000148218 /// ENSG00000148218 /// ENSG00000148218 /// ENSG00000148218	hgu133a2.db /// hgu133plus2.db /// hgfocus.db /// hthgu133a.db /// hthgu133plusa.db /// nugohs1a520180.db	3.13.0 /// 3.13.0 /// 3.13.0 /// 3.13.0 /// 3.13.0 /// 3.4.0	12783	-0.0538064	4.74534	7349	0.9566	0.8712	5426	1.201	0.3507	0
218489_s_at	ALAD	aminolevulinate dehydratase	ENSG00000148218 /// ENSG00000148218 /// ENSG00000148218 /// ENSG00000148218	hgu133a2.db /// hgu133plus2.db /// hthgu133a.db /// hthgu133plusa.db	3.13.0 /// 3.13.0 /// 3.13.0 /// 3.13.0	12785	0.0107156	5.03981	5709	1.146	0.4397	6158	1.253	0.5824	0
205633_s_at	ALAS1	5'-aminolevulinate synthase 1	ENSG00000023330 /// ENSG00000023330 /// ENSG00000023330 /// ENSG00000023330 /// ENSG00000023330 /// ENSG00000023330	hgu133a2.db /// hgu133plus2.db /// hgfocus.db /// hthgu133a.db /// hthgu133plusa.db /// nugohs1a520180.db	3.13.0 /// 3.13.0 /// 3.13.0 /// 3.13.0 /// 3.13.0 /// 3.4.0	4091	-0.0271541	5.356	5322	1.247	0.3193	4818	0.9318	0.1843	0
211560_s_at	ALAS2	5'-aminolevulinate synthase 2	NA	hgu133a2.db /// hgu133plus2.db /// hthgu133a.db /// hthgu133plusa.db /// nugohs1a520180.db	3.13.0 /// 3.13.0 /// 3.13.0 /// 3.13.0 /// 3.4.0	8058	-0.606916	9.24887	3937	0.8843	0.04431	513.7	4.547e-10	2.881e-14	-1
201952_at	ALCAM	activated leukocyte cell adhesion molecule	ENSG00000170017 /// ENSG00000170017 /// ENSG00000170017 /// ENSG00000170017 /// ENSG00000170017 /// ENSG00000170017	hgu133a2.db /// hgu133plus2.db /// hgfocus.db /// hthgu133a.db /// hthgu133plusa.db /// nugohs1a520180.db	3.13.0 /// 3.13.0 /// 3.13.0 /// 3.13.0 /// 3.13.0 /// 3.4.0	1305	-0.0538064	5.22141	7071	0.9586	0.821	5191	1.118	0.2811	0
217791_s_at	ALDH18A1	aldehyde dehydrogenase 18 family member A1	ENSG00000059573 /// ENSG00000059573 /// ENSG00000059573 /// ENSG00000059573 /// ENSG00000059573	hgu133a2.db /// hgu133plus2.db /// hgfocus.db /// hthgu133a.db /// hthgu133plusa.db	3.13.0 /// 3.13.0 /// 3.13.0 /// 3.13.0 /// 3.13.0	12202	-0.0524159	4.86356	8226	0.9771	0.9641	6011	1.267	0.5362	0
207015_s_at	ALDH1A2	aldehyde dehydrogenase 1 family member A2	ENSG00000128918 /// ENSG00000128918 /// ENSG00000128918 /// ENSG00000128918	hgu133a2.db /// hgu133plus2.db /// hthgu133a.db /// hthgu133plusa.db	3.13.0 /// 3.13.0 /// 3.13.0 /// 3.13.0	4976	-0.0299829	4.48423	5749	1.134	0.4525	5016	1.041	0.2333	0
207016_s_at	ALDH1A2	aldehyde dehydrogenase 1 family member A2	ENSG00000128918 /// ENSG00000128918 /// ENSG00000128918 /// ENSG00000128918 /// ENSG00000128918 /// ENSG00000128918	hgu133a2.db /// hgu133plus2.db /// hgfocus.db /// hthgu133a.db /// hthgu133plusa.db /// nugohs1a520180.db	3.13.0 /// 3.13.0 /// 3.13.0 /// 3.13.0 /// 3.13.0 /// 3.4.0	4977	0.0703605	4.57841	5848	1.119	0.4843	8273	0.9908	0.9668	0
209645_s_at	ALDH1B1	aldehyde dehydrogenase 1 family member B1	ENSG00000137124 /// ENSG00000137124 /// ENSG00000137124 /// ENSG00000137124 /// ENSG00000137124	hgu133a2.db /// hgu133plus2.db /// hgfocus.db /// hthgu133a.db /// hthgu133plusa.db	3.13.0 /// 3.13.0 /// 3.13.0 /// 3.13.0 /// 3.13.0	6845	0.0200478	4.56	6238	1.034	0.6071	6634	1.174	0.7196	0
209646_x_at	ALDH1B1	aldehyde dehydrogenase 1 family member B1	ENSG00000137124 /// ENSG00000137124 /// ENSG00000137124 /// ENSG00000137124 /// ENSG00000137124	hgu133a2.db /// hgu133plus2.db /// hthgu133a.db /// hthgu133plusa.db /// nugohs1a520180.db	3.13.0 /// 3.13.0 /// 3.13.0 /// 3.13.0 /// 3.4.0	6846	-0.00575927	4.20958	5195	1.268	0.2822	5366	1.181	0.3323	0
205208_at	ALDH1L1	aldehyde dehydrogenase 1 family member L1	ENSG00000144908 /// ENSG00000144908 /// ENSG00000144908 /// ENSG00000144908 /// ENSG00000144908 /// ENSG00000144908	hgu133a2.db /// hgu133plus2.db /// hgfocus.db /// hthgu133a.db /// hthgu133plusa.db /// nugohs1a520180.db	3.13.0 /// 3.13.0 /// 3.13.0 /// 3.13.0 /// 3.13.0 /// 3.4.0	3807	-0.0313952	5.63975	7306	0.9572	0.8642	6057	1.262	0.5509	0
215798_at	ALDH1L1	aldehyde dehydrogenase 1 family member L1	ENSG00000144908 /// ENSG00000144908 /// ENSG00000144908 /// ENSG00000144908	hgu133a2.db /// hgu133plus2.db /// hthgu133a.db /// hthgu133plusa.db	3.13.0 /// 3.13.0 /// 3.13.0 /// 3.13.0	11030	0.0081018	5.13709	6635	0.9818	0.7197	6811	1.141	0.764	0
201425_at	ALDH2	aldehyde dehydrogenase 2 family member	ENSG00000111275 /// ENSG00000111275 /// ENSG00000111275 /// ENSG00000111275 /// ENSG00000111275 /// ENSG00000111275	hgu133a2.db /// hgu133plus2.db /// hgfocus.db /// hthgu133a.db /// hthgu133plusa.db /// nugohs1a520180.db	3.13.0 /// 3.13.0 /// 3.13.0 /// 3.13.0 /// 3.13.0 /// 3.4.0	869	-0.0172093	7.11457	4145	1.049	0.06615	3966	0.4425	0.04701	0
205623_at	ALDH3A1	aldehyde dehydrogenase 3 family member A1	ENSG00000108602 /// ENSG00000108602 /// ENSG00000108602 /// ENSG00000108602 /// ENSG00000108602 /// ENSG00000108602	hgu133a2.db /// hgu133plus2.db /// hgfocus.db /// hthgu133a.db /// hthgu133plusa.db /// nugohs1a520180.db	3.13.0 /// 3.13.0 /// 3.13.0 /// 3.13.0 /// 3.13.0 /// 3.4.0	4086	-0.0342157	4.05454	7146	0.959	0.8356	5800	1.26	0.4688	0
202053_s_at	ALDH3A2	aldehyde dehydrogenase 3 family member A2	ENSG00000072210 /// ENSG00000072210 /// ENSG00000072210 /// ENSG00000072210	hgu133a2.db /// hgu133plus2.db /// hthgu133a.db /// hthgu133plusa.db	3.13.0 /// 3.13.0 /// 3.13.0 /// 3.13.0	1391	-0.0114956	6.49299	6610	0.9848	0.7133	5855	1.264	0.4864	0
202054_s_at	ALDH3A2	aldehyde dehydrogenase 3 family member A2	ENSG00000072210 /// ENSG00000072210 /// ENSG00000072210 /// ENSG00000072210 /// ENSG00000072210 /// ENSG00000072210	hgu133a2.db /// hgu133plus2.db /// hgfocus.db /// hthgu133a.db /// hthgu133plusa.db /// nugohs1a520180.db	3.13.0 /// 3.13.0 /// 3.13.0 /// 3.13.0 /// 3.13.0 /// 3.4.0	1392	0.0212186	6.22226	5932	1.095	0.5112	6468	1.207	0.6745	0
210544_s_at	ALDH3A2	aldehyde dehydrogenase 3 family member A2	ENSG00000072210 /// ENSG00000072210 /// ENSG00000072210 /// ENSG00000072210	hgu133a2.db /// hgu133plus2.db /// hthgu133a.db /// hthgu133plusa.db	3.13.0 /// 3.13.0 /// 3.13.0 /// 3.13.0	7438	0.0714212	6.33214	5635	1.168	0.416	8022	0.9972	0.95	0
205640_at	ALDH3B1	aldehyde dehydrogenase 3 family member B1	ENSG00000006534 /// ENSG00000006534 /// ENSG00000006534 /// ENSG00000006534 /// ENSG00000006534	hgu133a2.db /// hgu133plus2.db /// hthgu133a.db /// hthgu133plusa.db /// nugohs1a520180.db	3.13.0 /// 3.13.0 /// 3.13.0 /// 3.13.0 /// 3.4.0	4097	-0.0635029	6.29446	6943	0.9612	0.7941	4932	0.993	0.2117	0
211004_s_at	ALDH3B1	aldehyde dehydrogenase 3 family member B1	ENSG00000006534 /// ENSG00000006534 /// ENSG00000006534 /// ENSG00000006534 /// ENSG00000006534	hgu133a2.db /// hgu133plus2.db /// hgfocus.db /// hthgu133a.db /// hthgu133plusa.db	3.13.0 /// 3.13.0 /// 3.13.0 /// 3.13.0 /// 3.13.0	7727	0.0646157	5.6699	5759	1.132	0.4557	7793	1.009	0.9292	0
204942_s_at	ALDH3B2	aldehyde dehydrogenase 3 family member B2	ENSG00000132746 /// ENSG00000132746 /// ENSG00000132746 /// ENSG00000132746 /// ENSG00000132746 /// ENSG00000132746	hgu133a2.db /// hgu133plus2.db /// hgfocus.db /// hthgu133a.db /// hthgu133plusa.db /// nugohs1a520180.db	3.13.0 /// 3.13.0 /// 3.13.0 /// 3.13.0 /// 3.13.0 /// 3.4.0	3623	0.0540927	4.89122	6072	1.06	0.5556	7823	1.007	0.9324	0
203722_at	ALDH4A1	aldehyde dehydrogenase 4 family member A1	ENSG00000159423 /// ENSG00000159423 /// ENSG00000159423 /// ENSG00000159423 /// ENSG00000159423 /// ENSG00000159423	hgu133a2.db /// hgu133plus2.db /// hgfocus.db /// hthgu133a.db /// hthgu133plusa.db /// nugohs1a520180.db	3.13.0 /// 3.13.0 /// 3.13.0 /// 3.13.0 /// 3.13.0 /// 3.4.0	2758	0.0851294	4.64379	5758	1.134	0.4553	8782	0.9913	0.9869	0
211552_s_at	ALDH4A1	aldehyde dehydrogenase 4 family member A1	ENSG00000159423 /// ENSG00000159423 /// ENSG00000159423 /// ENSG00000159423	hgu133a2.db /// hgu133plus2.db /// hthgu133a.db /// hthgu133plusa.db	3.13.0 /// 3.13.0 /// 3.13.0 /// 3.13.0	8053	0.0099891	5.76651	5794	1.128	0.4668	5924	1.27	0.5088	0
204289_at	ALDH6A1	aldehyde dehydrogenase 6 family member A1	ENSG00000119711 /// ENSG00000119711 /// ENSG00000119711 /// ENSG00000119711	hgu133a2.db /// hgu133plus2.db /// hthgu133a.db /// hthgu133plusa.db	3.13.0 /// 3.13.0 /// 3.13.0 /// 3.13.0	3165	-0.0257376	4.14917	7396	0.9577	0.8785	6222	1.244	0.6021	0
204290_s_at	ALDH6A1	aldehyde dehydrogenase 6 family member A1	ENSG00000119711 /// ENSG00000119711 /// ENSG00000119711 /// ENSG00000119711 /// ENSG00000119711	hgu133a2.db /// hgu133plus2.db /// hthgu133a.db /// hthgu133plusa.db /// nugohs1a520180.db	3.13.0 /// 3.13.0 /// 3.13.0 /// 3.13.0 /// 3.4.0	3166	-0.0468403	4.99679	7099	0.959	0.8266	5487	1.215	0.3695	0
221588_x_at	ALDH6A1	aldehyde dehydrogenase 6 family member A1	ENSG00000119711 /// ENSG00000119711 /// ENSG00000119711 /// ENSG00000119711	hgu133a2.db /// hgu133plus2.db /// hthgu133a.db /// hthgu133plusa.db	3.13.0 /// 3.13.0 /// 3.13.0 /// 3.13.0	14866	0.0348991	4.25466	5904	1.101	0.5022	6668	1.168	0.7284	0
208950_s_at	ALDH7A1	aldehyde dehydrogenase 7 family member A1	ENSG00000164904 /// ENSG00000164904 /// ENSG00000164904 /// ENSG00000164904	hgu133a2.db /// hgu133plus2.db /// hthgu133a.db /// hthgu133plusa.db	3.13.0 /// 3.13.0 /// 3.13.0 /// 3.13.0	6290	-0.0538064	4.39466	7670	0.9617	0.9157	5618	1.242	0.4105	0
208951_at	ALDH7A1	aldehyde dehydrogenase 7 family member A1	ENSG00000164904 /// ENSG00000164904 /// ENSG00000164904 /// ENSG00000164904 /// ENSG00000164904 /// ENSG00000164904	hgu133a2.db /// hgu133plus2.db /// hgfocus.db /// hthgu133a.db /// hthgu133plusa.db /// nugohs1a520180.db	3.13.0 /// 3.13.0 /// 3.13.0 /// 3.13.0 /// 3.13.0 /// 3.4.0	6291	0.0377101	4.7946	6256	1.031	0.6124	7318	1.058	0.8661	0
201612_at	ALDH9A1	aldehyde dehydrogenase 9 family member A1	ENSG00000143149 /// ENSG00000143149 /// ENSG00000143149 /// ENSG00000143149 /// ENSG00000143149 /// ENSG00000143149	hgu133a2.db /// hgu133plus2.db /// hgfocus.db /// hthgu133a.db /// hthgu133plusa.db /// nugohs1a520180.db	3.13.0 /// 3.13.0 /// 3.13.0 /// 3.13.0 /// 3.13.0 /// 3.4.0	1026	0.0683926	7.37697	4553	1.275	0.1287	5955	1.269	0.5184	0
200966_x_at	ALDOA	aldolase, fructose-bisphosphate A	ENSG00000149925 /// ENSG00000149925 /// ENSG00000149925 /// ENSG00000149925 /// ENSG00000149925	hgu133a2.db /// hgu133plus2.db /// hgfocus.db /// hthgu133a.db /// hthgu133plusa.db	3.13.0 /// 3.13.0 /// 3.13.0 /// 3.13.0 /// 3.13.0	465	0	9.33687	5095	1.286	0.2543	5145	1.1	0.2681	0
214687_x_at	ALDOA	aldolase, fructose-bisphosphate A	ENSG00000149925 /// ENSG00000149925 /// ENSG00000149925 /// ENSG00000149925 /// ENSG00000149925	hgu133a2.db /// hgu133plus2.db /// hthgu133a.db /// hthgu133plusa.db /// nugohs1a520180.db	3.13.0 /// 3.13.0 /// 3.13.0 /// 3.13.0 /// 3.4.0	10385	0.0473682	9.47093	4625	1.289	0.1427	5781	1.259	0.4627	0
204705_x_at	ALDOB	aldolase, fructose-bisphosphate B	ENSG00000136872 /// ENSG00000136872 /// ENSG00000136872 /// ENSG00000136872	hgu133a2.db /// hgu133plus2.db /// hthgu133a.db /// hthgu133plusa.db	3.13.0 /// 3.13.0 /// 3.13.0 /// 3.13.0	3475	0.0854355	4.64669	5299	1.249	0.3124	8085	0.9944	0.9547	0
214423_x_at	ALDOB	aldolase, fructose-bisphosphate B	ENSG00000136872 /// ENSG00000136872 /// ENSG00000136872 /// ENSG00000136872	hgu133a2.db /// hgu133plus2.db /// hthgu133a.db /// hthgu133plusa.db	3.13.0 /// 3.13.0 /// 3.13.0 /// 3.13.0	10227	0.0623543	5.12422	5182	1.273	0.2786	7032	1.1	0.8131	0
216600_x_at	ALDOB	aldolase, fructose-bisphosphate B	ENSG00000136872 /// ENSG00000136872 /// ENSG00000136872 /// ENSG00000136872	hgu133a2.db /// hgu133plus2.db /// hthgu133a.db /// hthgu133plusa.db	3.13.0 /// 3.13.0 /// 3.13.0 /// 3.13.0	11495	0.0858948	4.37339	5197	1.268	0.2829	7798	1.009	0.9298	0
202022_at	ALDOC	aldolase, fructose-bisphosphate C	ENSG00000109107 /// ENSG00000109107 /// ENSG00000109107 /// ENSG00000109107 /// ENSG00000109107 /// ENSG00000109107	hgu133a2.db /// hgu133plus2.db /// hgfocus.db /// hthgu133a.db /// hthgu133plusa.db /// nugohs1a520180.db	3.13.0 /// 3.13.0 /// 3.13.0 /// 3.13.0 /// 3.13.0 /// 3.4.0	1367	0.0596453	5.77921	5477	1.208	0.3663	7083	1.089	0.8233	0
218444_at	ALG12	ALG12 alpha-1,6-mannosyltransferase	ENSG00000182858 /// ENSG00000182858 /// ENSG00000182858 /// ENSG00000182858 /// ENSG00000182858	hgu133a2.db /// hgu133plus2.db /// hthgu133a.db /// hthgu133plusa.db /// nugohs1a520180.db	3.13.0 /// 3.13.0 /// 3.13.0 /// 3.13.0 /// 3.4.0	12746	0.0436459	4.40348	5585	1.181	0.4003	6829	1.138	0.7681	0
207396_s_at	ALG3	ALG3 alpha-1,3- mannosyltransferase	ENSG00000214160 /// ENSG00000214160 /// ENSG00000214160 /// ENSG00000214160 /// ENSG00000214160 /// ENSG00000214160	hgu133a2.db /// hgu133plus2.db /// hgfocus.db /// hthgu133a.db /// hthgu133plusa.db /// nugohs1a520180.db	3.13.0 /// 3.13.0 /// 3.13.0 /// 3.13.0 /// 3.13.0 /// 3.4.0	5212	0.0117334	6.83329	6543	0.9894	0.6951	6631	1.175	0.7189	0
218203_at	ALG5	ALG5 dolichyl-phosphate beta-glucosyltransferase	ENSG00000120697 /// ENSG00000120697 /// ENSG00000120697 /// ENSG00000120697 /// ENSG00000120697 /// ENSG00000120697	hgu133a2.db /// hgu133plus2.db /// hgfocus.db /// hthgu133a.db /// hthgu133plusa.db /// nugohs1a520180.db	3.13.0 /// 3.13.0 /// 3.13.0 /// 3.13.0 /// 3.13.0 /// 3.4.0	12549	-0.0676387	5.93844	5148	1.281	0.2689	3721	0.3303	0.0278	0
219649_at	ALG6	ALG6 alpha-1,3-glucosyltransferase	ENSG00000088035 /// ENSG00000088035 /// ENSG00000088035 /// ENSG00000088035 /// ENSG00000088035 /// ENSG00000088035	hgu133a2.db /// hgu133plus2.db /// hgfocus.db /// hthgu133a.db /// hthgu133plusa.db /// nugohs1a520180.db	3.13.0 /// 3.13.0 /// 3.13.0 /// 3.13.0 /// 3.13.0 /// 3.4.0	13628	-0.0496308	5.91524	6683	0.977	0.7324	4887	0.9711	0.2006	0
203545_at	ALG8	ALG8 alpha-1,3-glucosyltransferase	ENSG00000159063 /// ENSG00000159063 /// ENSG00000159063 /// ENSG00000159063 /// ENSG00000159063	hgu133a2.db /// hgu133plus2.db /// hthgu133a.db /// hthgu133plusa.db /// nugohs1a520180.db	3.13.0 /// 3.13.0 /// 3.13.0 /// 3.13.0 /// 3.4.0	2626	-0.107018	5.73794	7228	0.9585	0.8507	4110	0.5231	0.06204	0
208211_s_at	ALK	ALK receptor tyrosine kinase	ENSG00000171094 /// ENSG00000171094 /// ENSG00000171094 /// ENSG00000171094	hgu133a2.db /// hgu133plus2.db /// hthgu133a.db /// hthgu133plusa.db	3.13.0 /// 3.13.0 /// 3.13.0 /// 3.13.0	5715	-0.00432161	5.00092	6772	0.9708	0.7546	6508	1.196	0.6856	0
208212_s_at	ALK	ALK receptor tyrosine kinase	ENSG00000171094 /// ENSG00000171094 /// ENSG00000171094 /// ENSG00000171094 /// ENSG00000171094	hgu133a2.db /// hgu133plus2.db /// hthgu133a.db /// hthgu133plusa.db /// nugohs1a520180.db	3.13.0 /// 3.13.0 /// 3.13.0 /// 3.13.0 /// 3.4.0	5716	-0.0071955	5.70425	7463	0.9591	0.8886	6906	1.126	0.786	0
205621_at	ALKBH1	alkB homolog 1, histone H2A dioxygenase	ENSG00000100601 /// ENSG00000100601 /// ENSG00000100601 /// ENSG00000100601 /// ENSG00000100601	hgu133a2.db /// hgu133plus2.db /// hgfocus.db /// hthgu133a.db /// hthgu133plusa.db	3.13.0 /// 3.13.0 /// 3.13.0 /// 3.13.0 /// 3.13.0	4084	0.025177	6.34709	5965	1.085	0.5217	6403	1.221	0.6558	0
222228_s_at	ALKBH4	alkB homolog 4, lysine demethylase	ENSG00000160993 /// ENSG00000160993 /// ENSG00000160993 /// ENSG00000160993 /// ENSG00000160993	hgu133a2.db /// hgu133plus2.db /// hthgu133a.db /// hthgu133plusa.db /// nugohs1a520180.db	3.13.0 /// 3.13.0 /// 3.13.0 /// 3.13.0 /// 3.4.0	15332	-0.0313952	4.67943	6206	1.038	0.5972	5317	1.164	0.3177	0
214707_x_at	ALMS1	ALMS1 centrosome and basal body associated protein	ENSG00000116127 /// ENSG00000116127 /// ENSG00000116127 /// ENSG00000116127	hgu133a2.db /// hgu133plus2.db /// hthgu133a.db /// hthgu133plusa.db	3.13.0 /// 3.13.0 /// 3.13.0 /// 3.13.0	10399	0.0944951	6.95408	4549	1.275	0.1279	7221	1.07	0.8496	0
207206_s_at	ALOX12	arachidonate 12-lipoxygenase, 12S type	ENSG00000108839 /// ENSG00000108839 /// ENSG00000108839 /// ENSG00000108839 /// ENSG00000108839 /// ENSG00000108839	hgu133a2.db /// hgu133plus2.db /// hgfocus.db /// hthgu133a.db /// hthgu133plusa.db /// nugohs1a520180.db	3.13.0 /// 3.13.0 /// 3.13.0 /// 3.13.0 /// 3.13.0 /// 3.4.0	5091	-0.0214797	4.94017	6032	1.069	0.543	5313	1.165	0.3165	0
214340_at	ALOX12P2	arachidonate 12-lipoxygenase pseudogene 2	ENSG00000262943 /// ENSG00000262943 /// ENSG00000262943 /// ENSG00000262943	hgu133a2.db /// hgu133plus2.db /// hthgu133a.db /// hthgu133plusa.db	3.13.0 /// 3.13.0 /// 3.13.0 /// 3.13.0	10169	0.0166871	5.98698	6182	1.041	0.5899	6532	1.191	0.6922	0
207328_at	ALOX15	arachidonate 15-lipoxygenase	ENSG00000161905 /// ENSG00000161905 /// ENSG00000161905 /// ENSG00000161905 /// ENSG00000161905	hgu133a2.db /// hgu133plus2.db /// hgfocus.db /// hthgu133a.db /// hthgu133plusa.db	3.13.0 /// 3.13.0 /// 3.13.0 /// 3.13.0 /// 3.13.0	5160	-0.0607392	4.35486	7044	0.9608	0.8155	5313	1.164	0.3166	0
206714_at	ALOX15B	arachidonate 15-lipoxygenase type B	ENSG00000179593 /// ENSG00000179593 /// ENSG00000179593 /// ENSG00000179593 /// ENSG00000179593	hgu133a2.db /// hgu133plus2.db /// hgfocus.db /// hthgu133a.db /// hthgu133plusa.db	3.13.0 /// 3.13.0 /// 3.13.0 /// 3.13.0 /// 3.13.0	4781	0.032979	5.06159	6131	1.05	0.574	7131	1.082	0.8328	0
204445_s_at	ALOX5	arachidonate 5-lipoxygenase	ENSG00000012779 /// ENSG00000275565 /// ENSG00000012779 /// ENSG00000275565 /// ENSG00000012779 /// ENSG00000275565 /// ENSG00000012779 /// ENSG00000275565	hgu133a2.db /// hgu133plus2.db /// hthgu133a.db /// hthgu133plusa.db	3.13.0 /// 3.13.0 /// 3.13.0 /// 3.13.0	3281	-0.0229004	5.67443	6347	1.021	0.6395	5574	1.234	0.3966	0
204446_s_at	ALOX5	arachidonate 5-lipoxygenase	ENSG00000012779 /// ENSG00000275565 /// ENSG00000012779 /// ENSG00000275565 /// ENSG00000012779 /// ENSG00000275565 /// ENSG00000012779 /// ENSG00000275565 /// ENSG00000012779 /// ENSG00000275565 /// ENSG00000012779 /// ENSG00000275565	hgu133a2.db /// hgu133plus2.db /// hgfocus.db /// hthgu133a.db /// hthgu133plusa.db /// nugohs1a520180.db	3.13.0 /// 3.13.0 /// 3.13.0 /// 3.13.0 /// 3.13.0 /// 3.4.0	3282	0.16246	9.47852	2710	0.106	0.001276	5894	1.27	0.4992	0
213952_s_at	ALOX5	arachidonate 5-lipoxygenase	ENSG00000012779 /// ENSG00000275565 /// ENSG00000012779 /// ENSG00000275565 /// ENSG00000012779 /// ENSG00000275565 /// ENSG00000012779 /// ENSG00000275565	hgu133a2.db /// hgu133plus2.db /// hthgu133a.db /// hthgu133plusa.db	3.13.0 /// 3.13.0 /// 3.13.0 /// 3.13.0	9907	0.0785637	5.86567	5359	1.236	0.3302	7869	1.004	0.9367	0
214366_s_at	ALOX5	arachidonate 5-lipoxygenase	ENSG00000012779 /// ENSG00000275565 /// ENSG00000012779 /// ENSG00000275565 /// ENSG00000012779 /// ENSG00000275565 /// ENSG00000012779 /// ENSG00000275565	hgu133a2.db /// hgu133plus2.db /// hthgu133a.db /// hthgu133plusa.db	3.13.0 /// 3.13.0 /// 3.13.0 /// 3.13.0	10189	0.0380063	5.96954	4230	1.107	0.07695	5174	1.111	0.2762	0
204174_at	ALOX5AP	arachidonate 5-lipoxygenase activating protein	ENSG00000132965 /// ENSG00000132965 /// ENSG00000132965 /// ENSG00000132965 /// ENSG00000132965 /// ENSG00000132965	hgu133a2.db /// hgu133plus2.db /// hgfocus.db /// hthgu133a.db /// hthgu133plusa.db /// nugohs1a520180.db	3.13.0 /// 3.13.0 /// 3.13.0 /// 3.13.0 /// 3.13.0 /// 3.4.0	3077	0.109826	9.93669	3450	0.4937	0.01429	6243	1.242	0.6085	0
207708_at	ALOXE3	arachidonate lipoxygenase 3	ENSG00000179148 /// ENSG00000179148 /// ENSG00000179148 /// ENSG00000179148 /// ENSG00000179148	hgu133a2.db /// hgu133plus2.db /// hgfocus.db /// hthgu133a.db /// hthgu133plusa.db	3.13.0 /// 3.13.0 /// 3.13.0 /// 3.13.0 /// 3.13.0	5410	0.0417141	5.76381	5531	1.193	0.3832	6687	1.164	0.7332	0
210431_at	ALPG	alkaline phosphatase, germ cell	ENSG00000163286 /// ENSG00000163286 /// ENSG00000163286 /// ENSG00000163286 /// ENSG00000163286	hgu133a2.db /// hgu133plus2.db /// hthgu133a.db /// hthgu133plusa.db /// nugohs1a520180.db	3.13.0 /// 3.13.0 /// 3.13.0 /// 3.13.0 /// 3.4.0	7376	0.027675	5.34666	5372	1.23	0.3342	6170	1.251	0.5862	0
216377_x_at	ALPG	alkaline phosphatase, germ cell	ENSG00000163286 /// ENSG00000163286 /// ENSG00000163286 /// ENSG00000163286	hgu133a2.db /// hgu133plus2.db /// hthgu133a.db /// hthgu133plusa.db	3.13.0 /// 3.13.0 /// 3.13.0 /// 3.13.0	11358	0.025177	6.524	6273	1.029	0.6175	6948	1.117	0.7951	0
207140_at	ALPI	alkaline phosphatase, intestinal	ENSG00000163295 /// ENSG00000163295 /// ENSG00000163295 /// ENSG00000163295 /// ENSG00000163295 /// ENSG00000163295	hgu133a2.db /// hgu133plus2.db /// hgfocus.db /// hthgu133a.db /// hthgu133plusa.db /// nugohs1a520180.db	3.13.0 /// 3.13.0 /// 3.13.0 /// 3.13.0 /// 3.13.0 /// 3.4.0	5051	0.0570914	5.71491	5030	1.293	0.2369	6632	1.174	0.7192	0
207133_x_at	ALPK1	alpha kinase 1	ENSG00000073331 /// ENSG00000073331 /// ENSG00000073331 /// ENSG00000073331	hgu133a2.db /// hgu133plus2.db /// hthgu133a.db /// hthgu133plusa.db	3.13.0 /// 3.13.0 /// 3.13.0 /// 3.13.0	5045	0.0790208	5.61015	5048	1.295	0.2418	7353	1.054	0.8718	0
214846_s_at	ALPK3	alpha kinase 3	ENSG00000136383 /// ENSG00000136383 /// ENSG00000136383 /// ENSG00000136383	hgu133a2.db /// hgu133plus2.db /// hthgu133a.db /// hthgu133plusa.db	3.13.0 /// 3.13.0 /// 3.13.0 /// 3.13.0	10486	-0.00288251	4.33611	6286	1.027	0.6214	6010	1.267	0.536	0
215783_s_at	ALPL	alkaline phosphatase, biomineralization associated	NA	hgu133a2.db /// hgu133plus2.db /// hgfocus.db /// hthgu133a.db /// hthgu133plusa.db /// nugohs1a520180.db	3.13.0 /// 3.13.0 /// 3.13.0 /// 3.13.0 /// 3.13.0 /// 3.4.0	11023	0.0147911	5.32721	3532	0.5531	0.01766	4351	0.6537	0.09433	0
204664_at	ALPP	alkaline phosphatase, placental	ENSG00000163283 /// ENSG00000163283 /// ENSG00000163283 /// ENSG00000163283 /// ENSG00000163283 /// ENSG00000163283	hgu133a2.db /// hgu133plus2.db /// hgfocus.db /// hthgu133a.db /// hthgu133plusa.db /// nugohs1a520180.db	3.13.0 /// 3.13.0 /// 3.13.0 /// 3.13.0 /// 3.13.0 /// 3.4.0	3447	0.0972704	5.13158	4722	1.305	0.1628	7811	1.008	0.9311	0
222333_at	ALS2CL	ALS2 C-terminal like	ENSG00000178038 /// ENSG00000178038 /// ENSG00000178038 /// ENSG00000178038	hgu133a2.db /// hgu133plus2.db /// hthgu133a.db /// hthgu133plusa.db	3.13.0 /// 3.13.0 /// 3.13.0 /// 3.13.0	15393	0.0493076	6.34383	4895	1.298	0.2026	6181	1.25	0.5896	0
206837_at	ALX1	ALX homeobox 1	ENSG00000180318 /// ENSG00000180318 /// ENSG00000180318 /// ENSG00000180318 /// ENSG00000180318	hgu133a2.db /// hgu133plus2.db /// hgfocus.db /// hthgu133a.db /// hthgu133plusa.db	3.13.0 /// 3.13.0 /// 3.13.0 /// 3.13.0 /// 3.13.0	4858	0.0312088	4.1979	6449	1.005	0.6692	7377	1.051	0.8756	0
207690_at	ALX3	ALX homeobox 3	ENSG00000156150 /// ENSG00000156150 /// ENSG00000156150 /// ENSG00000156150 /// ENSG00000156150	hgu133a2.db /// hgu133plus2.db /// hgfocus.db /// hthgu133a.db /// hthgu133plusa.db	3.13.0 /// 3.13.0 /// 3.13.0 /// 3.13.0 /// 3.13.0	5398	0.0543923	4.96481	5820	1.122	0.4753	7453	1.041	0.8872	0
208330_at	ALX4	ALX homeobox 4	ENSG00000052850 /// ENSG00000052850 /// ENSG00000052850 /// ENSG00000052850 /// ENSG00000052850	hgu133a2.db /// hgu133plus2.db /// hgfocus.db /// hthgu133a.db /// hthgu133plusa.db	3.13.0 /// 3.13.0 /// 3.13.0 /// 3.13.0 /// 3.13.0	5793	0.0371179	4.15697	5716	1.144	0.442	6758	1.15	0.7511	0
221114_at	AMBN	ameloblastin	ENSG00000178522 /// ENSG00000178522 /// ENSG00000178522 /// ENSG00000178522 /// ENSG00000178522	hgu133a2.db /// hgu133plus2.db /// hgfocus.db /// hthgu133a.db /// hthgu133plusa.db	3.13.0 /// 3.13.0 /// 3.13.0 /// 3.13.0 /// 3.13.0	14527	0.0266459	5.44675	5687	1.154	0.4326	6372	1.227	0.6469	0
205477_s_at	AMBP	alpha-1-microglobulin/bikunin precursor	ENSG00000106927 /// ENSG00000106927 /// ENSG00000106927 /// ENSG00000106927 /// ENSG00000106927	hgu133a2.db /// hgu133plus2.db /// hgfocus.db /// hthgu133a.db /// hthgu133plusa.db	3.13.0 /// 3.13.0 /// 3.13.0 /// 3.13.0 /// 3.13.0	3988	0.0889604	5.18328	4728	1.302	0.1642	7293	1.061	0.862	0
214425_at	AMBP	alpha-1-microglobulin/bikunin precursor	ENSG00000106927 /// ENSG00000106927 /// ENSG00000106927 /// ENSG00000106927	hgu133a2.db /// hgu133plus2.db /// hthgu133a.db /// hthgu133plusa.db	3.13.0 /// 3.13.0 /// 3.13.0 /// 3.13.0	10228	-0.0579701	4.71074	8187	0.9762	0.9616	5732	1.253	0.4469	0
219141_s_at	AMBRA1	autophagy and beclin 1 regulator 1	ENSG00000110497 /// ENSG00000110497 /// ENSG00000110497 /// ENSG00000110497	hgu133a2.db /// hgu133plus2.db /// hthgu133a.db /// hthgu133plusa.db	3.13.0 /// 3.13.0 /// 3.13.0 /// 3.13.0	13282	0.0563412	6.39875	6081	1.058	0.5583	7965	0.9997	0.9453	0
222189_at	AMBRA1	autophagy and beclin 1 regulator 1	ENSG00000110497 /// ENSG00000110497 /// ENSG00000110497 /// ENSG00000110497	hgu133a2.db /// hgu133plus2.db /// hthgu133a.db /// hthgu133plusa.db	3.13.0 /// 3.13.0 /// 3.13.0 /// 3.13.0	15307	0.0674852	4.15982	5641	1.167	0.4179	7848	1.006	0.9348	0
201196_s_at	AMD1	adenosylmethionine decarboxylase 1	ENSG00000123505 /// ENSG00000123505 /// ENSG00000123505 /// ENSG00000123505	hgu133a2.db /// hgu133plus2.db /// hthgu133a.db /// hthgu133plusa.db	3.13.0 /// 3.13.0 /// 3.13.0 /// 3.13.0	673	0.00433459	6.50516	4486	1.241	0.1165	4839	0.9447	0.1892	0
201197_at	AMD1	adenosylmethionine decarboxylase 1	ENSG00000123505 /// ENSG00000123505 /// ENSG00000123505 /// ENSG00000123505 /// ENSG00000123505 /// ENSG00000123505	hgu133a2.db /// hgu133plus2.db /// hgfocus.db /// hthgu133a.db /// hthgu133plusa.db /// nugohs1a520180.db	3.13.0 /// 3.13.0 /// 3.13.0 /// 3.13.0 /// 3.13.0 /// 3.4.0	674	0.0415656	4.65012	4508	1.255	0.1205	5417	1.199	0.3479	0
219082_at	AMDHD2	amidohydrolase domain containing 2	ENSG00000162066 /// ENSG00000162066 /// ENSG00000162066 /// ENSG00000162066 /// ENSG00000162066	hgu133a2.db /// hgu133plus2.db /// hthgu133a.db /// hthgu133plusa.db /// nugohs1a520180.db	3.13.0 /// 3.13.0 /// 3.13.0 /// 3.13.0 /// 3.4.0	13237	-0.0071955	4.84683	6813	0.9692	0.7644	6327	1.235	0.6337	0
202203_s_at	AMFR	autocrine motility factor receptor	ENSG00000159461 /// ENSG00000159461 /// ENSG00000159461 /// ENSG00000159461 /// ENSG00000159461 /// ENSG00000159461	hgu133a2.db /// hgu133plus2.db /// hgfocus.db /// hthgu133a.db /// hthgu133plusa.db /// nugohs1a520180.db	3.13.0 /// 3.13.0 /// 3.13.0 /// 3.13.0 /// 3.13.0 /// 3.4.0	1525	-0.00288251	5.70993	4093	1.022	0.06012	4265	0.6059	0.08175	0
202204_s_at	AMFR	autocrine motility factor receptor	ENSG00000159461 /// ENSG00000159461 /// ENSG00000159461 /// ENSG00000159461	hgu133a2.db /// hgu133plus2.db /// hthgu133a.db /// hthgu133plusa.db	3.13.0 /// 3.13.0 /// 3.13.0 /// 3.13.0	1526	-0.0200577	6.17366	6733	0.9738	0.7448	5947	1.27	0.516	0
206516_at	AMH	anti-Mullerian hormone	ENSG00000104899 /// ENSG00000104899 /// ENSG00000104899 /// ENSG00000104899 /// ENSG00000104899	hgu133a2.db /// hgu133plus2.db /// hgfocus.db /// hthgu133a.db /// hthgu133plusa.db	3.13.0 /// 3.13.0 /// 3.13.0 /// 3.13.0 /// 3.13.0	4662	-0.00432161	4.90058	6532	0.9897	0.6922	6180	1.25	0.5893	0
206892_at	AMHR2	anti-Mullerian hormone receptor type 2	ENSG00000135409 /// ENSG00000135409 /// ENSG00000135409 /// ENSG00000135409 /// ENSG00000135409	hgu133a2.db /// hgu133plus2.db /// hgfocus.db /// hthgu133a.db /// hthgu133plusa.db	3.13.0 /// 3.13.0 /// 3.13.0 /// 3.13.0 /// 3.13.0	4901	0.0203404	5.64988	5454	1.209	0.3593	6114	1.257	0.5687	0
222108_at	AMIGO2	adhesion molecule with Ig like domain 2	NA	hgu133a2.db /// hgu133plus2.db /// hthgu133a.db /// hthgu133plusa.db /// nugohs1a520180.db	3.13.0 /// 3.13.0 /// 3.13.0 /// 3.13.0 /// 3.4.0	15263	-0.0786098	4.25399	8099	0.9739	0.9557	5202	1.12	0.2842	0
204976_s_at	AMMECR1	AMMECR nuclear protein 1	ENSG00000101935 /// ENSG00000101935 /// ENSG00000101935 /// ENSG00000101935 /// ENSG00000101935 /// ENSG00000101935	hgu133a2.db /// hgu133plus2.db /// hgfocus.db /// hthgu133a.db /// hthgu133plusa.db /// nugohs1a520180.db	3.13.0 /// 3.13.0 /// 3.13.0 /// 3.13.0 /// 3.13.0 /// 3.4.0	3649	-0.1137	5.52628	6307	1.024	0.6277	3669	0.3087	0.02462	0
220989_s_at	AMN	amnion associated transmembrane protein	ENSG00000166126 /// ENSG00000166126 /// ENSG00000166126 /// ENSG00000166126 /// ENSG00000166126 /// ENSG00000166126	hgu133a2.db /// hgu133plus2.db /// hgfocus.db /// hthgu133a.db /// hthgu133plusa.db /// nugohs1a520180.db	3.13.0 /// 3.13.0 /// 3.13.0 /// 3.13.0 /// 3.13.0 /// 3.4.0	14448	-0.0229004	6.2879	5725	1.14	0.4447	5302	1.161	0.3133	0
212360_at	AMPD2	adenosine monophosphate deaminase 2	ENSG00000116337 /// ENSG00000116337 /// ENSG00000116337 /// ENSG00000116337 /// ENSG00000116337 /// ENSG00000116337	hgu133a2.db /// hgu133plus2.db /// hgfocus.db /// hthgu133a.db /// hthgu133plusa.db /// nugohs1a520180.db	3.13.0 /// 3.13.0 /// 3.13.0 /// 3.13.0 /// 3.13.0 /// 3.4.0	8685	0.161976	7.33831	3389	0.4469	0.01212	7640	1.024	0.9121	0
207992_s_at	AMPD3	adenosine monophosphate deaminase 3	ENSG00000133805 /// ENSG00000133805 /// ENSG00000133805 /// ENSG00000133805 /// ENSG00000133805 /// ENSG00000133805	hgu133a2.db /// hgu133plus2.db /// hgfocus.db /// hthgu133a.db /// hthgu133plusa.db /// nugohs1a520180.db	3.13.0 /// 3.13.0 /// 3.13.0 /// 3.13.0 /// 3.13.0 /// 3.4.0	5573	0.0331266	6.28075	5061	1.289	0.2451	5991	1.268	0.5302	0
209491_s_at	AMPD3	adenosine monophosphate deaminase 3	ENSG00000133805 /// ENSG00000133805 /// ENSG00000133805 /// ENSG00000133805	hgu133a2.db /// hgu133plus2.db /// hthgu133a.db /// hthgu133plusa.db	3.13.0 /// 3.13.0 /// 3.13.0 /// 3.13.0	6732	0.00737657	5.63909	5680	1.156	0.4306	5968	1.27	0.5226	0
205257_s_at	AMPH	amphiphysin	ENSG00000078053 /// ENSG00000078053 /// ENSG00000078053 /// ENSG00000078053 /// ENSG00000078053 /// ENSG00000078053	hgu133a2.db /// hgu133plus2.db /// hgfocus.db /// hthgu133a.db /// hthgu133plusa.db /// nugohs1a520180.db	3.13.0 /// 3.13.0 /// 3.13.0 /// 3.13.0 /// 3.13.0 /// 3.4.0	3841	0.0720277	4.94741	5548	1.192	0.3884	7834	1.007	0.9334	0
204294_at	AMT	aminomethyltransferase	ENSG00000145020 /// ENSG00000145020 /// ENSG00000145020 /// ENSG00000145020 /// ENSG00000145020 /// ENSG00000145020	hgu133a2.db /// hgu133plus2.db /// hgfocus.db /// hthgu133a.db /// hthgu133plusa.db /// nugohs1a520180.db	3.13.0 /// 3.13.0 /// 3.13.0 /// 3.13.0 /// 3.13.0 /// 3.4.0	3169	0.024003	4.97349	6188	1.04	0.5916	6778	1.146	0.7559	0
218167_at	AMZ2	archaelysin family metallopeptidase 2	ENSG00000196704 /// ENSG00000196704 /// ENSG00000196704 /// ENSG00000196704 /// ENSG00000196704	hgu133a2.db /// hgu133plus2.db /// hthgu133a.db /// hthgu133plusa.db /// nugohs1a520180.db	3.13.0 /// 3.13.0 /// 3.13.0 /// 3.13.0 /// 3.4.0	12523	-0.125651	6.26788	5667	1.16	0.4263	3322	0.1813	0.01005	0
209001_s_at	ANAPC13	anaphase promoting complex subunit 13	ENSG00000129055 /// ENSG00000129055 /// ENSG00000129055 /// ENSG00000129055 /// ENSG00000129055	hgu133a2.db /// hgu133plus2.db /// hthgu133a.db /// hthgu133plusa.db /// nugohs1a520180.db	3.13.0 /// 3.13.0 /// 3.13.0 /// 3.13.0 /// 3.4.0	6334	-0.0524159	7.60203	7295	0.9569	0.8623	5438	1.202	0.3542	0
204218_at	ANAPC15	anaphase promoting complex subunit 15	ENSG00000110200 /// ENSG00000110200 /// ENSG00000110200 /// ENSG00000110200 /// ENSG00000110200	hgu133a2.db /// hgu133plus2.db /// hthgu133a.db /// hthgu133plusa.db /// nugohs1a520180.db	3.13.0 /// 3.13.0 /// 3.13.0 /// 3.13.0 /// 3.4.0	3112	0.0284105	6.71809	6264	1.03	0.6148	6897	1.129	0.7837	0
218555_at	ANAPC2	anaphase promoting complex subunit 2	ENSG00000176248 /// ENSG00000176248 /// ENSG00000176248 /// ENSG00000176248 /// ENSG00000176248 /// ENSG00000176248	hgu133a2.db /// hgu133plus2.db /// hgfocus.db /// hthgu133a.db /// hthgu133plusa.db /// nugohs1a520180.db	3.13.0 /// 3.13.0 /// 3.13.0 /// 3.13.0 /// 3.13.0 /// 3.4.0	12837	0.0998964	4.80636	4822	1.303	0.1854	7867	1.004	0.9366	0
200098_s_at	ANAPC5	anaphase promoting complex subunit 5	ENSG00000089053 /// ENSG00000089053 /// ENSG00000089053 /// ENSG00000089053 /// ENSG00000089053 /// ENSG00000089053 /// ENSG00000089053 /// ENSG00000089053	hgu133a2.db /// hthgu133b.db /// hgu133plus2.db /// hgfocus.db /// hthgu133plusb.db /// hthgu133a.db /// hthgu133plusa.db /// nugohs1a520180.db	3.13.0 /// 3.13.0 /// 3.13.0 /// 3.13.0 /// 3.13.0 /// 3.13.0 /// 3.13.0 /// 3.4.0	114	-0.136191	7.42971	6157	1.046	0.5821	3370	0.1964	0.0115	0
208721_s_at	ANAPC5	anaphase promoting complex subunit 5	ENSG00000089053 /// ENSG00000089053 /// ENSG00000089053 /// ENSG00000089053 /// ENSG00000089053	hgu133a2.db /// hgu133plus2.db /// hgfocus.db /// hthgu133a.db /// hthgu133plusa.db	3.13.0 /// 3.13.0 /// 3.13.0 /// 3.13.0 /// 3.13.0	6080	0.0245899	5.27073	5411	1.224	0.3459	6101	1.257	0.5648	0
208722_s_at	ANAPC5	anaphase promoting complex subunit 5	ENSG00000089053 /// ENSG00000089053 /// ENSG00000089053 /// ENSG00000089053 /// ENSG00000089053	hgu133a2.db /// hgu133plus2.db /// hthgu133a.db /// hthgu133plusa.db /// nugohs1a520180.db	3.13.0 /// 3.13.0 /// 3.13.0 /// 3.13.0 /// 3.4.0	6081	-0.0717627	5.32004	5953	1.089	0.5179	4185	0.5614	0.07109	0
211036_x_at	ANAPC5	anaphase promoting complex subunit 5	ENSG00000089053 /// ENSG00000089053 /// ENSG00000089053 /// ENSG00000089053	hgu133a2.db /// hgu133plus2.db /// hthgu133a.db /// hthgu133plusa.db	3.13.0 /// 3.13.0 /// 3.13.0 /// 3.13.0	7745	-0.00144197	8.16458	5719	1.143	0.4429	5598	1.238	0.4042	0
213099_at	ANGEL1	angel homolog 1	ENSG00000013523 /// ENSG00000013523 /// ENSG00000013523 /// ENSG00000013523 /// ENSG00000013523	hgu133a2.db /// hgu133plus2.db /// hthgu133a.db /// hthgu133plusa.db /// nugohs1a520180.db	3.13.0 /// 3.13.0 /// 3.13.0 /// 3.13.0 /// 3.4.0	9284	-0.0114956	7.11779	7514	0.9596	0.8957	6862	1.134	0.7758	0
36865_at	ANGEL1	angel homolog 1	ENSG00000013523 /// ENSG00000013523 /// ENSG00000013523 /// ENSG00000013523 /// ENSG00000013523 /// ENSG00000013523 /// ENSG00000013523	hgu133a2.db /// hgu95a.db /// hgu133plus2.db /// hgu95av2.db /// hthgu133a.db /// hthgu133plusa.db /// nugohs1a520180.db	3.13.0 /// 3.13.0 /// 3.13.0 /// 3.13.0 /// 3.13.0 /// 3.13.0 /// 3.4.0	15499	0.00202119	5.55185	7016	0.9613	0.8098	6839	1.136	0.7705	0
217630_at	ANGEL2	angel homolog 2	ENSG00000174606 /// ENSG00000174606 /// ENSG00000174606 /// ENSG00000174606	hgu133a2.db /// hgu133plus2.db /// hthgu133a.db /// hthgu133plusa.db	3.13.0 /// 3.13.0 /// 3.13.0 /// 3.13.0	12090	0.0800879	4.30218	5680	1.157	0.4304	8365	0.9905	0.9717	0
221825_at	ANGEL2	angel homolog 2	ENSG00000174606 /// ENSG00000174606 /// ENSG00000174606 /// ENSG00000174606 /// ENSG00000174606	hgu133a2.db /// hgu133plus2.db /// hthgu133a.db /// hthgu133plusa.db /// nugohs1a520180.db	3.13.0 /// 3.13.0 /// 3.13.0 /// 3.13.0 /// 3.4.0	15047	-0.0172093	5.53481	5347	1.24	0.3268	4988	1.027	0.2259	0
221826_at	ANGEL2	angel homolog 2	ENSG00000174606 /// ENSG00000174606 /// ENSG00000174606 /// ENSG00000174606	hgu133a2.db /// hgu133plus2.db /// hthgu133a.db /// hthgu133plusa.db	3.13.0 /// 3.13.0 /// 3.13.0 /// 3.13.0	15048	-0.0398403	4.48626	7431	0.9583	0.8839	5762	1.256	0.4565	0
205608_s_at	ANGPT1	angiopoietin 1	ENSG00000154188 /// ENSG00000154188 /// ENSG00000154188 /// ENSG00000154188	hgu133a2.db /// hgu133plus2.db /// hthgu133a.db /// hthgu133plusa.db	3.13.0 /// 3.13.0 /// 3.13.0 /// 3.13.0	4076	-0.0172093	5.91911	6572	0.9875	0.7031	5840	1.263	0.4816	0
221134_at	ANGPT4	angiopoietin 4	ENSG00000101280 /// ENSG00000101280 /// ENSG00000101280 /// ENSG00000101280 /// ENSG00000101280	hgu133a2.db /// hgu133plus2.db /// hgfocus.db /// hthgu133a.db /// hthgu133plusa.db	3.13.0 /// 3.13.0 /// 3.13.0 /// 3.13.0 /// 3.13.0	14539	0.0822246	5.62751	4822	1.303	0.1852	7305	1.059	0.8639	0
213001_at	ANGPTL2	angiopoietin like 2	ENSG00000136859 /// ENSG00000136859 /// ENSG00000136859 /// ENSG00000136859 /// ENSG00000136859	hgu133a2.db /// hgu133plus2.db /// hthgu133a.db /// hthgu133plusa.db /// nugohs1a520180.db	3.13.0 /// 3.13.0 /// 3.13.0 /// 3.13.0 /// 3.4.0	9210	0.075672	6.24493	5591	1.181	0.4019	8114	0.9943	0.9568	0
213004_at	ANGPTL2	angiopoietin like 2	ENSG00000136859 /// ENSG00000136859 /// ENSG00000136859 /// ENSG00000136859	hgu133a2.db /// hgu133plus2.db /// hthgu133a.db /// hthgu133plusa.db	3.13.0 /// 3.13.0 /// 3.13.0 /// 3.13.0	9213	0.0209258	4.63399	6151	1.047	0.5803	6735	1.154	0.7453	0
219514_at	ANGPTL2	angiopoietin like 2	ENSG00000136859 /// ENSG00000136859 /// ENSG00000136859 /// ENSG00000136859 /// ENSG00000136859	hgu133a2.db /// hgu133plus2.db /// hgfocus.db /// hthgu133a.db /// hthgu133plusa.db	3.13.0 /// 3.13.0 /// 3.13.0 /// 3.13.0 /// 3.13.0	13537	0.0594949	5.3113	5724	1.14	0.4445	7564	1.029	0.9026	0
221009_s_at	ANGPTL4	angiopoietin like 4	ENSG00000167772 /// ENSG00000167772 /// ENSG00000167772 /// ENSG00000167772 /// ENSG00000167772 /// ENSG00000167772	hgu133a2.db /// hgu133plus2.db /// hgfocus.db /// hthgu133a.db /// hthgu133plusa.db /// nugohs1a520180.db	3.13.0 /// 3.13.0 /// 3.13.0 /// 3.13.0 /// 3.13.0 /// 3.4.0	14461	-0.0114956	5.8952	5959	1.088	0.52	5630	1.245	0.4144	0
206423_at	ANGPTL7	angiopoietin like 7	ENSG00000171819 /// ENSG00000171819 /// ENSG00000171819 /// ENSG00000171819 /// ENSG00000171819	hgu133a2.db /// hgu133plus2.db /// hgfocus.db /// hthgu133a.db /// hthgu133plusa.db	3.13.0 /// 3.13.0 /// 3.13.0 /// 3.13.0 /// 3.13.0	4605	-0.0186342	4.39289	6878	0.964	0.7795	6049	1.263	0.5483	0
205390_s_at	ANK1	ankyrin 1	ENSG00000029534 /// ENSG00000029534 /// ENSG00000029534 /// ENSG00000029534	hgu133a2.db /// hgu133plus2.db /// hthgu133a.db /// hthgu133plusa.db	3.13.0 /// 3.13.0 /// 3.13.0 /// 3.13.0	3932	0.0111517	5.4651	6589	0.9866	0.7078	6691	1.162	0.7342	0
205391_x_at	ANK1	ankyrin 1	ENSG00000029534 /// ENSG00000029534 /// ENSG00000029534 /// ENSG00000029534	hgu133a2.db /// hgu133plus2.db /// hthgu133a.db /// hthgu133plusa.db	3.13.0 /// 3.13.0 /// 3.13.0 /// 3.13.0	3933	-0.0703893	5.46702	5952	1.089	0.5175	4431	0.7053	0.1072	0
207087_x_at	ANK1	ankyrin 1	ENSG00000029534 /// ENSG00000029534 /// ENSG00000029534 /// ENSG00000029534	hgu133a2.db /// hgu133plus2.db /// hthgu133a.db /// hthgu133plusa.db	3.13.0 /// 3.13.0 /// 3.13.0 /// 3.13.0	5021	-0.134878	5.22281	6726	0.974	0.7431	3663	0.3067	0.0243	0
208352_x_at	ANK1	ankyrin 1	ENSG00000029534 /// ENSG00000029534 /// ENSG00000029534 /// ENSG00000029534	hgu133a2.db /// hgu133plus2.db /// hthgu133a.db /// hthgu133plusa.db	3.13.0 /// 3.13.0 /// 3.13.0 /// 3.13.0	5807	-0.0813396	5.34478	5944	1.091	0.515	4026	0.4759	0.05282	0
208353_x_at	ANK1	ankyrin 1	ENSG00000029534 /// ENSG00000029534 /// ENSG00000029534 /// ENSG00000029534 /// ENSG00000029534	hgu133a2.db /// hgu133plus2.db /// hthgu133a.db /// hthgu133plusa.db /// nugohs1a520180.db	3.13.0 /// 3.13.0 /// 3.13.0 /// 3.13.0 /// 3.4.0	5808	-0.123004	5.52711	5314	1.246	0.3168	3179	0.1443	0.006599	0
207950_s_at	ANK3	ankyrin 3	ENSG00000151150 /// ENSG00000151150 /// ENSG00000151150 /// ENSG00000151150	hgu133a2.db /// hgu133plus2.db /// hthgu133a.db /// hthgu133plusa.db	3.13.0 /// 3.13.0 /// 3.13.0 /// 3.13.0	5546	0.0519973	4.45618	5901	1.102	0.5013	7461	1.04	0.8884	0
219868_s_at	ANKFY1	ankyrin repeat and FYVE domain containing 1	ENSG00000185722 /// ENSG00000185722 /// ENSG00000185722 /// ENSG00000185722	hgu133a2.db /// hgu133plus2.db /// hthgu133a.db /// hthgu133plusa.db	3.13.0 /// 3.13.0 /// 3.13.0 /// 3.13.0	13775	-0.0690147	6.40367	8076	0.9734	0.9541	5449	1.203	0.3578	0
220076_at	ANKH	ANKH inorganic pyrophosphate transport regulator	ENSG00000154122 /// ENSG00000154122 /// ENSG00000154122 /// ENSG00000154122 /// ENSG00000154122	hgu133a2.db /// hgu133plus2.db /// hgfocus.db /// hthgu133a.db /// hthgu133plusa.db	3.13.0 /// 3.13.0 /// 3.13.0 /// 3.13.0 /// 3.13.0	13905	0.00665171	4.32275	6989	0.9608	0.8041	6917	1.123	0.7884	0
219081_at	ANKHD1	ankyrin repeat and KH domain containing 1	ENSG00000131503 /// ENSG00000131503 /// ENSG00000131503 /// ENSG00000131503 /// ENSG00000131503	hgu133a2.db /// hgu133plus2.db /// hthgu133a.db /// hthgu133plusa.db /// nugohs1a520180.db	3.13.0 /// 3.13.0 /// 3.13.0 /// 3.13.0 /// 3.4.0	13236	0.0300299	4.92044	6329	1.022	0.6342	7197	1.073	0.8451	0
212201_at	ANKLE2	ankyrin repeat and LEM domain containing 2	ENSG00000176915 /// ENSG00000176915 /// ENSG00000176915 /// ENSG00000176915	hgu133a2.db /// hgu133plus2.db /// hthgu133a.db /// hthgu133plusa.db	3.13.0 /// 3.13.0 /// 3.13.0 /// 3.13.0	8553	-0.077243	5.09441	8663	0.9876	0.9836	5533	1.223	0.3839	0
213962_s_at	ANKLE2	ankyrin repeat and LEM domain containing 2	ENSG00000176915 /// ENSG00000176915 /// ENSG00000176915 /// ENSG00000176915	hgu133a2.db /// hgu133plus2.db /// hthgu133a.db /// hthgu133plusa.db	3.13.0 /// 3.13.0 /// 3.13.0 /// 3.13.0	9914	0.00940813	4.91534	6254	1.032	0.6117	6209	1.247	0.5981	0
210486_at	ANKMY1	ankyrin repeat and MYND domain containing 1	ENSG00000144504 /// ENSG00000144504 /// ENSG00000144504 /// ENSG00000144504	hgu133a2.db /// hgu133plus2.db /// hthgu133a.db /// hthgu133plusa.db	3.13.0 /// 3.13.0 /// 3.13.0 /// 3.13.0	7412	0.0128975	4.9728	6827	0.9673	0.7676	7129	1.083	0.8325	0
220280_s_at	ANKMY1	ankyrin repeat and MYND domain containing 1	ENSG00000144504 /// ENSG00000144504 /// ENSG00000144504 /// ENSG00000144504 /// ENSG00000144504	hgu133a2.db /// hgu133plus2.db /// hgfocus.db /// hthgu133a.db /// hthgu133plusa.db	3.13.0 /// 3.13.0 /// 3.13.0 /// 3.13.0 /// 3.13.0	14033	-0.0370307	5.2501	7349	0.9565	0.8712	5897	1.269	0.4999	0
212798_s_at	ANKMY2	ankyrin repeat and MYND domain containing 2	ENSG00000106524 /// ENSG00000106524 /// ENSG00000106524 /// ENSG00000106524 /// ENSG00000106524	hgu133a2.db /// hgu133plus2.db /// hthgu133a.db /// hthgu133plusa.db /// nugohs1a520180.db	3.13.0 /// 3.13.0 /// 3.13.0 /// 3.13.0 /// 3.4.0	9049	0.019609	5.36555	5407	1.225	0.3449	5875	1.265	0.493	0
218093_s_at	ANKRD10	ankyrin repeat domain 10	ENSG00000088448 /// ENSG00000088448 /// ENSG00000088448 /// ENSG00000088448 /// ENSG00000088448	hgu133a2.db /// hgu133plus2.db /// hthgu133a.db /// hthgu133plusa.db /// nugohs1a520180.db	3.13.0 /// 3.13.0 /// 3.13.0 /// 3.13.0 /// 3.4.0	12462	-0.0299829	4.89445	6712	0.974	0.7397	5647	1.244	0.4199	0
215504_x_at	ANKRD10-IT1	ANKRD10 intronic transcript 1	NA	hgu133a2.db /// hgu133plus2.db /// hthgu133a.db /// hthgu133plusa.db	3.13.0 /// 3.13.0 /// 3.13.0 /// 3.13.0	10866	0.0723311	6.30463	5521	1.198	0.3801	7846	1.006	0.9346	0
219437_s_at	ANKRD11	ankyrin repeat domain 11	ENSG00000167522 /// ENSG00000167522 /// ENSG00000167522 /// ENSG00000167522 /// ENSG00000167522	hgu133a2.db /// hgu133plus2.db /// hgfocus.db /// hthgu133a.db /// hthgu133plusa.db	3.13.0 /// 3.13.0 /// 3.13.0 /// 3.13.0 /// 3.13.0	13481	0.209728	6.13373	2888	0.1692	0.002507	8452	0.9901	0.9757	0
212286_at	ANKRD12	ankyrin repeat domain 12	ENSG00000101745 /// ENSG00000101745 /// ENSG00000101745 /// ENSG00000101745 /// ENSG00000101745	hgu133a2.db /// hgu133plus2.db /// hthgu133a.db /// hthgu133plusa.db /// nugohs1a520180.db	3.13.0 /// 3.13.0 /// 3.13.0 /// 3.13.0 /// 3.4.0	8624	0.0153742	4.50046	6595	0.9861	0.7093	6927	1.121	0.7906	0
216563_at	ANKRD12	ankyrin repeat domain 12	ENSG00000101745 /// ENSG00000101745 /// ENSG00000101745 /// ENSG00000101745	hgu133a2.db /// hgu133plus2.db /// hthgu133a.db /// hthgu133plusa.db	3.13.0 /// 3.13.0 /// 3.13.0 /// 3.13.0	11471	0.110137	5.4751	3065	0.2491	0.004608	4933	0.9938	0.212	0
212211_at	ANKRD17	ankyrin repeat domain 17	ENSG00000132466 /// ENSG00000132466 /// ENSG00000132466 /// ENSG00000132466 /// ENSG00000132466	hgu133a2.db /// hgu133plus2.db /// hthgu133a.db /// hthgu133plusa.db /// nugohs1a520180.db	3.13.0 /// 3.13.0 /// 3.13.0 /// 3.13.0 /// 3.4.0	8563	-0.0922074	4.84049	8130	0.9747	0.9579	4780	0.9119	0.1756	0
221232_s_at	ANKRD2	ankyrin repeat domain 2	ENSG00000165887 /// ENSG00000165887 /// ENSG00000165887 /// ENSG00000165887 /// ENSG00000165887 /// ENSG00000165887	hgu133a2.db /// hgu133plus2.db /// hgfocus.db /// hthgu133a.db /// hthgu133plusa.db /// nugohs1a520180.db	3.13.0 /// 3.13.0 /// 3.13.0 /// 3.13.0 /// 3.13.0 /// 3.4.0	14605	0.018878	4.74319	6140	1.049	0.577	6581	1.182	0.7056	0
205705_at	ANKRD26	ankyrin repeat domain 26	ENSG00000107890 /// ENSG00000107890 /// ENSG00000107890 /// ENSG00000107890 /// ENSG00000107890	hgu133a2.db /// hgu133plus2.db /// hthgu133a.db /// hthgu133plusa.db /// nugohs1a520180.db	3.13.0 /// 3.13.0 /// 3.13.0 /// 3.13.0 /// 3.4.0	4141	0.0632584	4.16281	5751	1.133	0.4531	7726	1.015	0.9221	0
205706_s_at	ANKRD26	ankyrin repeat domain 26	ENSG00000107890 /// ENSG00000107890 /// ENSG00000107890 /// ENSG00000107890	hgu133a2.db /// hgu133plus2.db /// hthgu133a.db /// hthgu133plusa.db	3.13.0 /// 3.13.0 /// 3.13.0 /// 3.13.0	4142	-0.0257376	4.14412	7526	0.9594	0.8974	6357	1.229	0.6424	0
221522_at	ANKRD27	ankyrin repeat domain 27	ENSG00000105186 /// ENSG00000105186 /// ENSG00000105186 /// ENSG00000105186 /// ENSG00000105186	hgu133a2.db /// hgu133plus2.db /// hthgu133a.db /// hthgu133plusa.db /// nugohs1a520180.db	3.13.0 /// 3.13.0 /// 3.13.0 /// 3.13.0 /// 3.4.0	14816	-0.0703893	4.67381	5491	1.207	0.3706	4051	0.4908	0.0555	0
213035_at	ANKRD28	ankyrin repeat domain 28	ENSG00000206560 /// ENSG00000206560 /// ENSG00000206560 /// ENSG00000206560 /// ENSG00000206560	hgu133a2.db /// hgu133plus2.db /// hthgu133a.db /// hthgu133plusa.db /// nugohs1a520180.db	3.13.0 /// 3.13.0 /// 3.13.0 /// 3.13.0 /// 3.4.0	9231	-0.00863031	4.93537	6272	1.029	0.6173	5574	1.233	0.3968	0
211717_at	ANKRD40	ankyrin repeat domain 40	ENSG00000154945 /// ENSG00000154945 /// ENSG00000154945 /// ENSG00000154945	hgu133a2.db /// hgu133plus2.db /// hthgu133a.db /// hthgu133plusa.db	3.13.0 /// 3.13.0 /// 3.13.0 /// 3.13.0	8169	0.037414	4.86972	6560	0.9882	0.6998	7733	1.014	0.9229	0
212731_at	ANKRD46	ankyrin repeat domain 46	ENSG00000186106 /// ENSG00000186106 /// ENSG00000186106 /// ENSG00000186106 /// ENSG00000186106	hgu133a2.db /// hgu133plus2.db /// hthgu133a.db /// hthgu133plusa.db /// nugohs1a520180.db	3.13.0 /// 3.13.0 /// 3.13.0 /// 3.13.0 /// 3.4.0	8995	-0.0299829	4.41047	7075	0.9584	0.8217	5796	1.26	0.4674	0
219069_at	ANKRD49	ankyrin repeat domain 49	ENSG00000168876 /// ENSG00000168876 /// ENSG00000168876 /// ENSG00000168876 /// ENSG00000168876	hgu133a2.db /// hgu133plus2.db /// hthgu133a.db /// hthgu133plusa.db /// nugohs1a520180.db	3.13.0 /// 3.13.0 /// 3.13.0 /// 3.13.0 /// 3.4.0	13227	-0.137504	6.27925	8400	0.9817	0.9734	4014	0.4686	0.05168	0
220112_at	ANKRD55	ankyrin repeat domain 55	ENSG00000164512 /// ENSG00000164512 /// ENSG00000164512 /// ENSG00000164512 /// ENSG00000164512	hgu133a2.db /// hgu133plus2.db /// hthgu133a.db /// hthgu133plusa.db /// nugohs1a520180.db	3.13.0 /// 3.13.0 /// 3.13.0 /// 3.13.0 /// 3.4.0	13931	0.000432873	4.21762	5786	1.128	0.4645	5566	1.232	0.3943	0
212747_at	ANKS1A	ankyrin repeat and sterile alpha motif domain containing 1A	ENSG00000064999 /// ENSG00000064999 /// ENSG00000064999 /// ENSG00000064999 /// ENSG00000064999	hgu133a2.db /// hgu133plus2.db /// hthgu133a.db /// hthgu133plusa.db /// nugohs1a520180.db	3.13.0 /// 3.13.0 /// 3.13.0 /// 3.13.0 /// 3.4.0	9008	-0.0356239	5.11741	6711	0.9743	0.7393	5409	1.198	0.3455	0
218274_s_at	ANKZF1	ankyrin repeat and zinc finger peptidyl tRNA hydrolase 1	ENSG00000163516 /// ENSG00000163516 /// ENSG00000163516 /// ENSG00000163516 /// ENSG00000163516	hgu133a2.db /// hgu133plus2.db /// hthgu133a.db /// hthgu133plusa.db /// nugohs1a520180.db	3.13.0 /// 3.13.0 /// 3.13.0 /// 3.13.0 /// 3.4.0	12606	-0.0299829	6.09016	7013	0.9613	0.8091	5851	1.263	0.4851	0
218910_at	ANO10	anoctamin 10	ENSG00000160746 /// ENSG00000160746 /// ENSG00000160746 /// ENSG00000160746 /// ENSG00000160746	hgu133a2.db /// hgu133plus2.db /// hthgu133a.db /// hthgu133plusa.db /// nugohs1a520180.db	3.13.0 /// 3.13.0 /// 3.13.0 /// 3.13.0 /// 3.4.0	13106	0.0652193	5.67801	5236	1.265	0.2938	7235	1.067	0.852	0
220111_s_at	ANO2	anoctamin 2	ENSG00000047617 /// ENSG00000047617 /// ENSG00000047617 /// ENSG00000047617 /// ENSG00000047617	hgu133a2.db /// hgu133plus2.db /// hgfocus.db /// hthgu133a.db /// hthgu133plusa.db	3.13.0 /// 3.13.0 /// 3.13.0 /// 3.13.0 /// 3.13.0	13930	-0.0100637	4.72305	6835	0.9666	0.7695	6409	1.22	0.6576	0
216376_x_at	ANOS2P	anosmin 2, pseudogene	NA	hgu133a2.db /// hgu133plus2.db /// hthgu133a.db /// hthgu133plusa.db	3.13.0 /// 3.13.0 /// 3.13.0 /// 3.13.0	11357	0.0540927	4.29279	5720	1.143	0.4434	7447	1.042	0.8862	0
201038_s_at	ANP32A	acidic nuclear phosphoprotein 32 family member A	ENSG00000140350 /// ENSG00000140350 /// ENSG00000140350 /// ENSG00000140350	hgu133a2.db /// hgu133plus2.db /// hthgu133a.db /// hthgu133plusa.db	3.13.0 /// 3.13.0 /// 3.13.0 /// 3.13.0	532	-0.0398403	4.70608	6641	0.9808	0.7214	5316	1.165	0.3174	0
201043_s_at	ANP32A	acidic nuclear phosphoprotein 32 family member A	ENSG00000140350 /// ENSG00000140350 /// ENSG00000140350 /// ENSG00000140350	hgu133a2.db /// hgu133plus2.db /// hthgu133a.db /// hthgu133plusa.db	3.13.0 /// 3.13.0 /// 3.13.0 /// 3.13.0	537	0.0511002	4.24716	5307	1.248	0.3147	6690	1.162	0.7341	0
201051_at	ANP32A	acidic nuclear phosphoprotein 32 family member A	ENSG00000140350 /// ENSG00000140350 /// ENSG00000140350 /// ENSG00000140350 /// ENSG00000140350 /// ENSG00000140350	hgu133a2.db /// hgu133plus2.db /// hgfocus.db /// hthgu133a.db /// hthgu133plusa.db /// nugohs1a520180.db	3.13.0 /// 3.13.0 /// 3.13.0 /// 3.13.0 /// 3.13.0 /// 3.4.0	544	-0.0799754	7.6674	5511	1.202	0.3769	4149	0.5444	0.06666	0
201305_x_at	ANP32B	acidic nuclear phosphoprotein 32 family member B	NA	hgu133a2.db /// hgu133plus2.db /// hthgu133a.db /// hthgu133plusa.db /// nugohs1a520180.db	3.13.0 /// 3.13.0 /// 3.13.0 /// 3.13.0 /// 3.4.0	766	-0.176323	7.70613	5501	1.202	0.3737	2968	0.09376	0.003332	0
201306_s_at	ANP32B	acidic nuclear phosphoprotein 32 family member B	ENSG00000136938 /// ENSG00000136938 /// ENSG00000136938 /// ENSG00000136938	hgu133a2.db /// hgu133plus2.db /// hthgu133a.db /// hthgu133plusa.db	3.13.0 /// 3.13.0 /// 3.13.0 /// 3.13.0	767	-0.210389	8.97481	7901	0.9681	0.9398	2855	0.07258	0.002225	0
221505_at	ANP32E	acidic nuclear phosphoprotein 32 family member E	ENSG00000143401 /// ENSG00000143401 /// ENSG00000143401 /// ENSG00000143401 /// ENSG00000143401	hgu133a2.db /// hgu133plus2.db /// hthgu133a.db /// hthgu133plusa.db /// nugohs1a520180.db	3.13.0 /// 3.13.0 /// 3.13.0 /// 3.13.0 /// 3.4.0	14802	-0.171207	4.75816	5681	1.156	0.4307	2733	0.05596	0.0014	0
202888_s_at	ANPEP	alanyl aminopeptidase, membrane	ENSG00000166825 /// ENSG00000166825 /// ENSG00000166825 /// ENSG00000166825 /// ENSG00000166825 /// ENSG00000166825	hgu133a2.db /// hgu133plus2.db /// hgfocus.db /// hthgu133a.db /// hthgu133plusa.db /// nugohs1a520180.db	3.13.0 /// 3.13.0 /// 3.13.0 /// 3.13.0 /// 3.13.0 /// 3.4.0	2099	-0.0313952	6.36168	4038	0.9697	0.05412	3580	0.2721	0.01991	0
219709_x_at	ANTKMT	adenine nucleotide translocase lysine methyltransferase	ENSG00000103254 /// ENSG00000103254 /// ENSG00000103254 /// ENSG00000103254 /// ENSG00000103254	hgu133a2.db /// hgu133plus2.db /// hthgu133a.db /// hthgu133plusa.db /// nugohs1a520180.db	3.13.0 /// 3.13.0 /// 3.13.0 /// 3.13.0 /// 3.4.0	13670	-0.0635029	4.66188	7181	0.9591	0.8422	4949	1.005	0.216	0
220093_at	ANTXR1	ANTXR cell adhesion molecule 1	ENSG00000169604 /// ENSG00000169604 /// ENSG00000169604 /// ENSG00000169604	hgu133a2.db /// hgu133plus2.db /// hthgu133a.db /// hthgu133plusa.db	3.13.0 /// 3.13.0 /// 3.13.0 /// 3.13.0	13916	0.0662763	4.58385	5854	1.116	0.4862	8025	0.9968	0.9502	0
201012_at	ANXA1	annexin A1	ENSG00000135046 /// ENSG00000135046 /// ENSG00000135046 /// ENSG00000135046 /// ENSG00000135046 /// ENSG00000135046	hgu133a2.db /// hgu133plus2.db /// hgfocus.db /// hthgu133a.db /// hthgu133plusa.db /// nugohs1a520180.db	3.13.0 /// 3.13.0 /// 3.13.0 /// 3.13.0 /// 3.13.0 /// 3.4.0	509	-0.0922074	7.9112	4172	1.074	0.0694	2798	0.0648	0.001802	0
206200_s_at	ANXA11	annexin A11	ENSG00000122359 /// ENSG00000122359 /// ENSG00000122359 /// ENSG00000122359 /// ENSG00000122359 /// ENSG00000122359	hgu133a2.db /// hgu133plus2.db /// hgfocus.db /// hthgu133a.db /// hthgu133plusa.db /// nugohs1a520180.db	3.13.0 /// 3.13.0 /// 3.13.0 /// 3.13.0 /// 3.13.0 /// 3.4.0	4456	0.142099	9.03893	3335	0.4157	0.01043	6752	1.151	0.7497	0
214783_s_at	ANXA11	annexin A11	ENSG00000122359 /// ENSG00000122359 /// ENSG00000122359 /// ENSG00000122359	hgu133a2.db /// hgu133plus2.db /// hthgu133a.db /// hthgu133plusa.db	3.13.0 /// 3.13.0 /// 3.13.0 /// 3.13.0	10451	0.10067	5.82188	3970	0.9112	0.04739	6748	1.151	0.7487	0
208323_s_at	ANXA13	annexin A13	ENSG00000104537 /// ENSG00000104537 /// ENSG00000104537 /// ENSG00000104537 /// ENSG00000104537	hgu133a2.db /// hgu133plus2.db /// hgfocus.db /// hthgu133a.db /// hthgu133plusa.db	3.13.0 /// 3.13.0 /// 3.13.0 /// 3.13.0 /// 3.13.0	5790	0.0711181	4.59938	5952	1.089	0.5176	8346	0.9903	0.9707	0
201590_x_at	ANXA2	annexin A2	ENSG00000182718 /// ENSG00000182718 /// ENSG00000182718 /// ENSG00000182718 /// ENSG00000182718	hgu133a2.db /// hgu133plus2.db /// hgfocus.db /// hthgu133a.db /// hthgu133plusa.db	3.13.0 /// 3.13.0 /// 3.13.0 /// 3.13.0 /// 3.13.0	1007	-0.132248	9.92326	6440	1.007	0.6666	3590	0.2761	0.02037	0
210427_x_at	ANXA2	annexin A2	ENSG00000182718 /// ENSG00000182718 /// ENSG00000182718 /// ENSG00000182718 /// ENSG00000182718	hgu133a2.db /// hgu133plus2.db /// hthgu133a.db /// hthgu133plusa.db /// nugohs1a520180.db	3.13.0 /// 3.13.0 /// 3.13.0 /// 3.13.0 /// 3.4.0	7373	-0.0922074	9.8854	5565	1.186	0.394	3797	0.3607	0.03297	0
213503_x_at	ANXA2	annexin A2	ENSG00000182718 /// ENSG00000182718 /// ENSG00000182718 /// ENSG00000182718	hgu133a2.db /// hgu133plus2.db /// hthgu133a.db /// hthgu133plusa.db	3.13.0 /// 3.13.0 /// 3.13.0 /// 3.13.0	9578	-0.109695	9.68654	5909	1.1	0.5037	3744	0.3399	0.02928	0
210876_at	ANXA2P1	annexin A2 pseudogene 1	NA	hgu133a2.db /// hgu133plus2.db /// hthgu133a.db /// hthgu133plusa.db	3.13.0 /// 3.13.0 /// 3.13.0 /// 3.13.0	7650	0.00259919	4.51346	6712	0.974	0.7397	6640	1.172	0.7212	0
208816_x_at	ANXA2P2	annexin A2 pseudogene 2	NA	hgu133a2.db /// hgu133plus2.db /// hthgu133a.db /// hthgu133plusa.db /// nugohs1a520180.db	3.13.0 /// 3.13.0 /// 3.13.0 /// 3.13.0 /// 3.4.0	6169	-0.0827026	8.11194	6997	0.9607	0.8058	4649	0.8294	0.1475	0
211241_at	ANXA2P3	annexin A2 pseudogene 3	NA	hgu133a2.db /// hgu133plus2.db /// hthgu133a.db /// hthgu133plusa.db	3.13.0 /// 3.13.0 /// 3.13.0 /// 3.13.0	7878	0.0266459	5.14518	6406	1.013	0.6569	7026	1.101	0.8118	0
209369_at	ANXA3	annexin A3	ENSG00000138772 /// ENSG00000138772 /// ENSG00000138772 /// ENSG00000138772 /// ENSG00000138772 /// ENSG00000138772	hgu133a2.db /// hgu133plus2.db /// hgfocus.db /// hthgu133a.db /// hthgu133plusa.db /// nugohs1a520180.db	3.13.0 /// 3.13.0 /// 3.13.0 /// 3.13.0 /// 3.13.0 /// 3.4.0	6635	0.086967	5.36021	2404	0.04628	0.0003342	3659	0.3042	0.02405	1
201301_s_at	ANXA4	annexin A4	ENSG00000196975 /// ENSG00000196975 /// ENSG00000196975 /// ENSG00000196975	hgu133a2.db /// hgu133plus2.db /// hthgu133a.db /// hthgu133plusa.db	3.13.0 /// 3.13.0 /// 3.13.0 /// 3.13.0	763	-0.0758749	5.61942	6433	1.009	0.6644	4564	0.7844	0.1308	0
201302_at	ANXA4	annexin A4	ENSG00000196975 /// ENSG00000196975 /// ENSG00000196975 /// ENSG00000196975 /// ENSG00000196975 /// ENSG00000196975	hgu133a2.db /// hgu133plus2.db /// hgfocus.db /// hthgu133a.db /// hthgu133plusa.db /// nugohs1a520180.db	3.13.0 /// 3.13.0 /// 3.13.0 /// 3.13.0 /// 3.13.0 /// 3.4.0	764	-0.175045	4.91548	6795	0.9688	0.76	3182	0.1447	0.006656	0
200782_at	ANXA5	annexin A5	ENSG00000164111 /// ENSG00000164111 /// ENSG00000164111 /// ENSG00000164111 /// ENSG00000164111 /// ENSG00000164111	hgu133a2.db /// hgu133plus2.db /// hgfocus.db /// hthgu133a.db /// hthgu133plusa.db /// nugohs1a520180.db	3.13.0 /// 3.13.0 /// 3.13.0 /// 3.13.0 /// 3.13.0 /// 3.4.0	295	-0.108357	7.36507	4912	1.295	0.2068	3382	0.2014	0.01188	0
200982_s_at	ANXA6	annexin A6	ENSG00000197043 /// ENSG00000197043 /// ENSG00000197043 /// ENSG00000197043 /// ENSG00000197043 /// ENSG00000197043	hgu133a2.db /// hgu133plus2.db /// hgfocus.db /// hthgu133a.db /// hthgu133plusa.db /// nugohs1a520180.db	3.13.0 /// 3.13.0 /// 3.13.0 /// 3.13.0 /// 3.13.0 /// 3.4.0	480	-0.0384362	7.27376	4664	1.291	0.1507	4101	0.5185	0.06096	0
201366_at	ANXA7	annexin A7	ENSG00000138279 /// ENSG00000138279 /// ENSG00000138279 /// ENSG00000138279 /// ENSG00000138279	hgu133a2.db /// hgu133plus2.db /// hthgu133a.db /// hthgu133plusa.db /// nugohs1a520180.db	3.13.0 /// 3.13.0 /// 3.13.0 /// 3.13.0 /// 3.4.0	816	-0.112367	6.03442	5071	1.29	0.2479	3110	0.1256	0.005315	0
209860_s_at	ANXA7	annexin A7	ENSG00000138279 /// ENSG00000138279 /// ENSG00000138279 /// ENSG00000138279 /// ENSG00000138279	hgu133a2.db /// hgu133plus2.db /// hgfocus.db /// hthgu133a.db /// hthgu133plusa.db	3.13.0 /// 3.13.0 /// 3.13.0 /// 3.13.0 /// 3.13.0	6994	-0.0894982	7.96788	4639	1.289	0.1456	3492	0.2392	0.01594	0
210085_s_at	ANXA9	annexin A9	ENSG00000143412 /// ENSG00000143412 /// ENSG00000143412 /// ENSG00000143412 /// ENSG00000143412	hgu133a2.db /// hgu133plus2.db /// hgfocus.db /// hthgu133a.db /// hthgu133plusa.db	3.13.0 /// 3.13.0 /// 3.13.0 /// 3.13.0 /// 3.13.0	7142	0.0834469	4.52665	5391	1.227	0.34	8286	0.9909	0.9675	0
211712_s_at	ANXA9	annexin A9	ENSG00000143412 /// ENSG00000143412 /// ENSG00000143412 /// ENSG00000143412 /// ENSG00000143412	hgu133a2.db /// hgu133plus2.db /// hthgu133a.db /// hthgu133plusa.db /// nugohs1a520180.db	3.13.0 /// 3.13.0 /// 3.13.0 /// 3.13.0 /// 3.4.0	8164	0.0162494	4.50408	6873	0.9638	0.7784	7214	1.071	0.8483	0
205639_at	AOAH	acyloxyacyl hydrolase	ENSG00000136250 /// ENSG00000136250 /// ENSG00000136250 /// ENSG00000136250 /// ENSG00000136250 /// ENSG00000136250	hgu133a2.db /// hgu133plus2.db /// hgfocus.db /// hthgu133a.db /// hthgu133plusa.db /// nugohs1a520180.db	3.13.0 /// 3.13.0 /// 3.13.0 /// 3.13.0 /// 3.13.0 /// 3.4.0	4096	-0.0745054	7.70028	6420	1.012	0.6607	4456	0.7205	0.1113	0
207064_s_at	AOC2	amine oxidase copper containing 2	ENSG00000131480 /// ENSG00000131480 /// ENSG00000131480 /// ENSG00000131480 /// ENSG00000131480 /// ENSG00000131480	hgu133a2.db /// hgu133plus2.db /// hgfocus.db /// hthgu133a.db /// hthgu133plusa.db /// nugohs1a520180.db	3.13.0 /// 3.13.0 /// 3.13.0 /// 3.13.0 /// 3.13.0 /// 3.4.0	5004	0.086201	5.64421	5180	1.276	0.2778	7787	1.01	0.9287	0
216601_at	AOC4P	amine oxidase copper containing 4, pseudogene	ENSG00000260105 /// ENSG00000260105 /// ENSG00000260105 /// ENSG00000260105	hgu133a2.db /// hgu133plus2.db /// hthgu133a.db /// hthgu133plusa.db	3.13.0 /// 3.13.0 /// 3.13.0 /// 3.13.0	11496	-0.041243	6.32853	6531	0.9897	0.6921	5190	1.117	0.2806	0
212848_s_at	AOPEP	aminopeptidase O (putative)	ENSG00000148120 /// ENSG00000148120 /// ENSG00000148120 /// ENSG00000148120 /// ENSG00000148120	hgu133a2.db /// hgu133plus2.db /// hthgu133a.db /// hthgu133plusa.db /// nugohs1a520180.db	3.13.0 /// 3.13.0 /// 3.13.0 /// 3.13.0 /// 3.4.0	9089	-0.0565835	4.91551	7530	0.9594	0.898	5452	1.202	0.3585	0
205082_s_at	AOX1	aldehyde oxidase 1	ENSG00000138356 /// ENSG00000138356 /// ENSG00000138356 /// ENSG00000138356	hgu133a2.db /// hgu133plus2.db /// hthgu133a.db /// hthgu133plusa.db	3.13.0 /// 3.13.0 /// 3.13.0 /// 3.13.0	3725	0.00897255	5.30932	6736	0.9735	0.7457	6788	1.145	0.7583	0
205423_at	AP1B1	adaptor related protein complex 1 subunit beta 1	ENSG00000100280 /// ENSG00000100280 /// ENSG00000100280 /// ENSG00000100280 /// ENSG00000100280 /// ENSG00000100280	hgu133a2.db /// hgu133plus2.db /// hgfocus.db /// hthgu133a.db /// hthgu133plusa.db /// nugohs1a520180.db	3.13.0 /// 3.13.0 /// 3.13.0 /// 3.13.0 /// 3.13.0 /// 3.4.0	3952	0.0457292	6.59144	5849	1.119	0.4847	7167	1.078	0.8395	0
203350_at	AP1G1	adaptor related protein complex 1 subunit gamma 1	ENSG00000166747 /// ENSG00000166747 /// ENSG00000166747 /// ENSG00000166747 /// ENSG00000166747	hgu133a2.db /// hgu133plus2.db /// hgfocus.db /// hthgu133a.db /// hthgu133plusa.db	3.13.0 /// 3.13.0 /// 3.13.0 /// 3.13.0 /// 3.13.0	2468	0.00476877	4.81659	6614	0.9843	0.7144	6420	1.219	0.6609	0
201613_s_at	AP1G2	adaptor related protein complex 1 subunit gamma 2	NA	hgu133a2.db /// hgu133plus2.db /// hthgu133a.db /// hthgu133plusa.db /// nugohs1a520180.db	3.13.0 /// 3.13.0 /// 3.13.0 /// 3.13.0 /// 3.4.0	1027	-0.0565835	4.31448	6424	1.01	0.6619	4792	0.9191	0.1784	0
214341_at	AP1G2	adaptor related protein complex 1 subunit gamma 2	ENSG00000213983 /// ENSG00000213983 /// ENSG00000213983 /// ENSG00000213983 /// ENSG00000213983	hgu133a2.db /// hgu133plus2.db /// hgfocus.db /// hthgu133a.db /// hthgu133plusa.db	3.13.0 /// 3.13.0 /// 3.13.0 /// 3.13.0 /// 3.13.0	10170	-0.0579701	5.24722	7788	0.9654	0.9287	5464	1.208	0.3625	0
218261_at	AP1M2	adaptor related protein complex 1 subunit mu 2	ENSG00000129354 /// ENSG00000129354 /// ENSG00000129354 /// ENSG00000129354	hgu133a2.db /// hgu133plus2.db /// hthgu133a.db /// hthgu133plusa.db	3.13.0 /// 3.13.0 /// 3.13.0 /// 3.13.0	12595	0.046176	6.15889	5883	1.108	0.4956	7256	1.066	0.8557	0
65517_at	AP1M2	adaptor related protein complex 1 subunit mu 2	ENSG00000129354 /// ENSG00000129354 /// ENSG00000129354 /// ENSG00000129354 /// ENSG00000129354 /// ENSG00000129354 /// ENSG00000129354	hgu133a2.db /// hgu133plus2.db /// hgu95c.db /// hgfocus.db /// hthgu133a.db /// hthgu133plusa.db /// nugohs1a520180.db	3.13.0 /// 3.13.0 /// 3.13.0 /// 3.13.0 /// 3.13.0 /// 3.13.0 /// 3.4.0	15755	0.137172	6.52813	4306	1.151	0.08757	8666	0.9905	0.9836	0
205195_at	AP1S1	adaptor related protein complex 1 subunit sigma 1	ENSG00000106367 /// ENSG00000106367 /// ENSG00000106367 /// ENSG00000106367	hgu133a2.db /// hgu133plus2.db /// hthgu133a.db /// hthgu133plusa.db	3.13.0 /// 3.13.0 /// 3.13.0 /// 3.13.0	3797	-0.0243197	5.04607	6412	1.012	0.6586	5550	1.227	0.3891	0
205196_s_at	AP1S1	adaptor related protein complex 1 subunit sigma 1	ENSG00000106367 /// ENSG00000106367 /// ENSG00000106367 /// ENSG00000106367	hgu133a2.db /// hgu133plus2.db /// hthgu133a.db /// hthgu133plusa.db	3.13.0 /// 3.13.0 /// 3.13.0 /// 3.13.0	3798	0.042754	4.58039	6116	1.051	0.5693	7412	1.046	0.881	0
209635_at	AP1S1	adaptor related protein complex 1 subunit sigma 1	ENSG00000106367 /// ENSG00000106367 /// ENSG00000106367 /// ENSG00000106367 /// ENSG00000106367 /// ENSG00000106367	hgu133a2.db /// hgu133plus2.db /// hgfocus.db /// hthgu133a.db /// hthgu133plusa.db /// nugohs1a520180.db	3.13.0 /// 3.13.0 /// 3.13.0 /// 3.13.0 /// 3.13.0 /// 3.4.0	6837	0.0597957	6.85616	5676	1.158	0.429	7514	1.033	0.8957	0
203299_s_at	AP1S2	adaptor related protein complex 1 subunit sigma 2	ENSG00000182287 /// ENSG00000182287 /// ENSG00000182287 /// ENSG00000182287 /// ENSG00000182287	hgu133a2.db /// hgu133plus2.db /// hgfocus.db /// hthgu133a.db /// hthgu133plusa.db	3.13.0 /// 3.13.0 /// 3.13.0 /// 3.13.0 /// 3.13.0	2424	0.0555913	4.91906	5926	1.097	0.5093	7724	1.015	0.9219	0
203300_x_at	AP1S2	adaptor related protein complex 1 subunit sigma 2	ENSG00000182287 /// ENSG00000182287 /// ENSG00000182287 /// ENSG00000182287 /// ENSG00000182287	hgu133a2.db /// hgu133plus2.db /// hthgu133a.db /// hthgu133plusa.db /// nugohs1a520180.db	3.13.0 /// 3.13.0 /// 3.13.0 /// 3.13.0 /// 3.4.0	2425	-0.0313952	6.94848	5023	1.295	0.235	4461	0.7222	0.1122	0
211779_x_at	AP2A2	adaptor related protein complex 2 subunit alpha 2	ENSG00000183020 /// ENSG00000280759 /// ENSG00000281385 /// ENSG00000183020 /// ENSG00000280759 /// ENSG00000281385 /// ENSG00000183020 /// ENSG00000280759 /// ENSG00000281385 /// ENSG00000183020 /// ENSG00000280759 /// ENSG00000281385	hgu133a2.db /// hgu133plus2.db /// hthgu133a.db /// hthgu133plusa.db	3.13.0 /// 3.13.0 /// 3.13.0 /// 3.13.0	8208	-0.0607392	6.62294	7282	0.9567	0.8601	5329	1.169	0.3212	0
212159_x_at	AP2A2	adaptor related protein complex 2 subunit alpha 2	ENSG00000183020 /// ENSG00000280759 /// ENSG00000281385 /// ENSG00000183020 /// ENSG00000280759 /// ENSG00000281385 /// ENSG00000183020 /// ENSG00000280759 /// ENSG00000281385 /// ENSG00000183020 /// ENSG00000280759 /// ENSG00000281385	hgu133a2.db /// hgu133plus2.db /// hthgu133a.db /// hthgu133plusa.db	3.13.0 /// 3.13.0 /// 3.13.0 /// 3.13.0	8516	-0.116365	6.58503	8061	0.9727	0.953	4307	0.6309	0.08768	0
212161_at	AP2A2	adaptor related protein complex 2 subunit alpha 2	ENSG00000183020 /// ENSG00000280759 /// ENSG00000281385 /// ENSG00000183020 /// ENSG00000280759 /// ENSG00000281385 /// ENSG00000183020 /// ENSG00000280759 /// ENSG00000281385 /// ENSG00000183020 /// ENSG00000280759 /// ENSG00000281385 /// ENSG00000183020 /// ENSG00000280759 /// ENSG00000281385	hgu133a2.db /// hgu133plus2.db /// hthgu133a.db /// hthgu133plusa.db /// nugohs1a520180.db	3.13.0 /// 3.13.0 /// 3.13.0 /// 3.13.0 /// 3.4.0	8517	0.0828356	5.33665	5523	1.196	0.3806	8399	0.9902	0.9733	0
215764_x_at	AP2A2	adaptor related protein complex 2 subunit alpha 2	ENSG00000183020 /// ENSG00000280759 /// ENSG00000281385 /// ENSG00000183020 /// ENSG00000280759 /// ENSG00000281385 /// ENSG00000183020 /// ENSG00000280759 /// ENSG00000281385 /// ENSG00000183020 /// ENSG00000280759 /// ENSG00000281385	hgu133a2.db /// hgu133plus2.db /// hthgu133a.db /// hthgu133plusa.db	3.13.0 /// 3.13.0 /// 3.13.0 /// 3.13.0	11012	0.00101024	5.97573	6853	0.9642	0.7738	6582	1.182	0.7057	0
200612_s_at	AP2B1	adaptor related protein complex 2 subunit beta 1	ENSG00000006125 /// ENSG00000006125 /// ENSG00000006125 /// ENSG00000006125 /// ENSG00000006125	hgu133a2.db /// hgu133plus2.db /// hgfocus.db /// hthgu133a.db /// hthgu133plusa.db	3.13.0 /// 3.13.0 /// 3.13.0 /// 3.13.0 /// 3.13.0	133	-0.0799754	7.1366	5446	1.213	0.3566	3709	0.3279	0.02702	0
200615_s_at	AP2B1	adaptor related protein complex 2 subunit beta 1	ENSG00000006125 /// ENSG00000006125 /// ENSG00000006125 /// ENSG00000006125 /// ENSG00000006125	hgu133a2.db /// hgu133plus2.db /// hthgu133a.db /// hthgu133plusa.db /// nugohs1a520180.db	3.13.0 /// 3.13.0 /// 3.13.0 /// 3.13.0 /// 3.4.0	136	-0.105678	5.53041	7761	0.9643	0.926	4339	0.6469	0.09245	0
200613_at	AP2M1	adaptor related protein complex 2 subunit mu 1	ENSG00000161203 /// ENSG00000161203 /// ENSG00000161203 /// ENSG00000161203 /// ENSG00000161203 /// ENSG00000161203	hgu133a2.db /// hgu133plus2.db /// hgfocus.db /// hthgu133a.db /// hthgu133plusa.db /// nugohs1a520180.db	3.13.0 /// 3.13.0 /// 3.13.0 /// 3.13.0 /// 3.13.0 /// 3.4.0	134	-0.0935602	7.16977	6922	0.9623	0.7894	4261	0.6031	0.08107	0
202120_x_at	AP2S1	adaptor related protein complex 2 subunit sigma 1	ENSG00000042753 /// ENSG00000042753 /// ENSG00000042753 /// ENSG00000042753 /// ENSG00000042753	hgu133a2.db /// hgu133plus2.db /// hthgu133a.db /// hthgu133plusa.db /// nugohs1a520180.db	3.13.0 /// 3.13.0 /// 3.13.0 /// 3.13.0 /// 3.4.0	1452	-0.111031	7.83458	8251	0.9778	0.9656	4580	0.7911	0.1339	0
208074_s_at	AP2S1	adaptor related protein complex 2 subunit sigma 1	ENSG00000042753 /// ENSG00000042753 /// ENSG00000042753 /// ENSG00000042753 /// ENSG00000042753	hgu133a2.db /// hgu133plus2.db /// hgfocus.db /// hthgu133a.db /// hthgu133plusa.db	3.13.0 /// 3.13.0 /// 3.13.0 /// 3.13.0 /// 3.13.0	5627	-0.181421	6.88291	9241	0.9956	0.995	3560	0.2661	0.01894	0
211047_x_at	AP2S1	adaptor related protein complex 2 subunit sigma 1	ENSG00000042753 /// ENSG00000042753 /// ENSG00000042753 /// ENSG00000042753	hgu133a2.db /// hgu133plus2.db /// hthgu133a.db /// hthgu133plusa.db	3.13.0 /// 3.13.0 /// 3.13.0 /// 3.13.0	7752	-0.121679	8.05848	7870	0.967	0.9369	4210	0.5734	0.07421	0
203142_s_at	AP3B1	adaptor related protein complex 3 subunit beta 1	ENSG00000132842 /// ENSG00000132842 /// ENSG00000132842 /// ENSG00000132842 /// ENSG00000132842 /// ENSG00000132842	hgu133a2.db /// hgu133plus2.db /// hgfocus.db /// hthgu133a.db /// hthgu133plusa.db /// nugohs1a520180.db	3.13.0 /// 3.13.0 /// 3.13.0 /// 3.13.0 /// 3.13.0 /// 3.4.0	2299	0.0201941	6.87527	5977	1.081	0.5256	6472	1.207	0.6756	0
205678_at	AP3B2	adaptor related protein complex 3 subunit beta 2	ENSG00000103723 /// ENSG00000103723 /// ENSG00000103723 /// ENSG00000103723 /// ENSG00000103723 /// ENSG00000103723	hgu133a2.db /// hgu133plus2.db /// hgfocus.db /// hthgu133a.db /// hthgu133plusa.db /// nugohs1a520180.db	3.13.0 /// 3.13.0 /// 3.13.0 /// 3.13.0 /// 3.13.0 /// 3.4.0	4123	0.0723311	4.49937	5627	1.171	0.4136	7986	0.999	0.9471	0
206592_s_at	AP3D1	adaptor related protein complex 3 subunit delta 1	ENSG00000065000 /// ENSG00000065000 /// ENSG00000065000 /// ENSG00000065000 /// ENSG00000065000 /// ENSG00000065000	hgu133a2.db /// hgu133plus2.db /// hgfocus.db /// hthgu133a.db /// hthgu133plusa.db /// nugohs1a520180.db	3.13.0 /// 3.13.0 /// 3.13.0 /// 3.13.0 /// 3.13.0 /// 3.4.0	4707	-0.0172093	8.07206	6313	1.024	0.6296	5643	1.245	0.4187	0
208710_s_at	AP3D1	adaptor related protein complex 3 subunit delta 1	ENSG00000065000 /// ENSG00000065000 /// ENSG00000065000 /// ENSG00000065000	hgu133a2.db /// hgu133plus2.db /// hthgu133a.db /// hthgu133plusa.db	3.13.0 /// 3.13.0 /// 3.13.0 /// 3.13.0	6070	0.119824	6.49784	4310	1.15	0.08815	7917	1.002	0.9412	0
210974_s_at	AP3D1	adaptor related protein complex 3 subunit delta 1	ENSG00000065000 /// ENSG00000065000 /// ENSG00000065000 /// ENSG00000065000	hgu133a2.db /// hgu133plus2.db /// hthgu133a.db /// hthgu133plusa.db	3.13.0 /// 3.13.0 /// 3.13.0 /// 3.13.0	7704	0.0513992	4.87957	5725	1.14	0.4447	7296	1.06	0.8624	0
203410_at	AP3M2	adaptor related protein complex 3 subunit mu 2	ENSG00000070718 /// ENSG00000070718 /// ENSG00000070718 /// ENSG00000070718 /// ENSG00000070718 /// ENSG00000070718	hgu133a2.db /// hgu133plus2.db /// hgfocus.db /// hthgu133a.db /// hthgu133plusa.db /// nugohs1a520180.db	3.13.0 /// 3.13.0 /// 3.13.0 /// 3.13.0 /// 3.13.0 /// 3.4.0	2514	-0.0894982	5.97644	7932	0.9693	0.9425	4810	0.9288	0.1825	0
202442_at	AP3S1	adaptor related protein complex 3 subunit sigma 1	ENSG00000177879 /// ENSG00000177879 /// ENSG00000177879 /// ENSG00000177879 /// ENSG00000177879 /// ENSG00000177879	hgu133a2.db /// hgu133plus2.db /// hgfocus.db /// hthgu133a.db /// hthgu133plusa.db /// nugohs1a520180.db	3.13.0 /// 3.13.0 /// 3.13.0 /// 3.13.0 /// 3.13.0 /// 3.4.0	1727	-0.146655	7.20431	6261	1.03	0.6138	3282	0.1723	0.00898	0
209837_at	AP4M1	adaptor related protein complex 4 subunit mu 1	ENSG00000221838 /// ENSG00000221838 /// ENSG00000221838 /// ENSG00000221838 /// ENSG00000221838 /// ENSG00000221838	hgu133a2.db /// hgu133plus2.db /// hgfocus.db /// hthgu133a.db /// hthgu133plusa.db /// nugohs1a520180.db	3.13.0 /// 3.13.0 /// 3.13.0 /// 3.13.0 /// 3.13.0 /// 3.4.0	6974	0.0163953	4.59571	6167	1.045	0.5851	6466	1.208	0.6738	0
210952_at	AP4S1	adaptor related protein complex 4 subunit sigma 1	ENSG00000100478 /// ENSG00000100478 /// ENSG00000100478 /// ENSG00000100478	hgu133a2.db /// hgu133plus2.db /// hthgu133a.db /// hthgu133plusa.db	3.13.0 /// 3.13.0 /// 3.13.0 /// 3.13.0	7691	0.046474	5.93991	5960	1.087	0.5202	7422	1.045	0.8826	0
218139_s_at	AP5M1	adaptor related protein complex 5 subunit mu 1	ENSG00000053770 /// ENSG00000053770 /// ENSG00000053770 /// ENSG00000053770 /// ENSG00000053770	hgu133a2.db /// hgu133plus2.db /// hthgu133a.db /// hthgu133plusa.db /// nugohs1a520180.db	3.13.0 /// 3.13.0 /// 3.13.0 /// 3.13.0 /// 3.4.0	12500	-0.0786098	4.46438	5837	1.12	0.4808	4006	0.4639	0.05087	0
219706_at	AP5S1	adaptor related protein complex 5 subunit sigma 1	ENSG00000125843 /// ENSG00000125843 /// ENSG00000125843 /// ENSG00000125843 /// ENSG00000125843	hgu133a2.db /// hgu133plus2.db /// hthgu133a.db /// hthgu133plusa.db /// nugohs1a520180.db	3.13.0 /// 3.13.0 /// 3.13.0 /// 3.13.0 /// 3.4.0	13667	-0.0356239	5.30835	7656	0.9612	0.9141	6157	1.253	0.582	0
209912_s_at	AP5Z1	adaptor related protein complex 5 subunit zeta 1	ENSG00000242802 /// ENSG00000242802 /// ENSG00000242802 /// ENSG00000242802 /// ENSG00000242802	hgu133a2.db /// hgu133plus2.db /// hthgu133a.db /// hthgu133plusa.db /// nugohs1a520180.db	3.13.0 /// 3.13.0 /// 3.13.0 /// 3.13.0 /// 3.4.0	7025	0.0676364	4.98912	5012	1.298	0.2322	6946	1.117	0.7948	0
209913_x_at	AP5Z1	adaptor related protein complex 5 subunit zeta 1	ENSG00000242802 /// ENSG00000242802 /// ENSG00000242802 /// ENSG00000242802	hgu133a2.db /// hgu133plus2.db /// hthgu133a.db /// hthgu133plusa.db	3.13.0 /// 3.13.0 /// 3.13.0 /// 3.13.0	7026	-0.0200577	5.33879	6868	0.9644	0.7771	6081	1.26	0.5586	0
204859_s_at	APAF1	apoptotic peptidase activating factor 1	ENSG00000120868 /// ENSG00000120868 /// ENSG00000120868 /// ENSG00000120868 /// ENSG00000120868 /// ENSG00000120868	hgu133a2.db /// hgu133plus2.db /// hgfocus.db /// hthgu133a.db /// hthgu133plusa.db /// nugohs1a520180.db	3.13.0 /// 3.13.0 /// 3.13.0 /// 3.13.0 /// 3.13.0 /// 3.4.0	3573	0.0254707	6.32573	4744	1.3	0.1677	5577	1.234	0.3976	0
211554_s_at	APAF1	apoptotic peptidase activating factor 1	ENSG00000120868 /// ENSG00000120868 /// ENSG00000120868 /// ENSG00000120868	hgu133a2.db /// hgu133plus2.db /// hthgu133a.db /// hthgu133plusa.db	3.13.0 /// 3.13.0 /// 3.13.0 /// 3.13.0	8054	0.094341	6.737	5044	1.295	0.2407	8088	0.9943	0.955	0
206679_at	APBA1	amyloid beta precursor protein binding family A member 1	ENSG00000107282 /// ENSG00000276497 /// ENSG00000107282 /// ENSG00000276497 /// ENSG00000107282 /// ENSG00000276497 /// ENSG00000107282 /// ENSG00000276497 /// ENSG00000107282 /// ENSG00000276497	hgu133a2.db /// hgu133plus2.db /// hgfocus.db /// hthgu133a.db /// hthgu133plusa.db	3.13.0 /// 3.13.0 /// 3.13.0 /// 3.13.0 /// 3.13.0	4758	0.11466	4.76955	4687	1.299	0.1555	8135	0.9938	0.9583	0
209870_s_at	APBA2	amyloid beta precursor protein binding family A member 2	ENSG00000034053 /// ENSG00000276495 /// ENSG00000034053 /// ENSG00000276495 /// ENSG00000034053 /// ENSG00000276495 /// ENSG00000034053 /// ENSG00000276495	hgu133a2.db /// hgu133plus2.db /// hthgu133a.db /// hthgu133plusa.db	3.13.0 /// 3.13.0 /// 3.13.0 /// 3.13.0	6999	-0.0172093	7.544	7066	0.959	0.82	6345	1.232	0.6389	0
209871_s_at	APBA2	amyloid beta precursor protein binding family A member 2	ENSG00000034053 /// ENSG00000276495 /// ENSG00000034053 /// ENSG00000276495 /// ENSG00000034053 /// ENSG00000276495 /// ENSG00000034053 /// ENSG00000276495 /// ENSG00000034053 /// ENSG00000276495 /// ENSG00000034053 /// ENSG00000276495	hgu133a2.db /// hgu133plus2.db /// hgfocus.db /// hthgu133a.db /// hthgu133plusa.db /// nugohs1a520180.db	3.13.0 /// 3.13.0 /// 3.13.0 /// 3.13.0 /// 3.13.0 /// 3.4.0	7000	-0.0426443	5.34982	7098	0.9588	0.8264	5515	1.22	0.3783	0
205146_x_at	APBA3	amyloid beta precursor protein binding family A member 3	ENSG00000011132 /// ENSG00000011132 /// ENSG00000011132 /// ENSG00000011132	hgu133a2.db /// hgu133plus2.db /// hthgu133a.db /// hthgu133plusa.db	3.13.0 /// 3.13.0 /// 3.13.0 /// 3.13.0	3760	0.00332202	4.73942	6468	1.002	0.6745	6464	1.208	0.6732	0
215148_s_at	APBA3	amyloid beta precursor protein binding family A member 3	ENSG00000011132 /// ENSG00000011132 /// ENSG00000011132 /// ENSG00000011132 /// ENSG00000011132 /// ENSG00000011132	hgu133a2.db /// hgu133plus2.db /// hgfocus.db /// hthgu133a.db /// hthgu133plusa.db /// nugohs1a520180.db	3.13.0 /// 3.13.0 /// 3.13.0 /// 3.13.0 /// 3.13.0 /// 3.4.0	10654	0.0433485	5.42843	5678	1.157	0.4299	6797	1.144	0.7605	0
202652_at	APBB1	amyloid beta precursor protein binding family B member 1	ENSG00000166313 /// ENSG00000166313 /// ENSG00000166313 /// ENSG00000166313 /// ENSG00000166313 /// ENSG00000166313	hgu133a2.db /// hgu133plus2.db /// hgfocus.db /// hthgu133a.db /// hthgu133plusa.db /// nugohs1a520180.db	3.13.0 /// 3.13.0 /// 3.13.0 /// 3.13.0 /// 3.13.0 /// 3.4.0	1897	0.00129901	6.04261	6308	1.024	0.628	6307	1.238	0.6277	0
219994_at	APBB1IP	amyloid beta precursor protein binding family B member 1 interacting protein	ENSG00000077420 /// ENSG00000077420 /// ENSG00000077420 /// ENSG00000077420 /// ENSG00000077420	hgu133a2.db /// hgu133plus2.db /// hgfocus.db /// hthgu133a.db /// hthgu133plusa.db	3.13.0 /// 3.13.0 /// 3.13.0 /// 3.13.0 /// 3.13.0	13849	0.0262051	4.77193	5334	1.244	0.3227	6010	1.267	0.536	0
212970_at	APBB2	amyloid beta precursor protein binding family B member 2	ENSG00000163697 /// ENSG00000163697 /// ENSG00000163697 /// ENSG00000163697	hgu133a2.db /// hgu133plus2.db /// hthgu133a.db /// hthgu133plusa.db	3.13.0 /// 3.13.0 /// 3.13.0 /// 3.13.0	9188	0.114348	4.5899	4802	1.304	0.1806	8166	0.9928	0.9603	0
212972_x_at	APBB2	amyloid beta precursor protein binding family B member 2	ENSG00000163697 /// ENSG00000163697 /// ENSG00000163697 /// ENSG00000163697	hgu133a2.db /// hgu133plus2.db /// hthgu133a.db /// hthgu133plusa.db	3.13.0 /// 3.13.0 /// 3.13.0 /// 3.13.0	9190	0.0412687	5.58168	6077	1.059	0.5573	7310	1.058	0.8648	0
216750_at	APBB2	amyloid beta precursor protein binding family B member 2	ENSG00000163697 /// ENSG00000163697 /// ENSG00000163697 /// ENSG00000163697	hgu133a2.db /// hgu133plus2.db /// hthgu133a.db /// hthgu133plusa.db	3.13.0 /// 3.13.0 /// 3.13.0 /// 3.13.0	11573	0.0600964	5.38649	5662	1.162	0.4245	7454	1.041	0.8873	0
204650_s_at	APBB3	amyloid beta precursor protein binding family B member 3	ENSG00000113108 /// ENSG00000113108 /// ENSG00000113108 /// ENSG00000113108 /// ENSG00000113108	hgu133a2.db /// hgu133plus2.db /// hgfocus.db /// hthgu133a.db /// hthgu133plusa.db	3.13.0 /// 3.13.0 /// 3.13.0 /// 3.13.0 /// 3.13.0	3434	0.0451337	6.1498	5789	1.127	0.4653	7120	1.083	0.8306	0
203527_s_at	APC	APC regulator of WNT signaling pathway	ENSG00000134982 /// ENSG00000134982 /// ENSG00000134982 /// ENSG00000134982	hgu133a2.db /// hgu133plus2.db /// hthgu133a.db /// hthgu133plusa.db	3.13.0 /// 3.13.0 /// 3.13.0 /// 3.13.0	2611	-0.00288251	4.42616	7204	0.9581	0.8463	6826	1.139	0.7673	0
215310_at	APC	APC regulator of WNT signaling pathway	ENSG00000134982 /// ENSG00000134982 /// ENSG00000134982 /// ENSG00000134982	hgu133a2.db /// hgu133plus2.db /// hthgu133a.db /// hthgu133plusa.db	3.13.0 /// 3.13.0 /// 3.13.0 /// 3.13.0	10751	0.148321	4.65646	3892	0.858	0.04038	8057	0.9956	0.9527	0
205320_at	APC2	APC regulator of WNT signaling pathway 2	ENSG00000115266 /// ENSG00000115266 /// ENSG00000115266 /// ENSG00000115266 /// ENSG00000115266 /// ENSG00000115266	hgu133a2.db /// hgu133plus2.db /// hgfocus.db /// hthgu133a.db /// hthgu133plusa.db /// nugohs1a520180.db	3.13.0 /// 3.13.0 /// 3.13.0 /// 3.13.0 /// 3.13.0 /// 3.4.0	3886	0.0664274	5.57387	5100	1.285	0.2557	6995	1.106	0.8054	0
206350_at	APCS	amyloid P component, serum	ENSG00000132703 /// ENSG00000132703 /// ENSG00000132703 /// ENSG00000132703 /// ENSG00000132703 /// ENSG00000132703	hgu133a2.db /// hgu133plus2.db /// hgfocus.db /// hthgu133a.db /// hthgu133plusa.db /// nugohs1a520180.db	3.13.0 /// 3.13.0 /// 3.13.0 /// 3.13.0 /// 3.13.0 /// 3.4.0	4555	0.00969858	4.95006	6749	0.9718	0.7488	6869	1.132	0.7774	0
201284_s_at	APEH	acylaminoacyl-peptide hydrolase	ENSG00000164062 /// ENSG00000164062 /// ENSG00000164062 /// ENSG00000164062 /// ENSG00000164062 /// ENSG00000164062	hgu133a2.db /// hgu133plus2.db /// hgfocus.db /// hthgu133a.db /// hthgu133plusa.db /// nugohs1a520180.db	3.13.0 /// 3.13.0 /// 3.13.0 /// 3.13.0 /// 3.13.0 /// 3.4.0	754	-0.0071955	5.27335	5279	1.256	0.3065	5019	1.044	0.2341	0
210027_s_at	APEX1	apurinic/apyrimidinic endodeoxyribonuclease 1	ENSG00000100823 /// ENSG00000100823 /// ENSG00000100823 /// ENSG00000100823 /// ENSG00000100823 /// ENSG00000100823	hgu133a2.db /// hgu133plus2.db /// hgfocus.db /// hthgu133a.db /// hthgu133plusa.db /// nugohs1a520180.db	3.13.0 /// 3.13.0 /// 3.13.0 /// 3.13.0 /// 3.13.0 /// 3.4.0	7106	-0.155749	7.43447	8355	0.981	0.9711	3809	0.3656	0.03379	0
204408_at	APEX2	apurinic/apyrimidinic endodeoxyribonuclease 2	ENSG00000169188 /// ENSG00000169188 /// ENSG00000169188 /// ENSG00000169188 /// ENSG00000169188	hgu133a2.db /// hgu133plus2.db /// hgfocus.db /// hthgu133a.db /// hthgu133plusa.db	3.13.0 /// 3.13.0 /// 3.13.0 /// 3.13.0 /// 3.13.0	3254	0.00882739	5.99408	5987	1.08	0.5289	6109	1.257	0.5673	0
218389_s_at	APH1A	aph-1 homolog A, gamma-secretase subunit	ENSG00000117362 /// ENSG00000117362 /// ENSG00000117362 /// ENSG00000117362	hgu133a2.db /// hgu133plus2.db /// hthgu133a.db /// hthgu133plusa.db	3.13.0 /// 3.13.0 /// 3.13.0 /// 3.13.0	12701	-0.0440443	7.06849	5640	1.167	0.4176	4435	0.7061	0.1078	0
221036_s_at	APH1B	aph-1 homolog B, gamma-secretase subunit	ENSG00000138613 /// ENSG00000138613 /// ENSG00000138613 /// ENSG00000138613 /// ENSG00000138613	hgu133a2.db /// hgu133plus2.db /// hthgu133a.db /// hthgu133plusa.db /// nugohs1a520180.db	3.13.0 /// 3.13.0 /// 3.13.0 /// 3.13.0 /// 3.4.0	14479	0.0143539	6.10167	6278	1.027	0.6191	6663	1.169	0.7272	0
201686_x_at	API5	apoptosis inhibitor 5	ENSG00000166181 /// ENSG00000166181 /// ENSG00000166181 /// ENSG00000166181 /// ENSG00000166181	hgu133a2.db /// hgu133plus2.db /// hthgu133a.db /// hthgu133plusa.db /// nugohs1a520180.db	3.13.0 /// 3.13.0 /// 3.13.0 /// 3.13.0 /// 3.4.0	1085	0.0210722	4.91205	5730	1.136	0.4465	6323	1.235	0.6324	0
201687_s_at	API5	apoptosis inhibitor 5	ENSG00000166181 /// ENSG00000166181 /// ENSG00000166181 /// ENSG00000166181 /// ENSG00000166181 /// ENSG00000166181	hgu133a2.db /// hgu133plus2.db /// hgfocus.db /// hthgu133a.db /// hthgu133plusa.db /// nugohs1a520180.db	3.13.0 /// 3.13.0 /// 3.13.0 /// 3.13.0 /// 3.13.0 /// 3.4.0	1086	-0.124328	4.84273	6502	0.9971	0.684	3576	0.2706	0.0197	0
214959_s_at	API5	apoptosis inhibitor 5	ENSG00000166181 /// ENSG00000166181 /// ENSG00000166181 /// ENSG00000166181	hgu133a2.db /// hgu133plus2.db /// hthgu133a.db /// hthgu133plusa.db	3.13.0 /// 3.13.0 /// 3.13.0 /// 3.13.0	10550	0.0494569	4.94586	5937	1.094	0.5129	7485	1.036	0.8917	0
213592_at	APLNR	apelin receptor	ENSG00000134817 /// ENSG00000134817 /// ENSG00000134817 /// ENSG00000134817 /// ENSG00000134817 /// ENSG00000134817	hgu133a2.db /// hgu133plus2.db /// hgfocus.db /// hthgu133a.db /// hthgu133plusa.db /// nugohs1a520180.db	3.13.0 /// 3.13.0 /// 3.13.0 /// 3.13.0 /// 3.13.0 /// 3.4.0	9647	0.128472	5.42202	4348	1.191	0.0939	8304	0.9908	0.9685	0
209462_at	APLP1	amyloid beta precursor like protein 1	ENSG00000105290 /// ENSG00000105290 /// ENSG00000105290 /// ENSG00000105290 /// ENSG00000105290 /// ENSG00000105290	hgu133a2.db /// hgu133plus2.db /// hgfocus.db /// hthgu133a.db /// hthgu133plusa.db /// nugohs1a520180.db	3.13.0 /// 3.13.0 /// 3.13.0 /// 3.13.0 /// 3.13.0 /// 3.4.0	6711	0.0452826	4.6442	5713	1.145	0.4411	7111	1.085	0.8288	0
208248_x_at	APLP2	amyloid beta precursor like protein 2	ENSG00000084234 /// ENSG00000084234 /// ENSG00000084234 /// ENSG00000084234	hgu133a2.db /// hgu133plus2.db /// hthgu133a.db /// hthgu133plusa.db	3.13.0 /// 3.13.0 /// 3.13.0 /// 3.13.0	5736	-0.0285692	8.15616	4874	1.304	0.1975	4340	0.6472	0.09262	0
208701_at	APLP2	amyloid beta precursor like protein 2	ENSG00000084234 /// ENSG00000084234 /// ENSG00000084234 /// ENSG00000084234	hgu133a2.db /// hgu133plus2.db /// hthgu133a.db /// hthgu133plusa.db	3.13.0 /// 3.13.0 /// 3.13.0 /// 3.13.0	6061	0.0842114	5.85473	4628	1.288	0.1433	6960	1.115	0.7977	0
208702_x_at	APLP2	amyloid beta precursor like protein 2	ENSG00000084234 /// ENSG00000084234 /// ENSG00000084234 /// ENSG00000084234	hgu133a2.db /// hgu133plus2.db /// hthgu133a.db /// hthgu133plusa.db	3.13.0 /// 3.13.0 /// 3.13.0 /// 3.13.0	6062	0.0266459	7.18619	4863	1.306	0.1949	5638	1.245	0.417	0
208703_s_at	APLP2	amyloid beta precursor like protein 2	ENSG00000084234 /// ENSG00000084234 /// ENSG00000084234 /// ENSG00000084234 /// ENSG00000084234	hgu133a2.db /// hgu133plus2.db /// hgfocus.db /// hthgu133a.db /// hthgu133plusa.db	3.13.0 /// 3.13.0 /// 3.13.0 /// 3.13.0 /// 3.13.0	6063	-0.0962619	7.1247	4402	1.215	0.1023	3047	0.1107	0.00434	0
208704_x_at	APLP2	amyloid beta precursor like protein 2	ENSG00000084234 /// ENSG00000084234 /// ENSG00000084234 /// ENSG00000084234	hgu133a2.db /// hgu133plus2.db /// hthgu133a.db /// hthgu133plusa.db	3.13.0 /// 3.13.0 /// 3.13.0 /// 3.13.0	6064	0.00969858	8.49212	5055	1.29	0.2436	5328	1.169	0.3209	0
211404_s_at	APLP2	amyloid beta precursor like protein 2	ENSG00000084234 /// ENSG00000084234 /// ENSG00000084234 /// ENSG00000084234 /// ENSG00000084234	hgu133a2.db /// hgu133plus2.db /// hthgu133a.db /// hthgu133plusa.db /// nugohs1a520180.db	3.13.0 /// 3.13.0 /// 3.13.0 /// 3.13.0 /// 3.4.0	7975	-0.0143553	7.29377	5949	1.09	0.5167	5467	1.209	0.3632	0
214875_x_at	APLP2	amyloid beta precursor like protein 2	ENSG00000084234 /// ENSG00000084234 /// ENSG00000084234 /// ENSG00000084234	hgu133a2.db /// hgu133plus2.db /// hthgu133a.db /// hthgu133plusa.db	3.13.0 /// 3.13.0 /// 3.13.0 /// 3.13.0	10499	0.03623	6.62614	5301	1.249	0.3128	6289	1.242	0.6224	0
206656_s_at	APMAP	adipocyte plasma membrane associated protein	NA	hgu133a2.db /// hgu133plus2.db /// hgfocus.db /// hthgu133a.db /// hthgu133plusa.db /// nugohs1a520180.db	3.13.0 /// 3.13.0 /// 3.13.0 /// 3.13.0 /// 3.13.0 /// 3.4.0	4745	0.110449	8.3386	3848	0.8187	0.03682	6459	1.209	0.672	0
204450_x_at	APOA1	apolipoprotein A1	ENSG00000118137 /// ENSG00000118137 /// ENSG00000118137 /// ENSG00000118137 /// ENSG00000118137 /// ENSG00000118137	hgu133a2.db /// hgu133plus2.db /// hgfocus.db /// hthgu133a.db /// hthgu133plusa.db /// nugohs1a520180.db	3.13.0 /// 3.13.0 /// 3.13.0 /// 3.13.0 /// 3.13.0 /// 3.4.0	3285	0.0282633	4.87819	5732	1.136	0.4469	6436	1.214	0.6653	0
217073_x_at	APOA1	apolipoprotein A1	ENSG00000118137 /// ENSG00000118137 /// ENSG00000118137 /// ENSG00000118137	hgu133a2.db /// hgu133plus2.db /// hthgu133a.db /// hthgu133plusa.db	3.13.0 /// 3.13.0 /// 3.13.0 /// 3.13.0	11768	0.0351948	4.99807	5574	1.184	0.3967	6449	1.211	0.6692	0
206894_at	APOA4	apolipoprotein A4	ENSG00000110244 /// ENSG00000110244 /// ENSG00000110244 /// ENSG00000110244 /// ENSG00000110244	hgu133a2.db /// hgu133plus2.db /// hgfocus.db /// hthgu133a.db /// hthgu133plusa.db	3.13.0 /// 3.13.0 /// 3.13.0 /// 3.13.0 /// 3.13.0	4902	0.000865877	4.75037	5810	1.124	0.472	5976	1.268	0.5253	0
207158_at	APOBEC1	apolipoprotein B mRNA editing enzyme catalytic subunit 1	ENSG00000111701 /// ENSG00000111701 /// ENSG00000111701 /// ENSG00000111701 /// ENSG00000111701 /// ENSG00000111701	hgu133a2.db /// hgu133plus2.db /// hgfocus.db /// hthgu133a.db /// hthgu133plusa.db /// nugohs1a520180.db	3.13.0 /// 3.13.0 /// 3.13.0 /// 3.13.0 /// 3.13.0 /// 3.4.0	5061	-0.015783	4.68957	6817	0.9688	0.7653	6108	1.257	0.5669	0
206160_at	APOBEC2	apolipoprotein B mRNA editing enzyme catalytic subunit 2	ENSG00000124701 /// ENSG00000124701 /// ENSG00000124701 /// ENSG00000124701 /// ENSG00000124701 /// ENSG00000124701	hgu133a2.db /// hgu133plus2.db /// hgfocus.db /// hthgu133a.db /// hthgu133plusa.db /// nugohs1a520180.db	3.13.0 /// 3.13.0 /// 3.13.0 /// 3.13.0 /// 3.13.0 /// 3.4.0	4429	0.018878	5.35564	6730	0.974	0.7441	7223	1.07	0.8498	0
209584_x_at	APOBEC3C	apolipoprotein B mRNA editing enzyme catalytic subunit 3C	ENSG00000244509 /// ENSG00000244509 /// ENSG00000244509 /// ENSG00000244509 /// ENSG00000244509	hgu133a2.db /// hgu133plus2.db /// hthgu133a.db /// hthgu133plusa.db /// nugohs1a520180.db	3.13.0 /// 3.13.0 /// 3.13.0 /// 3.13.0 /// 3.4.0	6806	0.0161035	5.49477	4570	1.28	0.1319	4946	1.004	0.2152	0
204205_at	APOBEC3G	apolipoprotein B mRNA editing enzyme catalytic subunit 3G	ENSG00000239713 /// ENSG00000239713 /// ENSG00000239713 /// ENSG00000239713 /// ENSG00000239713 /// ENSG00000239713	hgu133a2.db /// hgu133plus2.db /// hgfocus.db /// hthgu133a.db /// hthgu133plusa.db /// nugohs1a520180.db	3.13.0 /// 3.13.0 /// 3.13.0 /// 3.13.0 /// 3.13.0 /// 3.4.0	3102	-0.0786098	7.23169	4216	1.106	0.075	3099	0.1246	0.005138	0
215579_at	APOBEC3G	apolipoprotein B mRNA editing enzyme catalytic subunit 3G	ENSG00000239713 /// ENSG00000239713 /// ENSG00000239713 /// ENSG00000239713	hgu133a2.db /// hgu133plus2.db /// hthgu133a.db /// hthgu133plusa.db	3.13.0 /// 3.13.0 /// 3.13.0 /// 3.13.0	10908	-0.0143553	5.92228	4520	1.259	0.1226	4504	0.751	0.1198	0
220023_at	APOBR	apolipoprotein B receptor	ENSG00000184730 /// ENSG00000184730 /// ENSG00000184730 /// ENSG00000184730 /// ENSG00000184730 /// ENSG00000184730	hgu133a2.db /// hgu133plus2.db /// hgfocus.db /// hthgu133a.db /// hthgu133plusa.db /// nugohs1a520180.db	3.13.0 /// 3.13.0 /// 3.13.0 /// 3.13.0 /// 3.13.0 /// 3.4.0	13866	0.0560412	5.68245	5671	1.16	0.4274	7228	1.069	0.8508	0
204416_x_at	APOC1	apolipoprotein C1	ENSG00000130208 /// ENSG00000130208 /// ENSG00000130208 /// ENSG00000130208	hgu133a2.db /// hgu133plus2.db /// hthgu133a.db /// hthgu133plusa.db	3.13.0 /// 3.13.0 /// 3.13.0 /// 3.13.0	3259	0.0540927	4.49068	5421	1.219	0.3492	6965	1.114	0.7988	0
213553_x_at	APOC1	apolipoprotein C1	ENSG00000130208 /// ENSG00000130208 /// ENSG00000130208 /// ENSG00000130208 /// ENSG00000130208	hgu133a2.db /// hgu133plus2.db /// hgfocus.db /// hthgu133a.db /// hthgu133plusa.db	3.13.0 /// 3.13.0 /// 3.13.0 /// 3.13.0 /// 3.13.0	9618	0.0972704	7.09971	4858	1.306	0.1937	8066	0.9954	0.9533	0
201525_at	APOD	apolipoprotein D	ENSG00000189058 /// ENSG00000189058 /// ENSG00000189058 /// ENSG00000189058 /// ENSG00000189058 /// ENSG00000189058	hgu133a2.db /// hgu133plus2.db /// hgfocus.db /// hthgu133a.db /// hthgu133plusa.db /// nugohs1a520180.db	3.13.0 /// 3.13.0 /// 3.13.0 /// 3.13.0 /// 3.13.0 /// 3.4.0	949	0.104232	4.23611	4896	1.296	0.203	7745	1.013	0.9242	0
203381_s_at	APOE	apolipoprotein E	ENSG00000130203 /// ENSG00000130203 /// ENSG00000130203 /// ENSG00000130203	hgu133a2.db /// hgu133plus2.db /// hthgu133a.db /// hthgu133plusa.db	3.13.0 /// 3.13.0 /// 3.13.0 /// 3.13.0	2490	-0.0299829	4.82736	7062	0.9597	0.8192	5766	1.256	0.4581	0
203382_s_at	APOE	apolipoprotein E	ENSG00000130203 /// ENSG00000130203 /// ENSG00000130203 /// ENSG00000130203 /// ENSG00000130203	hgu133a2.db /// hgu133plus2.db /// hgfocus.db /// hthgu133a.db /// hthgu133plusa.db	3.13.0 /// 3.13.0 /// 3.13.0 /// 3.13.0 /// 3.13.0	2491	0.0846703	4.18909	5448	1.212	0.3574	8176	0.9926	0.9609	0
212874_at	APOE	apolipoprotein E	ENSG00000130203 /// ENSG00000130203 /// ENSG00000130203 /// ENSG00000130203	hgu133a2.db /// hgu133plus2.db /// hthgu133a.db /// hthgu133plusa.db	3.13.0 /// 3.13.0 /// 3.13.0 /// 3.13.0	9111	-0.0524159	4.59666	7000	0.9607	0.8064	5232	1.134	0.2929	0
212884_x_at	APOE	apolipoprotein E	ENSG00000130203 /// ENSG00000130203 /// ENSG00000130203 /// ENSG00000130203 /// ENSG00000130203	hgu133a2.db /// hgu133plus2.db /// hthgu133a.db /// hthgu133plusa.db /// nugohs1a520180.db	3.13.0 /// 3.13.0 /// 3.13.0 /// 3.13.0 /// 3.4.0	9118	0.0201941	5.27649	6455	1.004	0.6708	6909	1.126	0.7865	0
205216_s_at	APOH	apolipoprotein H	ENSG00000091583 /// ENSG00000091583 /// ENSG00000091583 /// ENSG00000091583 /// ENSG00000091583 /// ENSG00000091583	hgu133a2.db /// hgu133plus2.db /// hgfocus.db /// hthgu133a.db /// hthgu133plusa.db /// nugohs1a520180.db	3.13.0 /// 3.13.0 /// 3.13.0 /// 3.13.0 /// 3.13.0 /// 3.4.0	3814	0.0957279	5.64864	5181	1.276	0.2782	8415	0.9903	0.9741	0
209546_s_at	APOL1	apolipoprotein L1	ENSG00000100342 /// ENSG00000100342 /// ENSG00000100342 /// ENSG00000100342 /// ENSG00000100342 /// ENSG00000100342	hgu133a2.db /// hgu133plus2.db /// hgfocus.db /// hthgu133a.db /// hthgu133plusa.db /// nugohs1a520180.db	3.13.0 /// 3.13.0 /// 3.13.0 /// 3.13.0 /// 3.13.0 /// 3.4.0	6776	-0.0328061	6.51905	6957	0.9602	0.7971	5702	1.249	0.4375	0
221013_s_at	APOL2	apolipoprotein L2	ENSG00000128335 /// ENSG00000128335 /// ENSG00000128335 /// ENSG00000128335 /// ENSG00000128335	hgu133a2.db /// hgu133plus2.db /// hgfocus.db /// hthgu133a.db /// hthgu133plusa.db	3.13.0 /// 3.13.0 /// 3.13.0 /// 3.13.0 /// 3.13.0	14465	0.021365	7.01439	4891	1.298	0.2018	5520	1.221	0.3799	0
221653_x_at	APOL2	apolipoprotein L2	ENSG00000128335 /// ENSG00000128335 /// ENSG00000128335 /// ENSG00000128335 /// ENSG00000128335	hgu133a2.db /// hgu133plus2.db /// hthgu133a.db /// hthgu133plusa.db /// nugohs1a520180.db	3.13.0 /// 3.13.0 /// 3.13.0 /// 3.13.0 /// 3.4.0	14909	-0.0370307	7.17303	6287	1.026	0.6218	5133	1.094	0.2646	0
221087_s_at	APOL3	apolipoprotein L3	ENSG00000128284 /// ENSG00000128284 /// ENSG00000128284 /// ENSG00000128284 /// ENSG00000128284 /// ENSG00000128284	hgu133a2.db /// hgu133plus2.db /// hgfocus.db /// hthgu133a.db /// hthgu133plusa.db /// nugohs1a520180.db	3.13.0 /// 3.13.0 /// 3.13.0 /// 3.13.0 /// 3.13.0 /// 3.4.0	14510	-0.0579701	6.17602	7307	0.9571	0.8644	5181	1.114	0.2781	0
220478_at	APOL5	apolipoprotein L5	ENSG00000128313 /// ENSG00000277390 /// ENSG00000128313 /// ENSG00000277390 /// ENSG00000128313 /// ENSG00000277390 /// ENSG00000128313 /// ENSG00000277390 /// ENSG00000128313 /// ENSG00000277390	hgu133a2.db /// hgu133plus2.db /// hgfocus.db /// hthgu133a.db /// hthgu133plusa.db	3.13.0 /// 3.13.0 /// 3.13.0 /// 3.13.0 /// 3.13.0	14150	0.0667295	5.4089	5244	1.261	0.2963	7006	1.103	0.8076	0
219716_at	APOL6	apolipoprotein L6	ENSG00000221963 /// ENSG00000221963 /// ENSG00000221963 /// ENSG00000221963 /// ENSG00000221963	hgu133a2.db /// hgu133plus2.db /// hgfocus.db /// hthgu133a.db /// hthgu133plusa.db	3.13.0 /// 3.13.0 /// 3.13.0 /// 3.13.0 /// 3.13.0	13677	0.0454314	6.75191	5582	1.181	0.3992	6854	1.134	0.7741	0
221031_s_at	APOLD1	apolipoprotein L domain containing 1	ENSG00000178878 /// ENSG00000178878 /// ENSG00000178878 /// ENSG00000178878	hgu133a2.db /// hgu133plus2.db /// hthgu133a.db /// hthgu133plusa.db	3.13.0 /// 3.13.0 /// 3.13.0 /// 3.13.0	14476	0	4.35544	7256	0.958	0.8556	7001	1.104	0.8066	0
205682_x_at	APOM	apolipoprotein M	ENSG00000204444 /// ENSG00000235754 /// ENSG00000206409 /// ENSG00000224290 /// ENSG00000231974 /// ENSG00000226215 /// ENSG00000227567 /// ENSG00000204444 /// ENSG00000235754 /// ENSG00000206409 /// ENSG00000224290 /// ENSG00000231974 /// ENSG00000226215 /// ENSG00000227567 /// ENSG00000204444 /// ENSG00000235754 /// ENSG00000206409 /// ENSG00000224290 /// ENSG00000231974 /// ENSG00000226215 ///…	hgu133a2.db /// hgu133plus2.db /// hthgu133a.db /// hthgu133plusa.db /// nugohs1a520180.db	3.13.0 /// 3.13.0 /// 3.13.0 /// 3.13.0 /// 3.4.0	4126	0.0665784	6.08304	5511	1.202	0.3768	7635	1.025	0.9115	0
214910_s_at	APOM	apolipoprotein M	ENSG00000204444 /// ENSG00000235754 /// ENSG00000206409 /// ENSG00000224290 /// ENSG00000231974 /// ENSG00000226215 /// ENSG00000227567 /// ENSG00000204444 /// ENSG00000235754 /// ENSG00000206409 /// ENSG00000224290 /// ENSG00000231974 /// ENSG00000226215 /// ENSG00000227567 /// ENSG00000204444 /// ENSG00000235754 /// ENSG00000206409 /// ENSG00000224290 /// ENSG00000231974 /// ENSG00000226215 ///…	hgu133a2.db /// hgu133plus2.db /// hgfocus.db /// hthgu133a.db /// hthgu133plusa.db	3.13.0 /// 3.13.0 /// 3.13.0 /// 3.13.0 /// 3.13.0	10520	0.037414	5.83561	5594	1.179	0.4032	6622	1.176	0.7165	0
221620_s_at	APOO	apolipoprotein O	ENSG00000184831 /// ENSG00000184831 /// ENSG00000184831 /// ENSG00000184831 /// ENSG00000184831	hgu133a2.db /// hgu133plus2.db /// hthgu133a.db /// hthgu133plusa.db /// nugohs1a520180.db	3.13.0 /// 3.13.0 /// 3.13.0 /// 3.13.0 /// 3.4.0	14889	-0.00144197	6.03771	6603	0.9859	0.7114	6344	1.233	0.6386	0
213282_at	APOOL	apolipoprotein O like	ENSG00000155008 /// ENSG00000155008 /// ENSG00000155008 /// ENSG00000155008 /// ENSG00000155008 /// ENSG00000155008	hgu133a2.db /// hgu133plus2.db /// hgfocus.db /// hthgu133a.db /// hthgu133plusa.db /// nugohs1a520180.db	3.13.0 /// 3.13.0 /// 3.13.0 /// 3.13.0 /// 3.13.0 /// 3.4.0	9420	0.0424568	5.17117	5967	1.085	0.5223	7172	1.077	0.8406	0
211277_x_at	APP	amyloid beta precursor protein	ENSG00000142192 /// ENSG00000142192 /// ENSG00000142192 /// ENSG00000142192	hgu133a2.db /// hgu133plus2.db /// hthgu133a.db /// hthgu133plusa.db	3.13.0 /// 3.13.0 /// 3.13.0 /// 3.13.0	7903	-0.00288251	6.18251	7065	0.9594	0.8197	6709	1.158	0.739	0
214953_s_at	APP	amyloid beta precursor protein	ENSG00000142192 /// ENSG00000142192 /// ENSG00000142192 /// ENSG00000142192	hgu133a2.db /// hgu133plus2.db /// hthgu133a.db /// hthgu133plusa.db	3.13.0 /// 3.13.0 /// 3.13.0 /// 3.13.0	10545	0.124063	6.1936	4213	1.108	0.07464	7787	1.01	0.9287	0
202629_at	APPBP2	amyloid beta precursor protein binding protein 2	ENSG00000062725 /// ENSG00000062725 /// ENSG00000062725 /// ENSG00000062725	hgu133a2.db /// hgu133plus2.db /// hthgu133a.db /// hthgu133plusa.db	3.13.0 /// 3.13.0 /// 3.13.0 /// 3.13.0	1879	0.0165412	4.59985	6299	1.024	0.6254	6629	1.175	0.7184	0
218218_at	APPL2	adaptor protein, phosphotyrosine interacting with PH domain and leucine zipper 2	ENSG00000136044 /// ENSG00000136044 /// ENSG00000136044 /// ENSG00000136044 /// ENSG00000136044	hgu133a2.db /// hgu133plus2.db /// hthgu133a.db /// hthgu133plusa.db /// nugohs1a520180.db	3.13.0 /// 3.13.0 /// 3.13.0 /// 3.13.0 /// 3.4.0	12560	-0.0071955	4.1568	6879	0.9636	0.7797	6357	1.229	0.6424	0
203219_s_at	APRT	adenine phosphoribosyltransferase	ENSG00000198931 /// ENSG00000198931 /// ENSG00000198931 /// ENSG00000198931	hgu133a2.db /// hgu133plus2.db /// hthgu133a.db /// hthgu133plusa.db	3.13.0 /// 3.13.0 /// 3.13.0 /// 3.13.0	2357	-0.0398403	6.68598	6890	0.9628	0.7823	5494	1.217	0.3717	0
213892_s_at	APRT	adenine phosphoribosyltransferase	ENSG00000198931 /// ENSG00000198931 /// ENSG00000198931 /// ENSG00000198931 /// ENSG00000198931 /// ENSG00000198931	hgu133a2.db /// hgu133plus2.db /// hgfocus.db /// hthgu133a.db /// hthgu133plusa.db /// nugohs1a520180.db	3.13.0 /// 3.13.0 /// 3.13.0 /// 3.13.0 /// 3.13.0 /// 3.4.0	9874	-0.0786098	6.81456	6637	0.9817	0.7202	4394	0.6808	0.1011	0
218527_at	APTX	aprataxin	ENSG00000137074 /// ENSG00000137074 /// ENSG00000137074 /// ENSG00000137074 /// ENSG00000137074	hgu133a2.db /// hgu133plus2.db /// hthgu133a.db /// hthgu133plusa.db /// nugohs1a520180.db	3.13.0 /// 3.13.0 /// 3.13.0 /// 3.13.0 /// 3.4.0	12818	-0.0200577	5.41851	7305	0.9574	0.864	6419	1.219	0.6606	0
209047_at	AQP1	aquaporin 1 (Colton blood group)	ENSG00000240583 /// ENSG00000240583 /// ENSG00000240583 /// ENSG00000240583 /// ENSG00000240583 /// ENSG00000240583	hgu133a2.db /// hgu133plus2.db /// hgfocus.db /// hthgu133a.db /// hthgu133plusa.db /// nugohs1a520180.db	3.13.0 /// 3.13.0 /// 3.13.0 /// 3.13.0 /// 3.13.0 /// 3.4.0	6375	0.0516982	5.5274	6049	1.066	0.5483	7670	1.021	0.9157	0
206672_at	AQP2	aquaporin 2	ENSG00000167580 /// ENSG00000167580 /// ENSG00000167580 /// ENSG00000167580 /// ENSG00000167580 /// ENSG00000167580	hgu133a2.db /// hgu133plus2.db /// hgfocus.db /// hthgu133a.db /// hthgu133plusa.db /// nugohs1a520180.db	3.13.0 /// 3.13.0 /// 3.13.0 /// 3.13.0 /// 3.13.0 /// 3.4.0	4754	0.0417141	7.18949	6003	1.076	0.5339	7206	1.072	0.8467	0
203747_at	AQP3	aquaporin 3 (Gill blood group)	ENSG00000165272 /// ENSG00000165272 /// ENSG00000165272 /// ENSG00000165272	hgu133a2.db /// hgu133plus2.db /// hthgu133a.db /// hthgu133plusa.db	3.13.0 /// 3.13.0 /// 3.13.0 /// 3.13.0	2778	0.0334219	5.41459	5512	1.201	0.3771	6435	1.214	0.665	0
39248_at	AQP3	aquaporin 3 (Gill blood group)	ENSG00000165272 /// ENSG00000165272 /// ENSG00000165272 /// ENSG00000165272 /// ENSG00000165272 /// ENSG00000165272 /// ENSG00000165272 /// ENSG00000165272	hgu133a2.db /// hgu95a.db /// hgu133plus2.db /// hgfocus.db /// hgu95av2.db /// hthgu133a.db /// hthgu133plusa.db /// nugohs1a520180.db	3.13.0 /// 3.13.0 /// 3.13.0 /// 3.13.0 /// 3.13.0 /// 3.13.0 /// 3.13.0 /// 3.4.0	15558	-0.0949116	5.48652	4382	1.206	0.09909	3028	0.1064	0.004076	0
39249_at	AQP3	aquaporin 3 (Gill blood group)	ENSG00000165272 /// ENSG00000165272 /// ENSG00000165272 /// ENSG00000165272 /// ENSG00000165272 /// ENSG00000165272 /// ENSG00000165272	hgu133a2.db /// hgu95a.db /// hgu133plus2.db /// hgfocus.db /// hgu95av2.db /// hthgu133a.db /// hthgu133plusa.db	3.13.0 /// 3.13.0 /// 3.13.0 /// 3.13.0 /// 3.13.0 /// 3.13.0 /// 3.13.0	15559	0.0437946	6.77603	6026	1.07	0.5412	7412	1.046	0.881	0
213611_at	AQP5	aquaporin 5	ENSG00000161798 /// ENSG00000161798 /// ENSG00000161798 /// ENSG00000161798 /// ENSG00000161798	hgu133a2.db /// hgu133plus2.db /// hgfocus.db /// hthgu133a.db /// hthgu133plusa.db	3.13.0 /// 3.13.0 /// 3.13.0 /// 3.13.0 /// 3.13.0	9661	-0.0114956	7.14978	5947	1.091	0.5159	5542	1.224	0.3867	0
208435_s_at	AQP6	aquaporin 6	ENSG00000086159 /// ENSG00000086159 /// ENSG00000086159 /// ENSG00000086159	hgu133a2.db /// hgu133plus2.db /// hthgu133a.db /// hthgu133plusa.db	3.13.0 /// 3.13.0 /// 3.13.0 /// 3.13.0	5858	0.0190242	4.66825	6226	1.036	0.6033	6520	1.195	0.6889	0
216219_at	AQP6	aquaporin 6	ENSG00000086159 /// ENSG00000086159 /// ENSG00000086159 /// ENSG00000086159 /// ENSG00000086159	hgu133a2.db /// hgu133plus2.db /// hgfocus.db /// hthgu133a.db /// hthgu133plusa.db	3.13.0 /// 3.13.0 /// 3.13.0 /// 3.13.0 /// 3.13.0	11256	-0.00144197	6.10108	6136	1.049	0.5756	6069	1.262	0.5548	0
206955_at	AQP7	aquaporin 7	ENSG00000165269 /// ENSG00000165269 /// ENSG00000165269 /// ENSG00000165269 /// ENSG00000165269	hgu133a2.db /// hgu133plus2.db /// hgfocus.db /// hthgu133a.db /// hthgu133plusa.db	3.13.0 /// 3.13.0 /// 3.13.0 /// 3.13.0 /// 3.13.0	4935	0.0706635	5.80496	5409	1.224	0.3453	7679	1.019	0.9168	0
206784_at	AQP8	aquaporin 8	ENSG00000103375 /// ENSG00000103375 /// ENSG00000103375 /// ENSG00000103375 /// ENSG00000103375	hgu133a2.db /// hgu133plus2.db /// hgfocus.db /// hthgu133a.db /// hthgu133plusa.db	3.13.0 /// 3.13.0 /// 3.13.0 /// 3.13.0 /// 3.13.0	4825	0.00520307	4.55622	6428	1.009	0.6631	6355	1.23	0.6419	0
205568_at	AQP9	aquaporin 9	ENSG00000103569 /// ENSG00000103569 /// ENSG00000103569 /// ENSG00000103569 /// ENSG00000103569 /// ENSG00000103569	hgu133a2.db /// hgu133plus2.db /// hgfocus.db /// hthgu133a.db /// hthgu133plusa.db /// nugohs1a520180.db	3.13.0 /// 3.13.0 /// 3.13.0 /// 3.13.0 /// 3.13.0 /// 3.4.0	4047	0.141303	9.77305	3101	0.2678	0.005173	6284	1.241	0.621	0
212583_at	AQR	aquarius intron-binding spliceosomal factor	ENSG00000021776 /// ENSG00000021776 /// ENSG00000021776 /// ENSG00000021776	hgu133a2.db /// hgu133plus2.db /// hthgu133a.db /// hthgu133plusa.db	3.13.0 /// 3.13.0 /// 3.13.0 /// 3.13.0	8876	-0.00144197	5.84121	6548	0.989	0.6967	6184	1.25	0.5904	0
212584_at	AQR	aquarius intron-binding spliceosomal factor	ENSG00000021776 /// ENSG00000021776 /// ENSG00000021776 /// ENSG00000021776 /// ENSG00000021776	hgu133a2.db /// hgu133plus2.db /// hthgu133a.db /// hthgu133plusa.db /// nugohs1a520180.db	3.13.0 /// 3.13.0 /// 3.13.0 /// 3.13.0 /// 3.4.0	8877	-0.041243	5.52283	6973	0.9605	0.8005	5543	1.224	0.3868	0
201895_at	ARAF	A-Raf proto-oncogene, serine/threonine kinase	ENSG00000078061 /// ENSG00000078061 /// ENSG00000078061 /// ENSG00000078061 /// ENSG00000078061 /// ENSG00000078061	hgu133a2.db /// hgu133plus2.db /// hgfocus.db /// hthgu133a.db /// hthgu133plusa.db /// nugohs1a520180.db	3.13.0 /// 3.13.0 /// 3.13.0 /// 3.13.0 /// 3.13.0 /// 3.4.0	1257	-0.0172093	6.02846	6836	0.9664	0.7697	6049	1.264	0.5483	0
212516_at	ARAP1	ArfGAP with RhoGAP domain, ankyrin repeat and PH domain 1	ENSG00000186635 /// ENSG00000186635 /// ENSG00000186635 /// ENSG00000186635	hgu133a2.db /// hgu133plus2.db /// hthgu133a.db /// hthgu133plusa.db	3.13.0 /// 3.13.0 /// 3.13.0 /// 3.13.0	8819	0.0423082	6.19776	5115	1.282	0.2598	6192	1.25	0.5929	0
34206_at	ARAP1	ArfGAP with RhoGAP domain, ankyrin repeat and PH domain 1	ENSG00000186635 /// ENSG00000186635 /// ENSG00000186635 /// ENSG00000186635 /// ENSG00000186635 /// ENSG00000186635 /// ENSG00000186635	hgu133a2.db /// hgu95a.db /// hgu133plus2.db /// hgu95av2.db /// hthgu133a.db /// hthgu133plusa.db /// nugohs1a520180.db	3.13.0 /// 3.13.0 /// 3.13.0 /// 3.13.0 /// 3.13.0 /// 3.13.0 /// 3.4.0	15456	0.0768889	6.36828	5456	1.208	0.3599	7901	1.003	0.9397	0
213618_at	ARAP2	ArfGAP with RhoGAP domain, ankyrin repeat and PH domain 2	ENSG00000047365 /// ENSG00000047365 /// ENSG00000047365 /// ENSG00000047365 /// ENSG00000047365	hgu133a2.db /// hgu133plus2.db /// hthgu133a.db /// hthgu133plusa.db /// nugohs1a520180.db	3.13.0 /// 3.13.0 /// 3.13.0 /// 3.13.0 /// 3.4.0	9668	-0.0731347	4.1665	6229	1.035	0.6043	4516	0.7573	0.122	0
218950_at	ARAP3	ArfGAP with RhoGAP domain, ankyrin repeat and PH domain 3	ENSG00000120318 /// ENSG00000120318 /// ENSG00000120318 /// ENSG00000120318 /// ENSG00000120318	hgu133a2.db /// hgu133plus2.db /// hthgu133a.db /// hthgu133plusa.db /// nugohs1a520180.db	3.13.0 /// 3.13.0 /// 3.13.0 /// 3.13.0 /// 3.4.0	13131	0.154891	6.6945	3407	0.4596	0.01272	7303	1.06	0.8636	0
210090_at	ARC	activity regulated cytoskeleton associated protein	ENSG00000198576 /// ENSG00000198576 /// ENSG00000198576 /// ENSG00000198576	hgu133a2.db /// hgu133plus2.db /// hthgu133a.db /// hthgu133plusa.db	3.13.0 /// 3.13.0 /// 3.13.0 /// 3.13.0	7147	0.0209258	4.43344	5920	1.098	0.5073	6523	1.194	0.6898	0
201176_s_at	ARCN1	archain 1	ENSG00000095139 /// ENSG00000095139 /// ENSG00000095139 /// ENSG00000095139 /// ENSG00000095139 /// ENSG00000095139	hgu133a2.db /// hgu133plus2.db /// hgfocus.db /// hthgu133a.db /// hthgu133plusa.db /// nugohs1a520180.db	3.13.0 /// 3.13.0 /// 3.13.0 /// 3.13.0 /// 3.13.0 /// 3.4.0	654	-0.0243197	6.81948	4211	1.106	0.07441	3923	0.4184	0.04306	0
202128_at	AREL1	apoptosis resistant E3 ubiquitin protein ligase 1	ENSG00000119682 /// ENSG00000119682 /// ENSG00000119682 /// ENSG00000119682 /// ENSG00000119682	hgu133a2.db /// hgu133plus2.db /// hthgu133a.db /// hthgu133plusa.db /// nugohs1a520180.db	3.13.0 /// 3.13.0 /// 3.13.0 /// 3.13.0 /// 3.4.0	1460	0	5.99052	3699	0.6895	0.02643	4040	0.4828	0.05428	0
200065_s_at	ARF1	ADP ribosylation factor 1	ENSG00000143761 /// ENSG00000143761 /// ENSG00000143761 /// ENSG00000143761 /// ENSG00000143761 /// ENSG00000143761 /// ENSG00000143761 /// ENSG00000143761	hgu133a2.db /// hthgu133b.db /// hgu133plus2.db /// hgfocus.db /// hthgu133plusb.db /// hthgu133a.db /// hthgu133plusa.db /// nugohs1a520180.db	3.13.0 /// 3.13.0 /// 3.13.0 /// 3.13.0 /// 3.13.0 /// 3.13.0 /// 3.13.0 /// 3.4.0	81	-0.0703893	8.23379	6292	1.026	0.6232	4571	0.7873	0.1322	0
208750_s_at	ARF1	ADP ribosylation factor 1	ENSG00000143761 /// ENSG00000143761 /// ENSG00000143761 /// ENSG00000143761 /// ENSG00000143761	hgu133a2.db /// hgu133plus2.db /// hthgu133a.db /// hthgu133plusa.db /// nugohs1a520180.db	3.13.0 /// 3.13.0 /// 3.13.0 /// 3.13.0 /// 3.4.0	6107	-0.180148	6.32002	6436	1.008	0.6653	2898	0.07997	0.002604	0
200011_s_at	ARF3	ADP ribosylation factor 3	ENSG00000134287 /// ENSG00000134287 /// ENSG00000134287 /// ENSG00000134287 /// ENSG00000134287 /// ENSG00000134287 /// ENSG00000134287 /// ENSG00000134287	hgu133a2.db /// hthgu133b.db /// hgu133plus2.db /// hgfocus.db /// hthgu133plusb.db /// hthgu133a.db /// hthgu133plusa.db /// nugohs1a520180.db	3.13.0 /// 3.13.0 /// 3.13.0 /// 3.13.0 /// 3.13.0 /// 3.13.0 /// 3.13.0 /// 3.4.0	28	0.0219508	7.79662	4564	1.28	0.1309	5159	1.103	0.2719	0
200734_s_at	ARF3	ADP ribosylation factor 3	ENSG00000134287 /// ENSG00000134287 /// ENSG00000134287 /// ENSG00000134287 /// ENSG00000134287	hgu133a2.db /// hgu133plus2.db /// hthgu133a.db /// hthgu133plusa.db /// nugohs1a520180.db	3.13.0 /// 3.13.0 /// 3.13.0 /// 3.13.0 /// 3.4.0	249	0.0661253	7.48916	5170	1.278	0.275	7129	1.083	0.8324	0
211622_s_at	ARF3	ADP ribosylation factor 3	ENSG00000134287 /// ENSG00000134287 /// ENSG00000134287 /// ENSG00000134287	hgu133a2.db /// hgu133plus2.db /// hthgu133a.db /// hthgu133plusa.db	3.13.0 /// 3.13.0 /// 3.13.0 /// 3.13.0	8101	-0.0328061	5.9062	7325	0.957	0.8673	6013	1.268	0.5371	0
201096_s_at	ARF4	ADP ribosylation factor 4	ENSG00000168374 /// ENSG00000168374 /// ENSG00000168374 /// ENSG00000168374 /// ENSG00000168374	hgu133a2.db /// hgu133plus2.db /// hthgu133a.db /// hthgu133plusa.db /// nugohs1a520180.db	3.13.0 /// 3.13.0 /// 3.13.0 /// 3.13.0 /// 3.4.0	583	-0.0854247	6.2873	5536	1.191	0.3849	4117	0.5264	0.06282	0
201097_s_at	ARF4	ADP ribosylation factor 4	ENSG00000168374 /// ENSG00000168374 /// ENSG00000168374 /// ENSG00000168374 /// ENSG00000168374	hgu133a2.db /// hgu133plus2.db /// hgfocus.db /// hthgu133a.db /// hthgu133plusa.db	3.13.0 /// 3.13.0 /// 3.13.0 /// 3.13.0 /// 3.13.0	584	-0.194087	6.66694	5960	1.087	0.5203	2696	0.05094	0.001207	0
201526_at	ARF5	ADP ribosylation factor 5	ENSG00000004059 /// ENSG00000004059 /// ENSG00000004059 /// ENSG00000004059 /// ENSG00000004059 /// ENSG00000004059	hgu133a2.db /// hgu133plus2.db /// hgfocus.db /// hthgu133a.db /// hthgu133plusa.db /// nugohs1a520180.db	3.13.0 /// 3.13.0 /// 3.13.0 /// 3.13.0 /// 3.13.0 /// 3.4.0	950	0.00129901	7.0991	6747	0.9721	0.7483	6619	1.176	0.7156	0
203311_s_at	ARF6	ADP ribosylation factor 6	ENSG00000165527 /// ENSG00000165527 /// ENSG00000165527 /// ENSG00000165527	hgu133a2.db /// hgu133plus2.db /// hthgu133a.db /// hthgu133plusa.db	3.13.0 /// 3.13.0 /// 3.13.0 /// 3.13.0	2435	0.02283	6.29181	5476	1.208	0.366	6152	1.253	0.5806	0
203312_x_at	ARF6	ADP ribosylation factor 6	ENSG00000165527 /// ENSG00000165527 /// ENSG00000165527 /// ENSG00000165527 /// ENSG00000165527	hgu133a2.db /// hgu133plus2.db /// hthgu133a.db /// hthgu133plusa.db /// nugohs1a520180.db	3.13.0 /// 3.13.0 /// 3.13.0 /// 3.13.0 /// 3.4.0	2436	-0.0370307	7.4568	4987	1.303	0.2257	4247	0.5956	0.07924	0
217888_s_at	ARFGAP1	ADP ribosylation factor GTPase activating protein 1	ENSG00000101199 /// ENSG00000101199 /// ENSG00000101199 /// ENSG00000101199 /// ENSG00000101199	hgu133a2.db /// hgu133plus2.db /// hthgu133a.db /// hthgu133plusa.db /// nugohs1a520180.db	3.13.0 /// 3.13.0 /// 3.13.0 /// 3.13.0 /// 3.4.0	12289	0.00940813	6.16843	6517	0.9931	0.6881	6608	1.178	0.7129	0
211975_at	ARFGAP2	ADP ribosylation factor GTPase activating protein 2	ENSG00000149182 /// ENSG00000149182 /// ENSG00000149182 /// ENSG00000149182 /// ENSG00000149182 /// ENSG00000149182	hgu133a2.db /// hgu133plus2.db /// hgfocus.db /// hthgu133a.db /// hthgu133plusa.db /// nugohs1a520180.db	3.13.0 /// 3.13.0 /// 3.13.0 /// 3.13.0 /// 3.13.0 /// 3.4.0	8354	-0.0129262	6.97106	6351	1.021	0.6407	5788	1.261	0.4651	0
202955_s_at	ARFGEF1	ADP ribosylation factor guanine nucleotide exchange factor 1	ENSG00000066777 /// ENSG00000066777 /// ENSG00000066777 /// ENSG00000066777	hgu133a2.db /// hgu133plus2.db /// hthgu133a.db /// hthgu133plusa.db	3.13.0 /// 3.13.0 /// 3.13.0 /// 3.13.0	2152	-0.0468403	5.13626	7733	0.9643	0.9229	5830	1.263	0.4785	0
202956_at	ARFGEF1	ADP ribosylation factor guanine nucleotide exchange factor 1	ENSG00000066777 /// ENSG00000066777 /// ENSG00000066777 /// ENSG00000066777 /// ENSG00000066777	hgu133a2.db /// hgu133plus2.db /// hthgu133a.db /// hthgu133plusa.db /// nugohs1a520180.db	3.13.0 /// 3.13.0 /// 3.13.0 /// 3.13.0 /// 3.4.0	2153	-0.0676387	6.72936	6087	1.057	0.5605	4556	0.777	0.1293	0
216266_s_at	ARFGEF1	ADP ribosylation factor guanine nucleotide exchange factor 1	ENSG00000066777 /// ENSG00000066777 /// ENSG00000066777 /// ENSG00000066777 /// ENSG00000066777	hgu133a2.db /// hgu133plus2.db /// hgfocus.db /// hthgu133a.db /// hthgu133plusa.db	3.13.0 /// 3.13.0 /// 3.13.0 /// 3.13.0 /// 3.13.0	11284	-0.0538064	5.04259	7042	0.9611	0.8151	5112	1.083	0.2589	0
215927_at	ARFGEF2	ADP ribosylation factor guanine nucleotide exchange factor 2	ENSG00000124198 /// ENSG00000124198 /// ENSG00000124198 /// ENSG00000124198	hgu133a2.db /// hgu133plus2.db /// hthgu133a.db /// hthgu133plusa.db	3.13.0 /// 3.13.0 /// 3.13.0 /// 3.13.0	11104	0	5.56089	6495	0.9983	0.682	6368	1.228	0.6457	0
218098_at	ARFGEF2	ADP ribosylation factor guanine nucleotide exchange factor 2	NA	hgu133a2.db /// hgu133plus2.db /// hgfocus.db /// hthgu133a.db /// hthgu133plusa.db /// nugohs1a520180.db	3.13.0 /// 3.13.0 /// 3.13.0 /// 3.13.0 /// 3.13.0 /// 3.4.0	12465	-0.0894982	4.1584	7208	0.9582	0.8472	4401	0.6853	0.1022	0
218230_at	ARFIP1	ADP ribosylation factor interacting protein 1	ENSG00000164144 /// ENSG00000164144 /// ENSG00000164144 /// ENSG00000164144 /// ENSG00000164144	hgu133a2.db /// hgu133plus2.db /// hthgu133a.db /// hthgu133plusa.db /// nugohs1a520180.db	3.13.0 /// 3.13.0 /// 3.13.0 /// 3.13.0 /// 3.4.0	12570	0.0566412	5.08268	5179	1.277	0.2778	6772	1.148	0.7544	0
202109_at	ARFIP2	ADP ribosylation factor interacting protein 2	ENSG00000132254 /// ENSG00000132254 /// ENSG00000132254 /// ENSG00000132254 /// ENSG00000132254 /// ENSG00000132254	hgu133a2.db /// hgu133plus2.db /// hgfocus.db /// hthgu133a.db /// hthgu133plusa.db /// nugohs1a520180.db	3.13.0 /// 3.13.0 /// 3.13.0 /// 3.13.0 /// 3.13.0 /// 3.4.0	1442	-0.00863031	6.57296	6793	0.969	0.7597	6261	1.242	0.6141	0
203174_s_at	ARFRP1	ADP ribosylation factor related protein 1	ENSG00000101246 /// ENSG00000101246 /// ENSG00000101246 /// ENSG00000101246 /// ENSG00000101246 /// ENSG00000101246	hgu133a2.db /// hgu133plus2.db /// hgfocus.db /// hthgu133a.db /// hthgu133plusa.db /// nugohs1a520180.db	3.13.0 /// 3.13.0 /// 3.13.0 /// 3.13.0 /// 3.13.0 /// 3.4.0	2326	0.00476877	7.1951	5300	1.249	0.3126	5340	1.172	0.3245	0
215984_s_at	ARFRP1	ADP ribosylation factor related protein 1	ENSG00000101246 /// ENSG00000101246 /// ENSG00000101246 /// ENSG00000101246	hgu133a2.db /// hgu133plus2.db /// hthgu133a.db /// hthgu133plusa.db	3.13.0 /// 3.13.0 /// 3.13.0 /// 3.13.0	11130	-0.0285692	5.39101	6808	0.9688	0.7633	5767	1.256	0.4584	0
206177_s_at	ARG1	arginase 1	ENSG00000118520 /// ENSG00000118520 /// ENSG00000118520 /// ENSG00000118520 /// ENSG00000118520 /// ENSG00000118520	hgu133a2.db /// hgu133plus2.db /// hgfocus.db /// hthgu133a.db /// hthgu133plusa.db /// nugohs1a520180.db	3.13.0 /// 3.13.0 /// 3.13.0 /// 3.13.0 /// 3.13.0 /// 3.4.0	4438	0.0946491	4.61962	4225	1.102	0.07626	6746	1.152	0.748	0
203945_at	ARG2	arginase 2	ENSG00000081181 /// ENSG00000081181 /// ENSG00000081181 /// ENSG00000081181 /// ENSG00000081181 /// ENSG00000081181	hgu133a2.db /// hgu133plus2.db /// hgfocus.db /// hthgu133a.db /// hthgu133plusa.db /// nugohs1a520180.db	3.13.0 /// 3.13.0 /// 3.13.0 /// 3.13.0 /// 3.13.0 /// 3.4.0	2915	-0.132248	6.05032	8826	0.9904	0.988	4369	0.6651	0.09708	0
218067_s_at	ARGLU1	arginine and glutamate rich 1	ENSG00000134884 /// ENSG00000134884 /// ENSG00000134884 /// ENSG00000134884	hgu133a2.db /// hgu133plus2.db /// hthgu133a.db /// hthgu133plusa.db	3.13.0 /// 3.13.0 /// 3.13.0 /// 3.13.0	12438	-0.159629	6.93581	5771	1.129	0.4596	3021	0.105	0.003978	0
202117_at	ARHGAP1	Rho GTPase activating protein 1	NA	hgu133a2.db /// hgu133plus2.db /// hgfocus.db /// hthgu133a.db /// hthgu133plusa.db /// nugohs1a520180.db	3.13.0 /// 3.13.0 /// 3.13.0 /// 3.13.0 /// 3.13.0 /// 3.4.0	1449	0.0264989	8.33451	5489	1.206	0.3702	6107	1.257	0.5665	0
216689_x_at	ARHGAP1	Rho GTPase activating protein 1	ENSG00000175220 /// ENSG00000175220 /// ENSG00000175220 /// ENSG00000175220	hgu133a2.db /// hgu133plus2.db /// hthgu133a.db /// hthgu133plusa.db	3.13.0 /// 3.13.0 /// 3.13.0 /// 3.13.0	11541	0.0606982	6.92726	5278	1.256	0.3063	6860	1.134	0.7753	0
217153_at	ARHGAP1	Rho GTPase activating protein 1	ENSG00000175220 /// ENSG00000175220 /// ENSG00000175220 /// ENSG00000175220	hgu133a2.db /// hgu133plus2.db /// hthgu133a.db /// hthgu133plusa.db	3.13.0 /// 3.13.0 /// 3.13.0 /// 3.13.0	11812	0.0187318	4.48858	6511	0.9945	0.6865	6882	1.131	0.7803	0
219431_at	ARHGAP10	Rho GTPase activating protein 10	ENSG00000071205 /// ENSG00000071205 /// ENSG00000071205 /// ENSG00000071205 /// ENSG00000071205	hgu133a2.db /// hgu133plus2.db /// hthgu133a.db /// hthgu133plusa.db /// nugohs1a520180.db	3.13.0 /// 3.13.0 /// 3.13.0 /// 3.13.0 /// 3.4.0	13477	-0.0229004	5.78773	7584	0.9601	0.9051	6445	1.212	0.668	0
218870_at	ARHGAP15	Rho GTPase activating protein 15	ENSG00000075884 /// ENSG00000075884 /// ENSG00000075884 /// ENSG00000075884 /// ENSG00000075884	hgu133a2.db /// hgu133plus2.db /// hthgu133a.db /// hthgu133plusa.db /// nugohs1a520180.db	3.13.0 /// 3.13.0 /// 3.13.0 /// 3.13.0 /// 3.4.0	13081	-0.0621217	7.76329	5281	1.255	0.3069	4297	0.6236	0.0862	0
218076_s_at	ARHGAP17	Rho GTPase activating protein 17	ENSG00000140750 /// ENSG00000288353 /// ENSG00000140750 /// ENSG00000288353 /// ENSG00000140750 /// ENSG00000288353 /// ENSG00000140750 /// ENSG00000288353 /// ENSG00000140750 /// ENSG00000288353	hgu133a2.db /// hgu133plus2.db /// hthgu133a.db /// hthgu133plusa.db /// nugohs1a520180.db	3.13.0 /// 3.13.0 /// 3.13.0 /// 3.13.0 /// 3.4.0	12446	-0.111031	7.14589	7408	0.9578	0.8805	4247	0.5955	0.07919	0
212738_at	ARHGAP19	Rho GTPase activating protein 19	ENSG00000213390 /// ENSG00000213390 /// ENSG00000213390 /// ENSG00000213390	hgu133a2.db /// hgu133plus2.db /// hthgu133a.db /// hthgu133plusa.db	3.13.0 /// 3.13.0 /// 3.13.0 /// 3.13.0	9001	0.0810032	6.55356	5330	1.243	0.3216	7807	1.008	0.9307	0
221030_s_at	ARHGAP24	Rho GTPase activating protein 24	ENSG00000138639 /// ENSG00000138639 /// ENSG00000138639 /// ENSG00000138639 /// ENSG00000138639	hgu133a2.db /// hgu133plus2.db /// hthgu133a.db /// hthgu133plusa.db /// nugohs1a520180.db	3.13.0 /// 3.13.0 /// 3.13.0 /// 3.13.0 /// 3.4.0	14475	0.0785637	4.63011	5518	1.199	0.379	8096	0.9939	0.9555	0
204882_at	ARHGAP25	Rho GTPase activating protein 25	ENSG00000163219 /// ENSG00000163219 /// ENSG00000163219 /// ENSG00000163219	hgu133a2.db /// hgu133plus2.db /// hthgu133a.db /// hthgu133plusa.db	3.13.0 /// 3.13.0 /// 3.13.0 /// 3.13.0	3587	0.070815	7.7534	4004	0.943	0.05066	5728	1.251	0.4457	0
38149_at	ARHGAP25	Rho GTPase activating protein 25	ENSG00000163219 /// ENSG00000163219 /// ENSG00000163219 /// ENSG00000163219 /// ENSG00000163219 /// ENSG00000163219 /// ENSG00000163219	hgu133a2.db /// hgu95a.db /// hgu133plus2.db /// hgu95av2.db /// hthgu133a.db /// hthgu133plusa.db /// nugohs1a520180.db	3.13.0 /// 3.13.0 /// 3.13.0 /// 3.13.0 /// 3.13.0 /// 3.13.0 /// 3.4.0	15538	0.0677876	7.3423	4008	0.9456	0.05103	5880	1.266	0.4946	0
205068_s_at	ARHGAP26	Rho GTPase activating protein 26	ENSG00000145819 /// ENSG00000145819 /// ENSG00000145819 /// ENSG00000145819	hgu133a2.db /// hgu133plus2.db /// hthgu133a.db /// hthgu133plusa.db	3.13.0 /// 3.13.0 /// 3.13.0 /// 3.13.0	3715	0.140666	7.42096	3055	0.2476	0.004455	5997	1.27	0.5319	0
215955_x_at	ARHGAP26	Rho GTPase activating protein 26	ENSG00000145819 /// ENSG00000145819 /// ENSG00000145819 /// ENSG00000145819	hgu133a2.db /// hgu133plus2.db /// hthgu133a.db /// hthgu133plusa.db	3.13.0 /// 3.13.0 /// 3.13.0 /// 3.13.0	11115	0.0446872	4.32264	6023	1.072	0.5401	7396	1.049	0.8786	0
220381_at	ARHGAP28	Rho GTPase activating protein 28	ENSG00000088756 /// ENSG00000088756 /// ENSG00000088756 /// ENSG00000088756	hgu133a2.db /// hgu133plus2.db /// hthgu133a.db /// hthgu133plusa.db	3.13.0 /// 3.13.0 /// 3.13.0 /// 3.13.0	14093	0.0709665	4.66637	5509	1.203	0.3764	7665	1.022	0.9151	0
210791_s_at	ARHGAP32	Rho GTPase activating protein 32	ENSG00000134909 /// ENSG00000134909 /// ENSG00000134909 /// ENSG00000134909	hgu133a2.db /// hgu133plus2.db /// hthgu133a.db /// hthgu133plusa.db	3.13.0 /// 3.13.0 /// 3.13.0 /// 3.13.0	7601	-0.0100637	4.80828	6836	0.9664	0.7698	6176	1.25	0.5881	0
213827_at	ARHGAP33	Rho GTPase activating protein 33	ENSG00000004777 /// ENSG00000004777 /// ENSG00000004777 /// ENSG00000004777 /// ENSG00000004777	hgu133a2.db /// hgu133plus2.db /// hthgu133a.db /// hthgu133plusa.db /// nugohs1a520180.db	3.13.0 /// 3.13.0 /// 3.13.0 /// 3.13.0 /// 3.4.0	9821	0.0128975	5.95366	6642	0.9806	0.7217	6926	1.121	0.7903	0
215256_x_at	ARHGAP33	Rho GTPase activating protein 33	ENSG00000004777 /// ENSG00000004777 /// ENSG00000004777 /// ENSG00000004777	hgu133a2.db /// hgu133plus2.db /// hthgu133a.db /// hthgu133plusa.db	3.13.0 /// 3.13.0 /// 3.13.0 /// 3.13.0	10721	-0.0143553	5.43306	5622	1.173	0.412	5197	1.119	0.2828	0
202044_at	ARHGAP35	Rho GTPase activating protein 35	ENSG00000160007 /// ENSG00000160007 /// ENSG00000160007 /// ENSG00000160007	hgu133a2.db /// hgu133plus2.db /// hthgu133a.db /// hthgu133plusa.db	3.13.0 /// 3.13.0 /// 3.13.0 /// 3.13.0	1385	0.0341603	5.55344	6202	1.039	0.5959	7147	1.079	0.8358	0
202045_s_at	ARHGAP35	Rho GTPase activating protein 35	ENSG00000160007 /// ENSG00000160007 /// ENSG00000160007 /// ENSG00000160007 /// ENSG00000160007 /// ENSG00000160007	hgu133a2.db /// hgu133plus2.db /// hgfocus.db /// hthgu133a.db /// hthgu133plusa.db /// nugohs1a520180.db	3.13.0 /// 3.13.0 /// 3.13.0 /// 3.13.0 /// 3.13.0 /// 3.4.0	1386	-0.0313952	4.90774	7080	0.9586	0.8227	5683	1.246	0.4314	0
204425_at	ARHGAP4	Rho GTPase activating protein 4	ENSG00000089820 /// ENSG00000089820 /// ENSG00000089820 /// ENSG00000089820 /// ENSG00000089820 /// ENSG00000089820	hgu133a2.db /// hgu133plus2.db /// hgfocus.db /// hthgu133a.db /// hthgu133plusa.db /// nugohs1a520180.db	3.13.0 /// 3.13.0 /// 3.13.0 /// 3.13.0 /// 3.13.0 /// 3.4.0	3266	0.0237097	6.45541	6533	0.9896	0.6925	7147	1.079	0.8358	0
215232_at	ARHGAP44	Rho GTPase activating protein 44	ENSG00000006740 /// ENSG00000006740 /// ENSG00000006740 /// ENSG00000006740	hgu133a2.db /// hgu133plus2.db /// hthgu133a.db /// hthgu133plusa.db	3.13.0 /// 3.13.0 /// 3.13.0 /// 3.13.0	10704	0.0397849	5.57073	6382	1.016	0.6497	7692	1.018	0.9183	0
212873_at	ARHGAP45	Rho GTPase activating protein 45	ENSG00000180448 /// ENSG00000180448 /// ENSG00000180448 /// ENSG00000180448	hgu133a2.db /// hgu133plus2.db /// hthgu133a.db /// hthgu133plusa.db	3.13.0 /// 3.13.0 /// 3.13.0 /// 3.13.0	9110	0.0269398	8.59127	4575	1.285	0.1329	5420	1.2	0.3487	0
217614_at	ARHGAP45	Rho GTPase activating protein 45	NA	hgu133a2.db /// hgu133plus2.db /// hthgu133a.db /// hthgu133plusa.db /// nugohs1a520180.db	3.13.0 /// 3.13.0 /// 3.13.0 /// 3.13.0 /// 3.4.0	12082	0.0781067	5.62519	4866	1.304	0.1956	6879	1.132	0.7799	0
208085_s_at	ARHGAP6	Rho GTPase activating protein 6	ENSG00000047648 /// ENSG00000047648 /// ENSG00000047648 /// ENSG00000047648	hgu133a2.db /// hgu133plus2.db /// hthgu133a.db /// hthgu133plusa.db	3.13.0 /// 3.13.0 /// 3.13.0 /// 3.13.0	5631	0.0799354	4.29177	4950	1.301	0.2163	7445	1.041	0.886	0
201167_x_at	ARHGDIA	Rho GDP dissociation inhibitor alpha	ENSG00000141522 /// ENSG00000141522 /// ENSG00000141522 /// ENSG00000141522	hgu133a2.db /// hgu133plus2.db /// hthgu133a.db /// hthgu133plusa.db	3.13.0 /// 3.13.0 /// 3.13.0 /// 3.13.0	645	0.025177	5.07458	6089	1.057	0.5609	6770	1.148	0.754	0
201168_x_at	ARHGDIA	Rho GDP dissociation inhibitor alpha	ENSG00000141522 /// ENSG00000141522 /// ENSG00000141522 /// ENSG00000141522	hgu133a2.db /// hgu133plus2.db /// hthgu133a.db /// hthgu133plusa.db	3.13.0 /// 3.13.0 /// 3.13.0 /// 3.13.0	646	0.0655212	6.20974	5579	1.181	0.3983	7495	1.035	0.8932	0
211716_x_at	ARHGDIA	Rho GDP dissociation inhibitor alpha	ENSG00000141522 /// ENSG00000141522 /// ENSG00000141522 /// ENSG00000141522 /// ENSG00000141522	hgu133a2.db /// hgu133plus2.db /// hthgu133a.db /// hthgu133plusa.db /// nugohs1a520180.db	3.13.0 /// 3.13.0 /// 3.13.0 /// 3.13.0 /// 3.4.0	8168	0.0343081	7.21155	5819	1.122	0.475	6860	1.134	0.7753	0
201288_at	ARHGDIB	Rho GDP dissociation inhibitor beta	ENSG00000111348 /// ENSG00000111348 /// ENSG00000111348 /// ENSG00000111348 /// ENSG00000111348 /// ENSG00000111348	hgu133a2.db /// hgu133plus2.db /// hgfocus.db /// hthgu133a.db /// hthgu133plusa.db /// nugohs1a520180.db	3.13.0 /// 3.13.0 /// 3.13.0 /// 3.13.0 /// 3.13.0 /// 3.4.0	757	-0.00432161	10.3612	6264	1.03	0.6147	5876	1.265	0.4932	0
206888_s_at	ARHGDIG	Rho GDP dissociation inhibitor gamma	ENSG00000242173 /// ENSG00000242173 /// ENSG00000242173 /// ENSG00000242173 /// ENSG00000242173 /// ENSG00000242173	hgu133a2.db /// hgu133plus2.db /// hgfocus.db /// hthgu133a.db /// hthgu133plusa.db /// nugohs1a520180.db	3.13.0 /// 3.13.0 /// 3.13.0 /// 3.13.0 /// 3.13.0 /// 3.4.0	4897	-0.00144197	5.63524	6622	0.9835	0.7164	6408	1.22	0.6572	0
216620_s_at	ARHGEF10	Rho guanine nucleotide exchange factor 10	ENSG00000104728 /// ENSG00000274726 /// ENSG00000104728 /// ENSG00000274726 /// ENSG00000104728 /// ENSG00000274726 /// ENSG00000104728 /// ENSG00000274726 /// ENSG00000104728 /// ENSG00000274726 /// ENSG00000104728 /// ENSG00000274726	hgu133a2.db /// hgu133plus2.db /// hgfocus.db /// hthgu133a.db /// hthgu133plusa.db /// nugohs1a520180.db	3.13.0 /// 3.13.0 /// 3.13.0 /// 3.13.0 /// 3.13.0 /// 3.4.0	11506	0.0285576	5.11774	5820	1.122	0.4753	6500	1.198	0.6835	0
221656_s_at	ARHGEF10L	Rho guanine nucleotide exchange factor 10 like	ENSG00000074964 /// ENSG00000074964 /// ENSG00000074964 /// ENSG00000074964 /// ENSG00000074964	hgu133a2.db /// hgu133plus2.db /// hthgu133a.db /// hthgu133plusa.db /// nugohs1a520180.db	3.13.0 /// 3.13.0 /// 3.13.0 /// 3.13.0 /// 3.4.0	14912	-0.0370307	5.97982	7495	0.9595	0.8931	5940	1.269	0.5139	0
202913_at	ARHGEF11	Rho guanine nucleotide exchange factor 11	ENSG00000132694 /// ENSG00000132694 /// ENSG00000132694 /// ENSG00000132694	hgu133a2.db /// hgu133plus2.db /// hthgu133a.db /// hthgu133plusa.db	3.13.0 /// 3.13.0 /// 3.13.0 /// 3.13.0	2120	0.0602469	6.24805	5809	1.125	0.4716	7645	1.024	0.9127	0
202914_s_at	ARHGEF11	Rho guanine nucleotide exchange factor 11	ENSG00000132694 /// ENSG00000132694 /// ENSG00000132694 /// ENSG00000132694 /// ENSG00000132694	hgu133a2.db /// hgu133plus2.db /// hthgu133a.db /// hthgu133plusa.db /// nugohs1a520180.db	3.13.0 /// 3.13.0 /// 3.13.0 /// 3.13.0 /// 3.4.0	2121	0.0528949	4.06799	6057	1.062	0.5509	7797	1.009	0.9297	0
201333_s_at	ARHGEF12	Rho guanine nucleotide exchange factor 12	ENSG00000196914 /// ENSG00000196914 /// ENSG00000196914 /// ENSG00000196914	hgu133a2.db /// hgu133plus2.db /// hthgu133a.db /// hthgu133plusa.db	3.13.0 /// 3.13.0 /// 3.13.0 /// 3.13.0	788	0.0652193	6.33544	4253	1.121	0.08	5500	1.216	0.3735	0
205507_at	ARHGEF15	Rho guanine nucleotide exchange factor 15	NA	hgu133a2.db /// hgu133plus2.db /// hthgu133a.db /// hthgu133plusa.db /// nugohs1a520180.db	3.13.0 /// 3.13.0 /// 3.13.0 /// 3.13.0 /// 3.4.0	4010	-0.0342157	4.85018	7442	0.9584	0.8856	6005	1.268	0.5343	0
217348_x_at	ARHGEF15	Rho guanine nucleotide exchange factor 15	ENSG00000198844 /// ENSG00000198844 /// ENSG00000198844 /// ENSG00000198844	hgu133a2.db /// hgu133plus2.db /// hthgu133a.db /// hthgu133plusa.db	3.13.0 /// 3.13.0 /// 3.13.0 /// 3.13.0	11933	-0.0356239	5.46486	6432	1.009	0.6641	5341	1.172	0.3248	0
208009_s_at	ARHGEF16	Rho guanine nucleotide exchange factor 16	ENSG00000130762 /// ENSG00000130762 /// ENSG00000130762 /// ENSG00000130762 /// ENSG00000130762 /// ENSG00000130762	hgu133a2.db /// hgu133plus2.db /// hgfocus.db /// hthgu133a.db /// hthgu133plusa.db /// nugohs1a520180.db	3.13.0 /// 3.13.0 /// 3.13.0 /// 3.13.0 /// 3.13.0 /// 3.4.0	5584	0.0699061	6.63155	5510	1.203	0.3767	7616	1.026	0.9091	0
203756_at	ARHGEF17	Rho guanine nucleotide exchange factor 17	ENSG00000110237 /// ENSG00000110237 /// ENSG00000110237 /// ENSG00000110237 /// ENSG00000110237	hgu133a2.db /// hgu133plus2.db /// hthgu133a.db /// hthgu133plusa.db /// nugohs1a520180.db	3.13.0 /// 3.13.0 /// 3.13.0 /// 3.13.0 /// 3.4.0	2784	-0.0257376	6.95343	6923	0.9621	0.7896	5812	1.26	0.4726	0
213039_at	ARHGEF18	Rho/Rac guanine nucleotide exchange factor 18	ENSG00000104880 /// ENSG00000104880 /// ENSG00000104880 /// ENSG00000104880 /// ENSG00000104880	hgu133a2.db /// hgu133plus2.db /// hthgu133a.db /// hthgu133plusa.db /// nugohs1a520180.db	3.13.0 /// 3.13.0 /// 3.13.0 /// 3.13.0 /// 3.4.0	9235	-0.0524159	8.38484	5994	1.08	0.5309	4821	0.9337	0.1851	0
207629_s_at	ARHGEF2	Rho/Rac guanine nucleotide exchange factor 2	ENSG00000116584 /// ENSG00000116584 /// ENSG00000116584 /// ENSG00000116584 /// ENSG00000116584 /// ENSG00000116584	hgu133a2.db /// hgu133plus2.db /// hgfocus.db /// hthgu133a.db /// hthgu133plusa.db /// nugohs1a520180.db	3.13.0 /// 3.13.0 /// 3.13.0 /// 3.13.0 /// 3.13.0 /// 3.4.0	5355	0.0954196	6.1575	4575	1.285	0.1328	7386	1.05	0.877	0
209435_s_at	ARHGEF2	Rho/Rac guanine nucleotide exchange factor 2	ENSG00000116584 /// ENSG00000116584 /// ENSG00000116584 /// ENSG00000116584	hgu133a2.db /// hgu133plus2.db /// hthgu133a.db /// hthgu133plusa.db	3.13.0 /// 3.13.0 /// 3.13.0 /// 3.13.0	6690	-0.00144197	7.78291	5897	1.104	0.4999	5643	1.245	0.4186	0
219610_at	ARHGEF28	Rho guanine nucleotide exchange factor 28	ENSG00000214944 /// ENSG00000214944 /// ENSG00000214944 /// ENSG00000214944 /// ENSG00000214944	hgu133a2.db /// hgu133plus2.db /// hgfocus.db /// hthgu133a.db /// hthgu133plusa.db	3.13.0 /// 3.13.0 /// 3.13.0 /// 3.13.0 /// 3.13.0	13600	-0.0635029	5.41928	7883	0.9676	0.9381	5445	1.203	0.3565	0
218501_at	ARHGEF3	Rho guanine nucleotide exchange factor 3	ENSG00000163947 /// ENSG00000163947 /// ENSG00000163947 /// ENSG00000163947 /// ENSG00000163947 /// ENSG00000163947	hgu133a2.db /// hgu133plus2.db /// hgfocus.db /// hthgu133a.db /// hthgu133plusa.db /// nugohs1a520180.db	3.13.0 /// 3.13.0 /// 3.13.0 /// 3.13.0 /// 3.13.0 /// 3.4.0	12796	-0.231432	5.60848	5553	1.19	0.3902	2140	0.009442	8.374e-05	-1
221119_at	ARHGEF38	Rho guanine nucleotide exchange factor 38	ENSG00000236699 /// ENSG00000236699 /// ENSG00000236699 /// ENSG00000236699	hgu133a2.db /// hgu133plus2.db /// hthgu133a.db /// hthgu133plusa.db	3.13.0 /// 3.13.0 /// 3.13.0 /// 3.13.0	14530	0.07552	5.29782	5107	1.283	0.2575	7307	1.059	0.8644	0
211891_s_at	ARHGEF4	Rho guanine nucleotide exchange factor 4	ENSG00000136002 /// ENSG00000136002 /// ENSG00000136002 /// ENSG00000136002 /// ENSG00000136002	hgu133a2.db /// hgu133plus2.db /// hgfocus.db /// hthgu133a.db /// hthgu133plusa.db	3.13.0 /// 3.13.0 /// 3.13.0 /// 3.13.0 /// 3.13.0	8287	-0.0342157	4.57824	6587	0.9869	0.7071	5350	1.176	0.3274	0
216912_at	ARHGEF4	Rho guanine nucleotide exchange factor 4	ENSG00000136002 /// ENSG00000136002 /// ENSG00000136002 /// ENSG00000136002	hgu133a2.db /// hgu133plus2.db /// hthgu133a.db /// hthgu133plusa.db	3.13.0 /// 3.13.0 /// 3.13.0 /// 3.13.0	11671	0.0436459	4.57317	5873	1.11	0.4923	7104	1.087	0.8276	0
220326_s_at	ARHGEF40	Rho guanine nucleotide exchange factor 40	ENSG00000165801 /// ENSG00000165801 /// ENSG00000165801 /// ENSG00000165801	hgu133a2.db /// hgu133plus2.db /// hthgu133a.db /// hthgu133plusa.db	3.13.0 /// 3.13.0 /// 3.13.0 /// 3.13.0	14061	0.100979	7.16178	4456	1.227	0.1113	7423	1.045	0.8828	0
58780_s_at	ARHGEF40	Rho guanine nucleotide exchange factor 40	ENSG00000165801 /// ENSG00000165801 /// ENSG00000165801 /// ENSG00000165801 /// ENSG00000165801	hgu133a2.db /// hgu133plus2.db /// hgu95c.db /// hthgu133a.db /// hthgu133plusa.db	3.13.0 /// 3.13.0 /// 3.13.0 /// 3.13.0 /// 3.13.0	15723	0.297077	6.37091	2025	0.01131	4.227e-05	8614	0.9902	0.982	1
204765_at	ARHGEF5	Rho guanine nucleotide exchange factor 5	ENSG00000050327 /// ENSG00000284933 /// ENSG00000050327 /// ENSG00000284933 /// ENSG00000050327 /// ENSG00000284933 /// ENSG00000050327 /// ENSG00000284933 /// ENSG00000050327 /// ENSG00000284933 /// ENSG00000050327 /// ENSG00000284933	hgu133a2.db /// hgu133plus2.db /// hgfocus.db /// hthgu133a.db /// hthgu133plusa.db /// nugohs1a520180.db	3.13.0 /// 3.13.0 /// 3.13.0 /// 3.13.0 /// 3.13.0 /// 3.4.0	3507	0.0906493	5.9643	4892	1.299	0.202	7671	1.02	0.9159	0
209539_at	ARHGEF6	Rac/Cdc42 guanine nucleotide exchange factor 6	ENSG00000129675 /// ENSG00000129675 /// ENSG00000129675 /// ENSG00000129675 /// ENSG00000129675	hgu133a2.db /// hgu133plus2.db /// hthgu133a.db /// hthgu133plusa.db /// nugohs1a520180.db	3.13.0 /// 3.13.0 /// 3.13.0 /// 3.13.0 /// 3.4.0	6771	-0.0690147	8.05477	6554	0.9887	0.6982	4651	0.8311	0.148	0
202547_s_at	ARHGEF7	Rho guanine nucleotide exchange factor 7	ENSG00000102606 /// ENSG00000102606 /// ENSG00000102606 /// ENSG00000102606	hgu133a2.db /// hgu133plus2.db /// hthgu133a.db /// hthgu133plusa.db	3.13.0 /// 3.13.0 /// 3.13.0 /// 3.13.0	1816	0.0295881	4.76645	6174	1.044	0.5874	6988	1.108	0.8039	0
202548_s_at	ARHGEF7	Rho guanine nucleotide exchange factor 7	ENSG00000102606 /// ENSG00000102606 /// ENSG00000102606 /// ENSG00000102606 /// ENSG00000102606	hgu133a2.db /// hgu133plus2.db /// hgfocus.db /// hthgu133a.db /// hthgu133plusa.db	3.13.0 /// 3.13.0 /// 3.13.0 /// 3.13.0 /// 3.13.0	1817	-0.00432161	5.97397	6457	1.003	0.6714	6135	1.254	0.5754	0
203263_s_at	ARHGEF9	Cdc42 guanine nucleotide exchange factor 9	ENSG00000131089 /// ENSG00000131089 /// ENSG00000131089 /// ENSG00000131089	hgu133a2.db /// hgu133plus2.db /// hthgu133a.db /// hthgu133plusa.db	3.13.0 /// 3.13.0 /// 3.13.0 /// 3.13.0	2394	0.144967	4.17496	4224	1.106	0.07612	8866	0.992	0.989	0
203264_s_at	ARHGEF9	Cdc42 guanine nucleotide exchange factor 9	ENSG00000131089 /// ENSG00000131089 /// ENSG00000131089 /// ENSG00000131089 /// ENSG00000131089	hgu133a2.db /// hgu133plus2.db /// hthgu133a.db /// hthgu133plusa.db /// nugohs1a520180.db	3.13.0 /// 3.13.0 /// 3.13.0 /// 3.13.0 /// 3.4.0	2395	0.00534787	4.19328	6766	0.971	0.7531	6863	1.134	0.776	0
207591_s_at	ARID1A	AT-rich interaction domain 1A	ENSG00000117713 /// ENSG00000117713 /// ENSG00000117713 /// ENSG00000117713	hgu133a2.db /// hgu133plus2.db /// hthgu133a.db /// hthgu133plusa.db	3.13.0 /// 3.13.0 /// 3.13.0 /// 3.13.0	5331	-0.00432161	4.98474	5881	1.109	0.4948	5747	1.256	0.4519	0
210649_s_at	ARID1A	AT-rich interaction domain 1A	ENSG00000117713 /// ENSG00000117713 /// ENSG00000117713 /// ENSG00000117713 /// ENSG00000117713 /// ENSG00000117713	hgu133a2.db /// hgu133plus2.db /// hgfocus.db /// hthgu133a.db /// hthgu133plusa.db /// nugohs1a520180.db	3.13.0 /// 3.13.0 /// 3.13.0 /// 3.13.0 /// 3.13.0 /// 3.4.0	7509	-0.0100637	4.5526	5954	1.089	0.5183	5676	1.247	0.4291	0
212152_x_at	ARID1A	AT-rich interaction domain 1A	ENSG00000117713 /// ENSG00000117713 /// ENSG00000117713 /// ENSG00000117713	hgu133a2.db /// hgu133plus2.db /// hthgu133a.db /// hthgu133plusa.db	3.13.0 /// 3.13.0 /// 3.13.0 /// 3.13.0	8511	0.0488599	7.83644	4784	1.308	0.1765	6067	1.262	0.5541	0
218917_s_at	ARID1A	AT-rich interaction domain 1A	ENSG00000117713 /// ENSG00000117713 /// ENSG00000117713 /// ENSG00000117713	hgu133a2.db /// hgu133plus2.db /// hthgu133a.db /// hthgu133plusa.db	3.13.0 /// 3.13.0 /// 3.13.0 /// 3.13.0	13111	-0.00432161	6.68775	4820	1.301	0.1848	4721	0.8747	0.1627	0
205865_at	ARID3A	AT-rich interaction domain 3A	ENSG00000116017 /// ENSG00000116017 /// ENSG00000116017 /// ENSG00000116017 /// ENSG00000116017 /// ENSG00000116017	hgu133a2.db /// hgu133plus2.db /// hgfocus.db /// hthgu133a.db /// hthgu133plusa.db /// nugohs1a520180.db	3.13.0 /// 3.13.0 /// 3.13.0 /// 3.13.0 /// 3.13.0 /// 3.4.0	4236	0.0729379	5.2185	5042	1.295	0.2401	7172	1.078	0.8406	0
218964_at	ARID3B	AT-rich interaction domain 3B	ENSG00000179361 /// ENSG00000179361 /// ENSG00000179361 /// ENSG00000179361 /// ENSG00000179361 /// ENSG00000179361	hgu133a2.db /// hgu133plus2.db /// hgfocus.db /// hthgu133a.db /// hthgu133plusa.db /// nugohs1a520180.db	3.13.0 /// 3.13.0 /// 3.13.0 /// 3.13.0 /// 3.13.0 /// 3.4.0	13145	0.098969	6.30506	5051	1.292	0.2426	8126	0.9939	0.9576	0
221230_s_at	ARID4B	AT-rich interaction domain 4B	ENSG00000054267 /// ENSG00000054267 /// ENSG00000054267 /// ENSG00000054267 /// ENSG00000054267 /// ENSG00000054267	hgu133a2.db /// hgu133plus2.db /// hgfocus.db /// hthgu133a.db /// hthgu133plusa.db /// nugohs1a520180.db	3.13.0 /// 3.13.0 /// 3.13.0 /// 3.13.0 /// 3.13.0 /// 3.4.0	14604	-0.126973	6.01831	6030	1.069	0.5423	3481	0.2355	0.0155	0
213138_at	ARID5A	AT-rich interaction domain 5A	ENSG00000196843 /// ENSG00000196843 /// ENSG00000196843 /// ENSG00000196843 /// ENSG00000196843	hgu133a2.db /// hgu133plus2.db /// hthgu133a.db /// hthgu133plusa.db /// nugohs1a520180.db	3.13.0 /// 3.13.0 /// 3.13.0 /// 3.13.0 /// 3.4.0	9313	0.0397849	5.51426	5272	1.258	0.3045	6802	1.143	0.7618	0
212614_at	ARID5B	AT-rich interaction domain 5B	ENSG00000150347 /// ENSG00000150347 /// ENSG00000150347 /// ENSG00000150347 /// ENSG00000150347	hgu133a2.db /// hgu133plus2.db /// hthgu133a.db /// hthgu133plusa.db /// nugohs1a520180.db	3.13.0 /// 3.13.0 /// 3.13.0 /// 3.13.0 /// 3.4.0	8904	-0.0662614	5.87452	6007	1.076	0.5351	4215	0.5767	0.07486	0
201879_at	ARIH1	ariadne RBR E3 ubiquitin protein ligase 1	ENSG00000166233 /// ENSG00000166233 /// ENSG00000166233 /// ENSG00000166233 /// ENSG00000166233	hgu133a2.db /// hgu133plus2.db /// hthgu133a.db /// hthgu133plusa.db /// nugohs1a520180.db	3.13.0 /// 3.13.0 /// 3.13.0 /// 3.13.0 /// 3.4.0	1243	-0.0342157	5.40545	6532	0.9898	0.6921	5209	1.124	0.2861	0
201880_at	ARIH1	ariadne RBR E3 ubiquitin protein ligase 1	ENSG00000166233 /// ENSG00000166233 /// ENSG00000166233 /// ENSG00000166233 /// ENSG00000166233 /// ENSG00000166233	hgu133a2.db /// hgu133plus2.db /// hgfocus.db /// hthgu133a.db /// hthgu133plusa.db /// nugohs1a520180.db	3.13.0 /// 3.13.0 /// 3.13.0 /// 3.13.0 /// 3.13.0 /// 3.4.0	1244	-0.102994	6.16188	6825	0.9678	0.7671	4080	0.5081	0.05865	0
201881_s_at	ARIH1	ariadne RBR E3 ubiquitin protein ligase 1	ENSG00000166233 /// ENSG00000166233 /// ENSG00000166233 /// ENSG00000166233	hgu133a2.db /// hgu133plus2.db /// hthgu133a.db /// hthgu133plusa.db	3.13.0 /// 3.13.0 /// 3.13.0 /// 3.13.0	1245	0.037562	4.46731	5968	1.084	0.5228	7168	1.078	0.8397	0
201228_s_at	ARIH2	ariadne RBR E3 ubiquitin protein ligase 2	ENSG00000177479 /// ENSG00000177479 /// ENSG00000177479 /// ENSG00000177479	hgu133a2.db /// hgu133plus2.db /// hthgu133a.db /// hthgu133plusa.db	3.13.0 /// 3.13.0 /// 3.13.0 /// 3.13.0	702	-0.0398403	4.16635	7857	0.9668	0.9357	6176	1.25	0.588	0
201229_s_at	ARIH2	ariadne RBR E3 ubiquitin protein ligase 2	ENSG00000177479 /// ENSG00000177479 /// ENSG00000177479 /// ENSG00000177479 /// ENSG00000177479	hgu133a2.db /// hgu133plus2.db /// hgfocus.db /// hthgu133a.db /// hthgu133plusa.db	3.13.0 /// 3.13.0 /// 3.13.0 /// 3.13.0 /// 3.13.0	703	-0.0200577	4.2262	6670	0.9774	0.7289	5802	1.259	0.4695	0
201230_s_at	ARIH2	ariadne RBR E3 ubiquitin protein ligase 2	ENSG00000177479 /// ENSG00000177479 /// ENSG00000177479 /// ENSG00000177479 /// ENSG00000177479	hgu133a2.db /// hgu133plus2.db /// hthgu133a.db /// hthgu133plusa.db /// nugohs1a520180.db	3.13.0 /// 3.13.0 /// 3.13.0 /// 3.13.0 /// 3.4.0	704	-0.0214797	6.2631	6433	1.008	0.6646	5681	1.247	0.4307	0
216008_s_at	ARIH2	ariadne RBR E3 ubiquitin protein ligase 2	ENSG00000177479 /// ENSG00000177479 /// ENSG00000177479 /// ENSG00000177479	hgu133a2.db /// hgu133plus2.db /// hthgu133a.db /// hthgu133plusa.db	3.13.0 /// 3.13.0 /// 3.13.0 /// 3.13.0	11141	-0.0840643	5.66811	8205	0.9767	0.9628	5066	1.071	0.2465	0
201658_at	ARL1	ADP ribosylation factor like GTPase 1	NA	hgu133a2.db /// hgu133plus2.db /// hthgu133a.db /// hthgu133plusa.db /// nugohs1a520180.db	3.13.0 /// 3.13.0 /// 3.13.0 /// 3.13.0 /// 3.4.0	1062	0.052446	6.0611	6117	1.051	0.5697	7689	1.018	0.9179	0
201659_s_at	ARL1	ADP ribosylation factor like GTPase 1	ENSG00000120805 /// ENSG00000120805 /// ENSG00000120805 /// ENSG00000120805 /// ENSG00000120805	hgu133a2.db /// hgu133plus2.db /// hgfocus.db /// hthgu133a.db /// hthgu133plusa.db	3.13.0 /// 3.13.0 /// 3.13.0 /// 3.13.0 /// 3.13.0	1063	0.000865877	4.86272	6967	0.9602	0.7993	6768	1.149	0.7534	0
202564_x_at	ARL2	ADP ribosylation factor like GTPase 2	ENSG00000213465 /// ENSG00000213465 /// ENSG00000213465 /// ENSG00000213465 /// ENSG00000213465	hgu133a2.db /// hgu133plus2.db /// hgfocus.db /// hthgu133a.db /// hthgu133plusa.db	3.13.0 /// 3.13.0 /// 3.13.0 /// 3.13.0 /// 3.13.0	1827	0.0420111	7.13134	5845	1.119	0.4834	7022	1.101	0.811	0
202092_s_at	ARL2BP	ADP ribosylation factor like GTPase 2 binding protein	ENSG00000102931 /// ENSG00000102931 /// ENSG00000102931 /// ENSG00000102931 /// ENSG00000102931 /// ENSG00000102931	hgu133a2.db /// hgu133plus2.db /// hgfocus.db /// hthgu133a.db /// hthgu133plusa.db /// nugohs1a520180.db	3.13.0 /// 3.13.0 /// 3.13.0 /// 3.13.0 /// 3.13.0 /// 3.4.0	1425	-0.0524159	6.72281	7776	0.9649	0.9275	5756	1.256	0.4546	0
202641_at	ARL3	ADP ribosylation factor like GTPase 3	ENSG00000138175 /// ENSG00000138175 /// ENSG00000138175 /// ENSG00000138175 /// ENSG00000138175 /// ENSG00000138175	hgu133a2.db /// hgu133plus2.db /// hgfocus.db /// hthgu133a.db /// hthgu133plusa.db /// nugohs1a520180.db	3.13.0 /// 3.13.0 /// 3.13.0 /// 3.13.0 /// 3.13.0 /// 3.4.0	1887	-0.0440443	4.95716	7239	0.958	0.8526	5615	1.242	0.4098	0
213433_at	ARL3	ADP ribosylation factor like GTPase 3	ENSG00000138175 /// ENSG00000138175 /// ENSG00000138175 /// ENSG00000138175	hgu133a2.db /// hgu133plus2.db /// hthgu133a.db /// hthgu133plusa.db	3.13.0 /// 3.13.0 /// 3.13.0 /// 3.13.0	9526	0.0476664	5.25232	5686	1.155	0.4322	7091	1.089	0.8249	0
205020_s_at	ARL4A	ADP ribosylation factor like GTPase 4A	ENSG00000122644 /// ENSG00000122644 /// ENSG00000122644 /// ENSG00000122644 /// ENSG00000122644 /// ENSG00000122644	hgu133a2.db /// hgu133plus2.db /// hgfocus.db /// hthgu133a.db /// hthgu133plusa.db /// nugohs1a520180.db	3.13.0 /// 3.13.0 /// 3.13.0 /// 3.13.0 /// 3.13.0 /// 3.4.0	3681	0.0613002	5.63927	5345	1.24	0.326	7187	1.075	0.8433	0
202206_at	ARL4C	ADP ribosylation factor like GTPase 4C	ENSG00000188042 /// ENSG00000188042 /// ENSG00000188042 /// ENSG00000188042	hgu133a2.db /// hgu133plus2.db /// hthgu133a.db /// hthgu133plusa.db	3.13.0 /// 3.13.0 /// 3.13.0 /// 3.13.0	1528	-0.16092	6.12266	5475	1.208	0.3658	2851	0.07208	0.002192	0
202207_at	ARL4C	ADP ribosylation factor like GTPase 4C	NA	hgu133a2.db /// hgu133plus2.db /// hgfocus.db /// hthgu133a.db /// hthgu133plusa.db /// nugohs1a520180.db	3.13.0 /// 3.13.0 /// 3.13.0 /// 3.13.0 /// 3.13.0 /// 3.4.0	1529	-0.172488	7.54306	5639	1.167	0.4172	2715	0.05399	0.001303	0
202208_s_at	ARL4C	ADP ribosylation factor like GTPase 4C	ENSG00000188042 /// ENSG00000188042 /// ENSG00000188042 /// ENSG00000188042 /// ENSG00000188042	hgu133a2.db /// hgu133plus2.db /// hthgu133a.db /// hthgu133plusa.db /// nugohs1a520180.db	3.13.0 /// 3.13.0 /// 3.13.0 /// 3.13.0 /// 3.4.0	1530	-0.0356239	7.41477	5414	1.223	0.3468	4760	0.9002	0.1713	0
213759_at	ARL4C	ADP ribosylation factor like GTPase 4C	ENSG00000188042 /// ENSG00000188042 /// ENSG00000188042 /// ENSG00000188042	hgu133a2.db /// hgu133plus2.db /// hthgu133a.db /// hthgu133plusa.db	3.13.0 /// 3.13.0 /// 3.13.0 /// 3.13.0	9772	0.0279691	4.83465	6466	1.002	0.6738	7190	1.075	0.8439	0
203586_s_at	ARL4D	ADP ribosylation factor like GTPase 4D	ENSG00000175906 /// ENSG00000175906 /// ENSG00000175906 /// ENSG00000175906 /// ENSG00000175906 /// ENSG00000175906	hgu133a2.db /// hgu133plus2.db /// hgfocus.db /// hthgu133a.db /// hthgu133plusa.db /// nugohs1a520180.db	3.13.0 /// 3.13.0 /// 3.13.0 /// 3.13.0 /// 3.13.0 /// 3.4.0	2655	0.13005	5.43481	4600	1.282	0.1378	8698	0.9907	0.9846	0
218150_at	ARL5A	ADP ribosylation factor like GTPase 5A	ENSG00000162980 /// ENSG00000162980 /// ENSG00000162980 /// ENSG00000162980 /// ENSG00000162980	hgu133a2.db /// hgu133plus2.db /// hgfocus.db /// hthgu133a.db /// hthgu133plusa.db	3.13.0 /// 3.13.0 /// 3.13.0 /// 3.13.0 /// 3.13.0	12510	-0.0579701	6.55772	4932	1.297	0.2118	3760	0.3445	0.03038	0
211935_at	ARL6IP1	ADP ribosylation factor like GTPase 6 interacting protein 1	ENSG00000170540 /// ENSG00000170540 /// ENSG00000170540 /// ENSG00000170540 /// ENSG00000170540	hgu133a2.db /// hgu133plus2.db /// hthgu133a.db /// hthgu133plusa.db /// nugohs1a520180.db	3.13.0 /// 3.13.0 /// 3.13.0 /// 3.13.0 /// 3.4.0	8319	-0.134878	6.56559	7216	0.958	0.8485	3874	0.3952	0.03885	0
218216_x_at	ARL6IP4	ADP ribosylation factor like GTPase 6 interacting protein 4	ENSG00000182196 /// ENSG00000182196 /// ENSG00000182196 /// ENSG00000182196 /// ENSG00000182196 /// ENSG00000182196	hgu133a2.db /// hgu133plus2.db /// hgfocus.db /// hthgu133a.db /// hthgu133plusa.db /// nugohs1a520180.db	3.13.0 /// 3.13.0 /// 3.13.0 /// 3.13.0 /// 3.13.0 /// 3.4.0	12558	-0.0538064	6.91262	6913	0.9621	0.7874	4937	0.9969	0.2129	0
220597_s_at	ARL6IP4	ADP ribosylation factor like GTPase 6 interacting protein 4	ENSG00000182196 /// ENSG00000182196 /// ENSG00000182196 /// ENSG00000182196 /// ENSG00000182196	hgu133a2.db /// hgu133plus2.db /// hgfocus.db /// hthgu133a.db /// hthgu133plusa.db	3.13.0 /// 3.13.0 /// 3.13.0 /// 3.13.0 /// 3.13.0	14223	-0.0922074	6.90401	8200	0.9767	0.9625	4898	0.9764	0.2034	0
200760_s_at	ARL6IP5	ADP ribosylation factor like GTPase 6 interacting protein 5	ENSG00000144746 /// ENSG00000144746 /// ENSG00000144746 /// ENSG00000144746 /// ENSG00000144746	hgu133a2.db /// hgu133plus2.db /// hthgu133a.db /// hthgu133plusa.db /// nugohs1a520180.db	3.13.0 /// 3.13.0 /// 3.13.0 /// 3.13.0 /// 3.4.0	274	-0.15056	7.19564	4971	1.301	0.2216	2879	0.07702	0.00243	0
200761_s_at	ARL6IP5	ADP ribosylation factor like GTPase 6 interacting protein 5	ENSG00000144746 /// ENSG00000144746 /// ENSG00000144746 /// ENSG00000144746 /// ENSG00000144746	hgu133a2.db /// hgu133plus2.db /// hgfocus.db /// hthgu133a.db /// hthgu133plusa.db	3.13.0 /// 3.13.0 /// 3.13.0 /// 3.13.0 /// 3.13.0	275	-0.175045	8.3467	6358	1.019	0.6429	2988	0.09741	0.00356	0
217852_s_at	ARL8B	ADP ribosylation factor like GTPase 8B	ENSG00000134108 /// ENSG00000134108 /// ENSG00000134108 /// ENSG00000134108 /// ENSG00000134108	hgu133a2.db /// hgu133plus2.db /// hthgu133a.db /// hthgu133plusa.db /// nugohs1a520180.db	3.13.0 /// 3.13.0 /// 3.13.0 /// 3.13.0 /// 3.4.0	12255	-0.243669	6.39908	7338	0.9568	0.8694	2471	0.02893	0.0004582	-1
218185_s_at	ARMC1	armadillo repeat containing 1	ENSG00000104442 /// ENSG00000104442 /// ENSG00000104442 /// ENSG00000104442	hgu133a2.db /// hgu133plus2.db /// hthgu133a.db /// hthgu133plusa.db	3.13.0 /// 3.13.0 /// 3.13.0 /// 3.13.0	12537	-0.121679	4.35713	7085	0.9585	0.8237	3939	0.4278	0.04444	0
221758_at	ARMC6	armadillo repeat containing 6	ENSG00000105676 /// ENSG00000105676 /// ENSG00000105676 /// ENSG00000105676 /// ENSG00000105676	hgu133a2.db /// hgu133plus2.db /// hthgu133a.db /// hthgu133plusa.db /// nugohs1a520180.db	3.13.0 /// 3.13.0 /// 3.13.0 /// 3.13.0 /// 3.4.0	14990	0.021365	5.07882	5085	1.289	0.2517	5570	1.232	0.3954	0
219096_at	ARMC7	armadillo repeat containing 7	ENSG00000125449 /// ENSG00000125449 /// ENSG00000125449 /// ENSG00000125449 /// ENSG00000125449	hgu133a2.db /// hgu133plus2.db /// hthgu133a.db /// hthgu133plusa.db /// nugohs1a520180.db	3.13.0 /// 3.13.0 /// 3.13.0 /// 3.13.0 /// 3.4.0	13247	0.0609992	6.46877	5592	1.18	0.4024	7349	1.054	0.8711	0
203486_s_at	ARMC8	armadillo repeat containing 8	ENSG00000114098 /// ENSG00000114098 /// ENSG00000114098 /// ENSG00000114098	hgu133a2.db /// hgu133plus2.db /// hthgu133a.db /// hthgu133plusa.db	3.13.0 /// 3.13.0 /// 3.13.0 /// 3.13.0	2579	-0.108357	5.05825	7103	0.9589	0.8274	4193	0.5653	0.07205	0
203487_s_at	ARMC8	armadillo repeat containing 8	ENSG00000114098 /// ENSG00000114098 /// ENSG00000114098 /// ENSG00000114098	hgu133a2.db /// hgu133plus2.db /// hthgu133a.db /// hthgu133plusa.db	3.13.0 /// 3.13.0 /// 3.13.0 /// 3.13.0	2580	-0.0114956	4.53365	6088	1.057	0.5605	5677	1.246	0.4294	0
219636_s_at	ARMC9	armadillo repeat containing 9	ENSG00000135931 /// ENSG00000135931 /// ENSG00000135931 /// ENSG00000135931	hgu133a2.db /// hgu133plus2.db /// hthgu133a.db /// hthgu133plusa.db	3.13.0 /// 3.13.0 /// 3.13.0 /// 3.13.0	13621	0.0560412	4.89613	5126	1.281	0.2628	6912	1.124	0.7872	0
217858_s_at	ARMCX3	armadillo repeat containing X-linked 3	ENSG00000102401 /// ENSG00000102401 /// ENSG00000102401 /// ENSG00000102401	hgu133a2.db /// hgu133plus2.db /// hthgu133a.db /// hthgu133plusa.db	3.13.0 /// 3.13.0 /// 3.13.0 /// 3.13.0	12261	0.052446	4.3611	5032	1.293	0.2374	6554	1.187	0.6981	0
207799_x_at	ARMCX4	armadillo repeat containing X-linked 4	ENSG00000196440 /// ENSG00000196440 /// ENSG00000196440 /// ENSG00000196440	hgu133a2.db /// hgu133plus2.db /// hthgu133a.db /// hthgu133plusa.db	3.13.0 /// 3.13.0 /// 3.13.0 /// 3.13.0	5462	0.0232698	5.75109	6052	1.065	0.5492	6588	1.18	0.7074	0
214749_s_at	ARMCX6	armadillo repeat containing X-linked 6	ENSG00000198960 /// ENSG00000198960 /// ENSG00000198960 /// ENSG00000198960 /// ENSG00000198960	hgu133a2.db /// hgu133plus2.db /// hthgu133a.db /// hthgu133plusa.db /// nugohs1a520180.db	3.13.0 /// 3.13.0 /// 3.13.0 /// 3.13.0 /// 3.4.0	10430	-0.0257376	7.41899	5807	1.125	0.471	5006	1.036	0.2307	0
215727_x_at	ARMCX6	armadillo repeat containing X-linked 6	ENSG00000198960 /// ENSG00000198960 /// ENSG00000198960 /// ENSG00000198960	hgu133a2.db /// hgu133plus2.db /// hthgu133a.db /// hthgu133plusa.db	3.13.0 /// 3.13.0 /// 3.13.0 /// 3.13.0	10991	0.0443896	4.1655	6039	1.068	0.5452	7358	1.053	0.8726	0
218891_at	ARMH3	armadillo like helical domain containing 3	ENSG00000120029 /// ENSG00000120029 /// ENSG00000120029 /// ENSG00000120029	hgu133a2.db /// hgu133plus2.db /// hthgu133a.db /// hthgu133plusa.db	3.13.0 /// 3.13.0 /// 3.13.0 /// 3.13.0	13093	0.024003	5.95904	6343	1.021	0.6385	6978	1.111	0.8016	0
210828_s_at	ARNT	aryl hydrocarbon receptor nuclear translocator	ENSG00000143437 /// ENSG00000143437 /// ENSG00000143437 /// ENSG00000143437	hgu133a2.db /// hgu133plus2.db /// hthgu133a.db /// hthgu133plusa.db	3.13.0 /// 3.13.0 /// 3.13.0 /// 3.13.0	7623	-0.0172093	4.77282	7021	0.961	0.8108	6261	1.242	0.6141	0
218222_x_at	ARNT	aryl hydrocarbon receptor nuclear translocator	ENSG00000143437 /// ENSG00000143437 /// ENSG00000143437 /// ENSG00000143437	hgu133a2.db /// hgu133plus2.db /// hthgu133a.db /// hthgu133plusa.db	3.13.0 /// 3.13.0 /// 3.13.0 /// 3.13.0	12563	-0.0285692	5.45931	7369	0.9569	0.8744	5994	1.269	0.5311	0
202986_at	ARNT2	aryl hydrocarbon receptor nuclear translocator 2	ENSG00000172379 /// ENSG00000172379 /// ENSG00000172379 /// ENSG00000172379 /// ENSG00000172379	hgu133a2.db /// hgu133plus2.db /// hthgu133a.db /// hthgu133plusa.db /// nugohs1a520180.db	3.13.0 /// 3.13.0 /// 3.13.0 /// 3.13.0 /// 3.4.0	2172	-0.0100637	4.67938	6362	1.019	0.6439	6075	1.261	0.5566	0
209824_s_at	ARNTL	aryl hydrocarbon receptor nuclear translocator like	ENSG00000133794 /// ENSG00000133794 /// ENSG00000133794 /// ENSG00000133794	hgu133a2.db /// hgu133plus2.db /// hthgu133a.db /// hthgu133plusa.db	3.13.0 /// 3.13.0 /// 3.13.0 /// 3.13.0	6963	0.10036	6.61597	4738	1.297	0.1664	7845	1.006	0.9345	0
200950_at	ARPC1A	actin related protein 2/3 complex subunit 1A	ENSG00000241685 /// ENSG00000241685 /// ENSG00000241685 /// ENSG00000241685 /// ENSG00000241685 /// ENSG00000241685	hgu133a2.db /// hgu133plus2.db /// hgfocus.db /// hthgu133a.db /// hthgu133plusa.db /// nugohs1a520180.db	3.13.0 /// 3.13.0 /// 3.13.0 /// 3.13.0 /// 3.13.0 /// 3.4.0	450	-0.0440443	6.33831	6980	0.9604	0.802	5343	1.173	0.3254	0
201954_at	ARPC1B	actin related protein 2/3 complex subunit 1B	ENSG00000130429 /// ENSG00000130429 /// ENSG00000130429 /// ENSG00000130429 /// ENSG00000130429 /// ENSG00000130429	hgu133a2.db /// hgu133plus2.db /// hgfocus.db /// hthgu133a.db /// hthgu133plusa.db /// nugohs1a520180.db	3.13.0 /// 3.13.0 /// 3.13.0 /// 3.13.0 /// 3.13.0 /// 3.4.0	1307	0.0312088	8.5154	4366	1.199	0.09655	5245	1.138	0.2965	0
207988_s_at	ARPC2	actin related protein 2/3 complex subunit 2	ENSG00000163466 /// ENSG00000163466 /// ENSG00000163466 /// ENSG00000163466	hgu133a2.db /// hgu133plus2.db /// hthgu133a.db /// hthgu133plusa.db	3.13.0 /// 3.13.0 /// 3.13.0 /// 3.13.0	5570	0.0715728	9.98638	4645	1.286	0.1467	6443	1.213	0.6674	0
208679_s_at	ARPC2	actin related protein 2/3 complex subunit 2	ENSG00000163466 /// ENSG00000163466 /// ENSG00000163466 /// ENSG00000163466	hgu133a2.db /// hgu133plus2.db /// hthgu133a.db /// hthgu133plusa.db	3.13.0 /// 3.13.0 /// 3.13.0 /// 3.13.0	6040	0.0584429	9.651	3713	0.6997	0.02731	4918	0.9862	0.2084	0
213513_x_at	ARPC2	actin related protein 2/3 complex subunit 2	ENSG00000163466 /// ENSG00000163466 /// ENSG00000163466 /// ENSG00000163466 /// ENSG00000163466	hgu133a2.db /// hgu133plus2.db /// hthgu133a.db /// hthgu133plusa.db /// nugohs1a520180.db	3.13.0 /// 3.13.0 /// 3.13.0 /// 3.13.0 /// 3.4.0	9587	0.059044	8.41577	4439	1.22	0.1084	5769	1.256	0.4589	0
208736_at	ARPC3	actin related protein 2/3 complex subunit 3	ENSG00000111229 /// ENSG00000111229 /// ENSG00000111229 /// ENSG00000111229 /// ENSG00000111229 /// ENSG00000111229	hgu133a2.db /// hgu133plus2.db /// hgfocus.db /// hthgu133a.db /// hthgu133plusa.db /// nugohs1a520180.db	3.13.0 /// 3.13.0 /// 3.13.0 /// 3.13.0 /// 3.13.0 /// 3.4.0	6094	0.025177	8.98242	4103	1.025	0.06114	4770	0.9061	0.1734	0
217817_at	ARPC4	actin related protein 2/3 complex subunit 4	ENSG00000241553 /// ENSG00000241553 /// ENSG00000241553 /// ENSG00000241553 /// ENSG00000241553 /// ENSG00000241553	hgu133a2.db /// hgu133plus2.db /// hgfocus.db /// hthgu133a.db /// hthgu133plusa.db /// nugohs1a520180.db	3.13.0 /// 3.13.0 /// 3.13.0 /// 3.13.0 /// 3.13.0 /// 3.4.0	12226	0.010425	7.73254	5774	1.129	0.4605	6040	1.264	0.5457	0
217818_s_at	ARPC4	actin related protein 2/3 complex subunit 4	ENSG00000241553 /// ENSG00000241553 /// ENSG00000241553 /// ENSG00000241553	hgu133a2.db /// hgu133plus2.db /// hthgu133a.db /// hthgu133plusa.db	3.13.0 /// 3.13.0 /// 3.13.0 /// 3.13.0	12227	-0.124328	6.56472	7883	0.9675	0.9381	4154	0.5457	0.06717	0
211963_s_at	ARPC5	actin related protein 2/3 complex subunit 5	ENSG00000162704 /// ENSG00000162704 /// ENSG00000162704 /// ENSG00000162704 /// ENSG00000162704	hgu133a2.db /// hgu133plus2.db /// hgfocus.db /// hthgu133a.db /// hthgu133plusa.db	3.13.0 /// 3.13.0 /// 3.13.0 /// 3.13.0 /// 3.13.0	8342	-0.119024	8.69391	6020	1.073	0.5391	3636	0.2937	0.02277	0
220966_x_at	ARPC5L	actin related protein 2/3 complex subunit 5 like	ENSG00000136950 /// ENSG00000136950 /// ENSG00000136950 /// ENSG00000136950 /// ENSG00000136950	hgu133a2.db /// hgu133plus2.db /// hgfocus.db /// hthgu133a.db /// hthgu133plusa.db	3.13.0 /// 3.13.0 /// 3.13.0 /// 3.13.0 /// 3.13.0	14434	-0.0271541	6.76948	6176	1.043	0.588	5452	1.202	0.3586	0
217548_at	ARPIN	actin related protein 2/3 complex inhibitor	ENSG00000242498 /// ENSG00000242498 /// ENSG00000242498 /// ENSG00000242498	hgu133a2.db /// hgu133plus2.db /// hthgu133a.db /// hthgu133plusa.db	3.13.0 /// 3.13.0 /// 3.13.0 /// 3.13.0	12050	0.0440921	5.5861	5184	1.274	0.2791	6316	1.236	0.6304	0
214553_s_at	ARPP19	cAMP regulated phosphoprotein 19	ENSG00000128989 /// ENSG00000128989 /// ENSG00000128989 /// ENSG00000128989	hgu133a2.db /// hgu133plus2.db /// hthgu133a.db /// hthgu133plusa.db	3.13.0 /// 3.13.0 /// 3.13.0 /// 3.13.0	10313	-0.00144197	4.53924	7235	0.9583	0.852	6834	1.137	0.7693	0
221483_s_at	ARPP19	cAMP regulated phosphoprotein 19	ENSG00000128989 /// ENSG00000128989 /// ENSG00000128989 /// ENSG00000128989 /// ENSG00000128989 /// ENSG00000128989	hgu133a2.db /// hgu133plus2.db /// hgfocus.db /// hthgu133a.db /// hthgu133plusa.db /// nugohs1a520180.db	3.13.0 /// 3.13.0 /// 3.13.0 /// 3.13.0 /// 3.13.0 /// 3.4.0	14780	-0.146655	7.53296	6424	1.01	0.6619	3383	0.2016	0.01193	0
207136_at	ARR3	arrestin 3	ENSG00000120500 /// ENSG00000120500 /// ENSG00000120500 /// ENSG00000120500 /// ENSG00000120500	hgu133a2.db /// hgu133plus2.db /// hgfocus.db /// hthgu133a.db /// hthgu133plusa.db	3.13.0 /// 3.13.0 /// 3.13.0 /// 3.13.0 /// 3.13.0	5048	0.0150826	6.52565	6743	0.9723	0.7474	6910	1.125	0.7868	0
218832_x_at	ARRB1	arrestin beta 1	ENSG00000137486 /// ENSG00000137486 /// ENSG00000137486 /// ENSG00000137486 /// ENSG00000137486	hgu133a2.db /// hgu133plus2.db /// hgfocus.db /// hthgu133a.db /// hthgu133plusa.db	3.13.0 /// 3.13.0 /// 3.13.0 /// 3.13.0 /// 3.13.0	13047	-0.0342157	4.97337	7395	0.9579	0.8784	5953	1.27	0.5178	0
221861_at	ARRB1	arrestin beta 1	ENSG00000137486 /// ENSG00000137486 /// ENSG00000137486 /// ENSG00000137486	hgu133a2.db /// hgu133plus2.db /// hthgu133a.db /// hthgu133plusa.db	3.13.0 /// 3.13.0 /// 3.13.0 /// 3.13.0	15082	-0.0200577	7.18884	7088	0.9587	0.8245	6149	1.253	0.5798	0
43511_s_at	ARRB1	arrestin beta 1	ENSG00000137486 /// ENSG00000137486 /// ENSG00000137486 /// ENSG00000137486 /// ENSG00000137486	hgu133a2.db /// hgu95b.db /// hgu133plus2.db /// hthgu133a.db /// hthgu133plusa.db	3.13.0 /// 3.13.0 /// 3.13.0 /// 3.13.0 /// 3.13.0	15611	-0.0676387	6.64741	7109	0.9592	0.8285	4993	1.029	0.2273	0
49111_at	ARRB1	arrestin beta 1	ENSG00000137486 /// ENSG00000137486 /// ENSG00000137486 /// ENSG00000137486 /// ENSG00000137486	hgu133a2.db /// hgu95b.db /// hgu133plus2.db /// hthgu133a.db /// hthgu133plusa.db	3.13.0 /// 3.13.0 /// 3.13.0 /// 3.13.0 /// 3.13.0	15663	-0.0398403	6.0967	7204	0.9581	0.8464	5664	1.247	0.4252	0
203388_at	ARRB2	arrestin beta 2	ENSG00000141480 /// ENSG00000141480 /// ENSG00000141480 /// ENSG00000141480 /// ENSG00000141480 /// ENSG00000141480	hgu133a2.db /// hgu133plus2.db /// hgfocus.db /// hthgu133a.db /// hthgu133plusa.db /// nugohs1a520180.db	3.13.0 /// 3.13.0 /// 3.13.0 /// 3.13.0 /// 3.13.0 /// 3.4.0	2497	0.0455803	7.57878	5093	1.285	0.2538	6395	1.221	0.6536	0
204443_at	ARSA	arylsulfatase A	ENSG00000100299 /// ENSG00000100299 /// ENSG00000100299 /// ENSG00000100299 /// ENSG00000100299 /// ENSG00000100299	hgu133a2.db /// hgu133plus2.db /// hgfocus.db /// hthgu133a.db /// hthgu133plusa.db /// nugohs1a520180.db	3.13.0 /// 3.13.0 /// 3.13.0 /// 3.13.0 /// 3.13.0 /// 3.4.0	3280	0.0646157	5.82643	5572	1.185	0.3962	7412	1.046	0.881	0
206831_s_at	ARSD	arylsulfatase D	ENSG00000006756 /// ENSG00000006756 /// ENSG00000006756 /// ENSG00000006756 /// ENSG00000006756	hgu133a2.db /// hgu133plus2.db /// hgfocus.db /// hthgu133a.db /// hthgu133plusa.db	3.13.0 /// 3.13.0 /// 3.13.0 /// 3.13.0 /// 3.13.0	4853	0.00650678	4.93036	6567	0.9879	0.7018	6617	1.177	0.715	0
207784_at	ARSD	arylsulfatase D	ENSG00000006756 /// ENSG00000006756 /// ENSG00000006756 /// ENSG00000006756	hgu133a2.db /// hgu133plus2.db /// hthgu133a.db /// hthgu133plusa.db	3.13.0 /// 3.13.0 /// 3.13.0 /// 3.13.0	5453	-0.0071955	6.46398	5808	1.125	0.4713	5373	1.184	0.3345	0
214490_at	ARSF	arylsulfatase F	ENSG00000062096 /// ENSG00000062096 /// ENSG00000062096 /// ENSG00000062096 /// ENSG00000062096	hgu133a2.db /// hgu133plus2.db /// hgfocus.db /// hthgu133a.db /// hthgu133plusa.db	3.13.0 /// 3.13.0 /// 3.13.0 /// 3.13.0 /// 3.13.0	10272	0.0149368	6.52258	6073	1.06	0.556	6356	1.23	0.6421	0
207919_at	ART1	ADP-ribosyltransferase 1	ENSG00000129744 /// ENSG00000129744 /// ENSG00000129744 /// ENSG00000129744 /// ENSG00000129744 /// ENSG00000129744	hgu133a2.db /// hgu133plus2.db /// hgfocus.db /// hthgu133a.db /// hthgu133plusa.db /// nugohs1a520180.db	3.13.0 /// 3.13.0 /// 3.13.0 /// 3.13.0 /// 3.13.0 /// 3.4.0	5527	0.0112971	5.59335	6359	1.019	0.6431	6464	1.208	0.6733	0
207675_x_at	ARTN	artemin	ENSG00000117407 /// ENSG00000117407 /// ENSG00000117407 /// ENSG00000117407	hgu133a2.db /// hgu133plus2.db /// hthgu133a.db /// hthgu133plusa.db	3.13.0 /// 3.13.0 /// 3.13.0 /// 3.13.0	5388	0.0616013	4.37348	4885	1.302	0.2001	6531	1.192	0.692	0
210237_at	ARTN	artemin	ENSG00000117407 /// ENSG00000117407 /// ENSG00000117407 /// ENSG00000117407 /// ENSG00000117407	hgu133a2.db /// hgu133plus2.db /// hgfocus.db /// hthgu133a.db /// hthgu133plusa.db	3.13.0 /// 3.13.0 /// 3.13.0 /// 3.13.0 /// 3.13.0	7250	0.017271	6.4919	5421	1.219	0.3489	5758	1.255	0.4555	0
205784_x_at	ARVCF	ARVCF delta catenin family member	ENSG00000099889 /// ENSG00000099889 /// ENSG00000099889 /// ENSG00000099889 /// ENSG00000099889	hgu133a2.db /// hgu133plus2.db /// hgfocus.db /// hthgu133a.db /// hthgu133plusa.db	3.13.0 /// 3.13.0 /// 3.13.0 /// 3.13.0 /// 3.13.0	4190	0.0322412	7.04312	5869	1.111	0.491	6921	1.122	0.7892	0
217516_x_at	ARVCF	ARVCF delta catenin family member	ENSG00000099889 /// ENSG00000099889 /// ENSG00000099889 /// ENSG00000099889	hgu133a2.db /// hgu133plus2.db /// hthgu133a.db /// hthgu133plusa.db	3.13.0 /// 3.13.0 /// 3.13.0 /// 3.13.0	12035	0.027675	6.99424	5044	1.295	0.2407	5902	1.27	0.5015	0
210980_s_at	ASAH1	N-acylsphingosine amidohydrolase 1	ENSG00000104763 /// ENSG00000104763 /// ENSG00000104763 /// ENSG00000104763 /// ENSG00000104763 /// ENSG00000104763	hgu133a2.db /// hgu133plus2.db /// hgfocus.db /// hthgu133a.db /// hthgu133plusa.db /// nugohs1a520180.db	3.13.0 /// 3.13.0 /// 3.13.0 /// 3.13.0 /// 3.13.0 /// 3.4.0	7709	0.00636186	7.36532	3768	0.7431	0.03088	4292	0.6217	0.08547	0
213702_x_at	ASAH1	N-acylsphingosine amidohydrolase 1	ENSG00000104763 /// ENSG00000104763 /// ENSG00000104763 /// ENSG00000104763	hgu133a2.db /// hgu133plus2.db /// hthgu133a.db /// hthgu133plusa.db	3.13.0 /// 3.13.0 /// 3.13.0 /// 3.13.0	9729	0.0343081	8.21032	4146	1.049	0.06625	5056	1.065	0.2437	0
213902_at	ASAH1	N-acylsphingosine amidohydrolase 1	NA	hgu133a2.db /// hgu133plus2.db /// hthgu133a.db /// hthgu133plusa.db /// nugohs1a520180.db	3.13.0 /// 3.13.0 /// 3.13.0 /// 3.13.0 /// 3.4.0	9879	0.0825301	7.46093	5560	1.188	0.3922	8379	0.9903	0.9723	0
221039_s_at	ASAP1	ArfGAP with SH3 domain, ankyrin repeat and PH domain 1	ENSG00000153317 /// ENSG00000153317 /// ENSG00000153317 /// ENSG00000153317	hgu133a2.db /// hgu133plus2.db /// hthgu133a.db /// hthgu133plusa.db	3.13.0 /// 3.13.0 /// 3.13.0 /// 3.13.0	14480	-0.0257376	7.25737	4052	0.985	0.0556	3767	0.3479	0.03081	0
219103_at	ASAP3	ArfGAP with SH3 domain, ankyrin repeat and PH domain 3	ENSG00000088280 /// ENSG00000282854 /// ENSG00000088280 /// ENSG00000282854 /// ENSG00000088280 /// ENSG00000282854 /// ENSG00000088280 /// ENSG00000282854 /// ENSG00000088280 /// ENSG00000282854	hgu133a2.db /// hgu133plus2.db /// hthgu133a.db /// hthgu133plusa.db /// nugohs1a520180.db	3.13.0 /// 3.13.0 /// 3.13.0 /// 3.13.0 /// 3.4.0	13252	0.0641631	4.6685	5644	1.164	0.419	7770	1.011	0.9268	0
222236_s_at	ASAP3	ArfGAP with SH3 domain, ankyrin repeat and PH domain 3	ENSG00000088280 /// ENSG00000282854 /// ENSG00000088280 /// ENSG00000282854 /// ENSG00000088280 /// ENSG00000282854 /// ENSG00000088280 /// ENSG00000282854	hgu133a2.db /// hgu133plus2.db /// hthgu133a.db /// hthgu133plusa.db	3.13.0 /// 3.13.0 /// 3.13.0 /// 3.13.0	15337	0.0245899	6.84782	6326	1.021	0.6333	6943	1.118	0.794	0
212818_s_at	ASB1	ankyrin repeat and SOCS box containing 1	ENSG00000065802 /// ENSG00000065802 /// ENSG00000065802 /// ENSG00000065802	hgu133a2.db /// hgu133plus2.db /// hthgu133a.db /// hthgu133plusa.db	3.13.0 /// 3.13.0 /// 3.13.0 /// 3.13.0	9065	0.040675	6.46715	6115	1.051	0.5693	7340	1.056	0.8697	0
218862_at	ASB13	ankyrin repeat and SOCS box containing 13	ENSG00000196372 /// ENSG00000196372 /// ENSG00000196372 /// ENSG00000196372 /// ENSG00000196372	hgu133a2.db /// hgu133plus2.db /// hthgu133a.db /// hthgu133plusa.db /// nugohs1a520180.db	3.13.0 /// 3.13.0 /// 3.13.0 /// 3.13.0 /// 3.4.0	13074	0.0917251	6.16143	5175	1.276	0.2765	8024	0.9969	0.9501	0
217228_s_at	ASB4	ankyrin repeat and SOCS box containing 4	ENSG00000005981 /// ENSG00000005981 /// ENSG00000005981 /// ENSG00000005981	hgu133a2.db /// hgu133plus2.db /// hthgu133a.db /// hthgu133plusa.db	3.13.0 /// 3.13.0 /// 3.13.0 /// 3.13.0	11865	0.0199016	4.29631	6957	0.9601	0.7973	7419	1.045	0.882	0
221657_s_at	ASB6	ankyrin repeat and SOCS box containing 6	ENSG00000148331 /// ENSG00000148331 /// ENSG00000148331 /// ENSG00000148331 /// ENSG00000148331	hgu133a2.db /// hgu133plus2.db /// hthgu133a.db /// hthgu133plusa.db /// nugohs1a520180.db	3.13.0 /// 3.13.0 /// 3.13.0 /// 3.13.0 /// 3.4.0	14913	-0.00575927	5.60927	6534	0.9888	0.6928	6083	1.26	0.559	0
218841_at	ASB8	ankyrin repeat and SOCS box containing 8	ENSG00000177981 /// ENSG00000177981 /// ENSG00000177981 /// ENSG00000177981	hgu133a2.db /// hgu133plus2.db /// hthgu133a.db /// hthgu133plusa.db	3.13.0 /// 3.13.0 /// 3.13.0 /// 3.13.0	13056	-0.0524159	4.65944	6750	0.9718	0.7491	5079	1.075	0.25	0
219336_s_at	ASCC1	activating signal cointegrator 1 complex subunit 1	ENSG00000138303 /// ENSG00000138303 /// ENSG00000138303 /// ENSG00000138303	hgu133a2.db /// hgu133plus2.db /// hthgu133a.db /// hthgu133plusa.db	3.13.0 /// 3.13.0 /// 3.13.0 /// 3.13.0	13413	0.03623	4.32147	6299	1.025	0.6252	7286	1.062	0.8608	0
215684_s_at	ASCC2	activating signal cointegrator 1 complex subunit 2	ENSG00000100325 /// ENSG00000100325 /// ENSG00000100325 /// ENSG00000100325 /// ENSG00000100325	hgu133a2.db /// hgu133plus2.db /// hthgu133a.db /// hthgu133plusa.db /// nugohs1a520180.db	3.13.0 /// 3.13.0 /// 3.13.0 /// 3.13.0 /// 3.4.0	10969	-0.264236	6.66448	5982	1.08	0.5271	1990	0.005645	3.397e-05	-1
212815_at	ASCC3	activating signal cointegrator 1 complex subunit 3	ENSG00000112249 /// ENSG00000112249 /// ENSG00000112249 /// ENSG00000112249 /// ENSG00000112249	hgu133a2.db /// hgu133plus2.db /// hthgu133a.db /// hthgu133plusa.db /// nugohs1a520180.db	3.13.0 /// 3.13.0 /// 3.13.0 /// 3.13.0 /// 3.4.0	9063	-0.105678	4.32877	8564	0.9858	0.9802	4739	0.8867	0.1667	0
209985_s_at	ASCL1	achaete-scute family bHLH transcription factor 1	ENSG00000139352 /// ENSG00000139352 /// ENSG00000139352 /// ENSG00000139352	hgu133a2.db /// hgu133plus2.db /// hthgu133a.db /// hthgu133plusa.db	3.13.0 /// 3.13.0 /// 3.13.0 /// 3.13.0	7083	0.0578421	4.16377	5815	1.124	0.4736	7674	1.02	0.9162	0
213768_s_at	ASCL1	achaete-scute family bHLH transcription factor 1	ENSG00000139352 /// ENSG00000139352 /// ENSG00000139352 /// ENSG00000139352	hgu133a2.db /// hgu133plus2.db /// hthgu133a.db /// hthgu133plusa.db	3.13.0 /// 3.13.0 /// 3.13.0 /// 3.13.0	9776	0.0946491	6.23806	4667	1.289	0.1513	7217	1.07	0.8487	0
221161_at	ASCL3	achaete-scute family bHLH transcription factor 3	ENSG00000176009 /// ENSG00000176009 /// ENSG00000176009 /// ENSG00000176009 /// ENSG00000176009	hgu133a2.db /// hgu133plus2.db /// hgfocus.db /// hthgu133a.db /// hthgu133plusa.db	3.13.0 /// 3.13.0 /// 3.13.0 /// 3.13.0 /// 3.13.0	14557	0.0855886	5.31371	5289	1.254	0.3093	8022	0.9973	0.95	0
218115_at	ASF1B	anti-silencing function 1B histone chaperone	ENSG00000105011 /// ENSG00000288210 /// ENSG00000105011 /// ENSG00000288210 /// ENSG00000105011 /// ENSG00000288210 /// ENSG00000105011 /// ENSG00000288210 /// ENSG00000105011 /// ENSG00000288210	hgu133a2.db /// hgu133plus2.db /// hthgu133a.db /// hthgu133plusa.db /// nugohs1a520180.db	3.13.0 /// 3.13.0 /// 3.13.0 /// 3.13.0 /// 3.4.0	12479	0.0418626	7.13765	5889	1.106	0.4973	7110	1.086	0.8288	0
206743_s_at	ASGR1	asialoglycoprotein receptor 1	ENSG00000141505 /// ENSG00000141505 /// ENSG00000141505 /// ENSG00000141505 /// ENSG00000141505 /// ENSG00000141505	hgu133a2.db /// hgu133plus2.db /// hgfocus.db /// hthgu133a.db /// hthgu133plusa.db /// nugohs1a520180.db	3.13.0 /// 3.13.0 /// 3.13.0 /// 3.13.0 /// 3.13.0 /// 3.4.0	4799	0.0203404	4.7124	6786	0.9691	0.7579	7301	1.06	0.8633	0
206130_s_at	ASGR2	asialoglycoprotein receptor 2	ENSG00000161944 /// ENSG00000161944 /// ENSG00000161944 /// ENSG00000161944 /// ENSG00000161944 /// ENSG00000161944	hgu133a2.db /// hgu133plus2.db /// hgfocus.db /// hthgu133a.db /// hthgu133plusa.db /// nugohs1a520180.db	3.13.0 /// 3.13.0 /// 3.13.0 /// 3.13.0 /// 3.13.0 /// 3.4.0	4408	0.0201941	6.5522	5914	1.099	0.5053	6368	1.227	0.6459	0
218554_s_at	ASH1L	ASH1 like histone lysine methyltransferase	ENSG00000116539 /// ENSG00000116539 /// ENSG00000116539 /// ENSG00000116539	hgu133a2.db /// hgu133plus2.db /// hthgu133a.db /// hthgu133plusa.db	3.13.0 /// 3.13.0 /// 3.13.0 /// 3.13.0	12836	0.000865877	6.17849	6535	0.9886	0.6931	6327	1.236	0.6336	0
209517_s_at	ASH2L	ASH2 like, histone lysine methyltransferase complex subunit	ENSG00000129691 /// ENSG00000129691 /// ENSG00000129691 /// ENSG00000129691 /// ENSG00000129691 /// ENSG00000129691	hgu133a2.db /// hgu133plus2.db /// hgfocus.db /// hthgu133a.db /// hthgu133plusa.db /// nugohs1a520180.db	3.13.0 /// 3.13.0 /// 3.13.0 /// 3.13.0 /// 3.13.0 /// 3.4.0	6755	-0.0621217	6.7751	8091	0.9738	0.9552	5584	1.236	0.3998	0
205156_s_at	ASIC1	acid sensing ion channel subunit 1	ENSG00000110881 /// ENSG00000110881 /// ENSG00000110881 /// ENSG00000110881 /// ENSG00000110881	hgu133a2.db /// hgu133plus2.db /// hthgu133a.db /// hthgu133plusa.db /// nugohs1a520180.db	3.13.0 /// 3.13.0 /// 3.13.0 /// 3.13.0 /// 3.4.0	3768	0.0328314	6.67468	5829	1.12	0.4781	6934	1.12	0.7921	0
37953_s_at	ASIC1	acid sensing ion channel subunit 1	ENSG00000110881 /// ENSG00000110881 /// ENSG00000110881 /// ENSG00000110881 /// ENSG00000110881 /// ENSG00000110881 /// ENSG00000110881	hgu133a2.db /// hgu95a.db /// hgu133plus2.db /// hgfocus.db /// hgu95av2.db /// hthgu133a.db /// hthgu133plusa.db	3.13.0 /// 3.13.0 /// 3.13.0 /// 3.13.0 /// 3.13.0 /// 3.13.0 /// 3.13.0	15531	-0.00432161	4.37859	7198	0.9588	0.8454	6737	1.153	0.7457	0
206690_at	ASIC2	acid sensing ion channel subunit 2	ENSG00000108684 /// ENSG00000108684 /// ENSG00000108684 /// ENSG00000108684 /// ENSG00000108684	hgu133a2.db /// hgu133plus2.db /// hgfocus.db /// hthgu133a.db /// hthgu133plusa.db	3.13.0 /// 3.13.0 /// 3.13.0 /// 3.13.0 /// 3.13.0	4766	0.0390435	4.219	6235	1.034	0.6061	7390	1.05	0.8776	0
221226_s_at	ASIC4	acid sensing ion channel subunit family member 4	ENSG00000072182 /// ENSG00000072182 /// ENSG00000072182 /// ENSG00000072182 /// ENSG00000072182	hgu133a2.db /// hgu133plus2.db /// hgfocus.db /// hthgu133a.db /// hthgu133plusa.db	3.13.0 /// 3.13.0 /// 3.13.0 /// 3.13.0 /// 3.13.0	14601	0.075368	5.4493	4717	1.304	0.1618	6496	1.199	0.6823	0
214498_at	ASIP	agouti signaling protein	ENSG00000101440 /// ENSG00000101440 /// ENSG00000101440 /// ENSG00000101440 /// ENSG00000101440	hgu133a2.db /// hgu133plus2.db /// hgfocus.db /// hthgu133a.db /// hthgu133plusa.db	3.13.0 /// 3.13.0 /// 3.13.0 /// 3.13.0 /// 3.13.0	10278	0.0256175	4.41688	6389	1.015	0.6519	7094	1.089	0.8255	0
204608_at	ASL	argininosuccinate lyase	ENSG00000126522 /// ENSG00000126522 /// ENSG00000126522 /// ENSG00000126522 /// ENSG00000126522 /// ENSG00000126522	hgu133a2.db /// hgu133plus2.db /// hgfocus.db /// hthgu133a.db /// hthgu133plusa.db /// nugohs1a520180.db	3.13.0 /// 3.13.0 /// 3.13.0 /// 3.13.0 /// 3.13.0 /// 3.4.0	3399	0.0294408	4.85138	6509	0.995	0.6858	7347	1.054	0.8709	0
209394_at	ASMTL	acetylserotonin O-methyltransferase like	ENSG00000169093 /// ENSG00000169093 /// ENSG00000169093 /// ENSG00000169093	hgu133a2.db /// hgu133plus2.db /// hthgu133a.db /// hthgu133plusa.db	3.13.0 /// 3.13.0 /// 3.13.0 /// 3.13.0	6656	0.0193166	6.46731	6339	1.021	0.6373	6700	1.159	0.7366	0
36553_at	ASMTL	acetylserotonin O-methyltransferase like	ENSG00000169093 /// ENSG00000169093 /// ENSG00000169093 /// ENSG00000169093 /// ENSG00000169093 /// ENSG00000169093 /// ENSG00000169093	hgu133a2.db /// hgu95a.db /// hgu133plus2.db /// hgfocus.db /// hgu95av2.db /// hthgu133a.db /// hthgu133plusa.db	3.13.0 /// 3.13.0 /// 3.13.0 /// 3.13.0 /// 3.13.0 /// 3.13.0 /// 3.13.0	15492	0.0530446	5.13589	4039	0.9686	0.05418	5433	1.203	0.3528	0
36554_at	ASMTL	acetylserotonin O-methyltransferase like	NA	hgu133a2.db /// hgu95a.db /// hgu133plus2.db /// hgfocus.db /// hgu95av2.db /// hthgu133a.db /// hthgu133plusa.db /// nugohs1a520180.db	3.13.0 /// 3.13.0 /// 3.13.0 /// 3.13.0 /// 3.13.0 /// 3.13.0 /// 3.13.0 /// 3.4.0	15493	-0.0565835	5.845	7193	0.9584	0.8445	5243	1.137	0.2958	0
207288_at	ASMTL-AS1	ASMTL antisense RNA 1	NA	hgu133a2.db /// hgu133plus2.db /// hthgu133a.db /// hthgu133plusa.db	3.13.0 /// 3.13.0 /// 3.13.0 /// 3.13.0	5136	0.044836	4.39118	5850	1.118	0.485	7173	1.077	0.8408	0
205047_s_at	ASNS	asparagine synthetase (glutamine-hydrolyzing)	ENSG00000070669 /// ENSG00000070669 /// ENSG00000070669 /// ENSG00000070669 /// ENSG00000070669 /// ENSG00000070669	hgu133a2.db /// hgu133plus2.db /// hgfocus.db /// hthgu133a.db /// hthgu133plusa.db /// nugohs1a520180.db	3.13.0 /// 3.13.0 /// 3.13.0 /// 3.13.0 /// 3.13.0 /// 3.4.0	3699	-0.0496308	4.47142	5825	1.121	0.4769	4634	0.8205	0.1446	0
217987_at	ASNSD1	asparagine synthetase domain containing 1	ENSG00000138381 /// ENSG00000138381 /// ENSG00000138381 /// ENSG00000138381 /// ENSG00000138381	hgu133a2.db /// hgu133plus2.db /// hthgu133a.db /// hthgu133plusa.db /// nugohs1a520180.db	3.13.0 /// 3.13.0 /// 3.13.0 /// 3.13.0 /// 3.4.0	12371	-0.129613	4.79873	7191	0.9584	0.844	3865	0.3906	0.03813	0
206030_at	ASPA	aspartoacylase	ENSG00000108381 /// ENSG00000108381 /// ENSG00000108381 /// ENSG00000108381 /// ENSG00000108381 /// ENSG00000108381	hgu133a2.db /// hgu133plus2.db /// hgfocus.db /// hthgu133a.db /// hthgu133plusa.db /// nugohs1a520180.db	3.13.0 /// 3.13.0 /// 3.13.0 /// 3.13.0 /// 3.13.0 /// 3.4.0	4340	0.0543923	4.28984	5831	1.121	0.4789	7386	1.05	0.8771	0
210896_s_at	ASPH	aspartate beta-hydroxylase	ENSG00000198363 /// ENSG00000198363 /// ENSG00000198363 /// ENSG00000198363	hgu133a2.db /// hgu133plus2.db /// hthgu133a.db /// hthgu133plusa.db	3.13.0 /// 3.13.0 /// 3.13.0 /// 3.13.0	7666	0.0473682	4.28122	6110	1.053	0.5676	7526	1.032	0.8975	0
214993_at	ASPHD1	aspartate beta-hydroxylase domain containing 1	ENSG00000174939 /// ENSG00000174939 /// ENSG00000174939 /// ENSG00000174939 /// ENSG00000174939	hgu133a2.db /// hgu133plus2.db /// hthgu133a.db /// hthgu133plusa.db /// nugohs1a520180.db	3.13.0 /// 3.13.0 /// 3.13.0 /// 3.13.0 /// 3.4.0	10569	0.0281162	6.38165	6351	1.02	0.6408	7042	1.097	0.8152	0
218908_at	ASPSCR1	ASPSCR1 tether for SLC2A4, UBX domain containing	ENSG00000169696 /// ENSG00000169696 /// ENSG00000169696 /// ENSG00000169696 /// ENSG00000169696	hgu133a2.db /// hgu133plus2.db /// hgfocus.db /// hthgu133a.db /// hthgu133plusa.db	3.13.0 /// 3.13.0 /// 3.13.0 /// 3.13.0 /// 3.13.0	13104	-0.0384362	4.56857	7607	0.9601	0.908	5871	1.265	0.4917	0
218857_s_at	ASRGL1	asparaginase and isoaspartyl peptidase 1	ENSG00000162174 /// ENSG00000162174 /// ENSG00000162174 /// ENSG00000162174	hgu133a2.db /// hgu133plus2.db /// hthgu133a.db /// hthgu133plusa.db	3.13.0 /// 3.13.0 /// 3.13.0 /// 3.13.0	13070	-0.0229004	6.25843	6868	0.9642	0.7772	5793	1.259	0.4667	0
207076_s_at	ASS1	argininosuccinate synthase 1	ENSG00000130707 /// ENSG00000130707 /// ENSG00000130707 /// ENSG00000130707 /// ENSG00000130707	hgu133a2.db /// hgu133plus2.db /// hgfocus.db /// hthgu133a.db /// hthgu133plusa.db	3.13.0 /// 3.13.0 /// 3.13.0 /// 3.13.0 /// 3.13.0	5014	0.0322412	4.73619	6058	1.062	0.5513	7021	1.101	0.8108	0
221135_s_at	ASTE1	asteroid homolog 1	ENSG00000034533 /// ENSG00000034533 /// ENSG00000034533 /// ENSG00000034533 /// ENSG00000034533	hgu133a2.db /// hgu133plus2.db /// hthgu133a.db /// hthgu133plusa.db /// nugohs1a520180.db	3.13.0 /// 3.13.0 /// 3.13.0 /// 3.13.0 /// 3.4.0	14540	-0.00432161	5.37961	6184	1.041	0.5904	5938	1.269	0.5132	0
215407_s_at	ASTN2	astrotactin 2	ENSG00000148219 /// ENSG00000148219 /// ENSG00000148219 /// ENSG00000148219	hgu133a2.db /// hgu133plus2.db /// hthgu133a.db /// hthgu133plusa.db	3.13.0 /// 3.13.0 /// 3.13.0 /// 3.13.0	10806	0.00897255	4.09798	7068	0.9588	0.8204	7052	1.095	0.817	0
212234_at	ASXL1	ASXL transcriptional regulator 1	ENSG00000171456 /// ENSG00000171456 /// ENSG00000171456 /// ENSG00000171456	hgu133a2.db /// hgu133plus2.db /// hthgu133a.db /// hthgu133plusa.db	3.13.0 /// 3.13.0 /// 3.13.0 /// 3.13.0	8579	0.0322412	5.98517	5534	1.191	0.384	6326	1.236	0.6335	0
212237_at	ASXL1	ASXL transcriptional regulator 1	ENSG00000171456 /// ENSG00000171456 /// ENSG00000171456 /// ENSG00000171456	hgu133a2.db /// hgu133plus2.db /// hthgu133a.db /// hthgu133plusa.db	3.13.0 /// 3.13.0 /// 3.13.0 /// 3.13.0	8582	0.000144277	5.91407	6814	0.969	0.7647	6687	1.164	0.7332	0
212238_at	ASXL1	ASXL transcriptional regulator 1	ENSG00000171456 /// ENSG00000171456 /// ENSG00000171456 /// ENSG00000171456 /// ENSG00000171456	hgu133a2.db /// hgu133plus2.db /// hthgu133a.db /// hthgu133plusa.db /// nugohs1a520180.db	3.13.0 /// 3.13.0 /// 3.13.0 /// 3.13.0 /// 3.4.0	8583	0.0635599	5.31612	5998	1.078	0.5321	8158	0.9929	0.9598	0
218659_at	ASXL2	ASXL transcriptional regulator 2	ENSG00000143970 /// ENSG00000143970 /// ENSG00000143970 /// ENSG00000143970 /// ENSG00000143970	hgu133a2.db /// hgu133plus2.db /// hthgu133a.db /// hthgu133plusa.db /// nugohs1a520180.db	3.13.0 /// 3.13.0 /// 3.13.0 /// 3.13.0 /// 3.4.0	12920	-0.0129262	7.48946	4846	1.306	0.1909	4800	0.9233	0.1803	0
214162_at	ASXL3	ASXL transcriptional regulator 3	ENSG00000141431 /// ENSG00000141431 /// ENSG00000141431 /// ENSG00000141431	hgu133a2.db /// hgu133plus2.db /// hthgu133a.db /// hthgu133plusa.db	3.13.0 /// 3.13.0 /// 3.13.0 /// 3.13.0	10051	0.0117334	4.2115	6479	1	0.6776	6665	1.169	0.7276	0
219068_x_at	ATAD3A	ATPase family AAA domain containing 3A	ENSG00000197785 /// ENSG00000197785 /// ENSG00000197785 /// ENSG00000197785 /// ENSG00000197785	hgu133a2.db /// hgu133plus2.db /// hthgu133a.db /// hthgu133plusa.db /// nugohs1a520180.db	3.13.0 /// 3.13.0 /// 3.13.0 /// 3.13.0 /// 3.4.0	13226	-0.00144197	6.07871	6058	1.062	0.5512	5724	1.251	0.4443	0
220223_at	ATAD5	ATPase family AAA domain containing 5	ENSG00000176208 /// ENSG00000176208 /// ENSG00000176208 /// ENSG00000176208 /// ENSG00000176208	hgu133a2.db /// hgu133plus2.db /// hthgu133a.db /// hthgu133plusa.db /// nugohs1a520180.db	3.13.0 /// 3.13.0 /// 3.13.0 /// 3.13.0 /// 3.4.0	13997	0.075672	4.87089	5319	1.246	0.3183	7750	1.012	0.9248	0
218874_s_at	ATAT1	alpha tubulin acetyltransferase 1	ENSG00000137343 /// ENSG00000231257 /// ENSG00000234549 /// ENSG00000206488 /// ENSG00000229061 /// ENSG00000223752 /// ENSG00000235658 /// ENSG00000137343 /// ENSG00000231257 /// ENSG00000234549 /// ENSG00000206488 /// ENSG00000229061 /// ENSG00000223752 /// ENSG00000235658 /// ENSG00000137343 /// ENSG00000231257 /// ENSG00000234549 /// ENSG00000206488 /// ENSG00000229061 /// ENSG00000223752 ///…	hgu133a2.db /// hgu133plus2.db /// hthgu133a.db /// hthgu133plusa.db	3.13.0 /// 3.13.0 /// 3.13.0 /// 3.13.0	13084	0.0522964	5.98431	5927	1.096	0.5097	7504	1.035	0.8944	0
202672_s_at	ATF3	activating transcription factor 3	ENSG00000162772 /// ENSG00000162772 /// ENSG00000162772 /// ENSG00000162772 /// ENSG00000162772	hgu133a2.db /// hgu133plus2.db /// hgfocus.db /// hthgu133a.db /// hthgu133plusa.db	3.13.0 /// 3.13.0 /// 3.13.0 /// 3.13.0 /// 3.13.0	1912	0.0430512	4.84448	6043	1.068	0.5464	7442	1.042	0.8856	0
200779_at	ATF4	activating transcription factor 4	ENSG00000128272 /// ENSG00000128272 /// ENSG00000128272 /// ENSG00000128272 /// ENSG00000128272 /// ENSG00000128272	hgu133a2.db /// hgu133plus2.db /// hgfocus.db /// hthgu133a.db /// hthgu133plusa.db /// nugohs1a520180.db	3.13.0 /// 3.13.0 /// 3.13.0 /// 3.13.0 /// 3.13.0 /// 3.4.0	292	-0.0703893	8.10332	6605	0.9855	0.7119	4519	0.7584	0.1225	0
204998_s_at	ATF5	activating transcription factor 5	ENSG00000169136 /// ENSG00000169136 /// ENSG00000169136 /// ENSG00000169136 /// ENSG00000169136 /// ENSG00000169136	hgu133a2.db /// hgu133plus2.db /// hgfocus.db /// hthgu133a.db /// hthgu133plusa.db /// nugohs1a520180.db	3.13.0 /// 3.13.0 /// 3.13.0 /// 3.13.0 /// 3.13.0 /// 3.4.0	3667	0.010425	5.39218	5573	1.185	0.3963	5871	1.265	0.4917	0
217389_s_at	ATF5	activating transcription factor 5	ENSG00000169136 /// ENSG00000169136 /// ENSG00000169136 /// ENSG00000169136	hgu133a2.db /// hgu133plus2.db /// hthgu133a.db /// hthgu133plusa.db	3.13.0 /// 3.13.0 /// 3.13.0 /// 3.13.0	11957	0.000865877	5.53852	5221	1.268	0.2895	5530	1.222	0.383	0
203952_at	ATF6	activating transcription factor 6	ENSG00000118217 /// ENSG00000118217 /// ENSG00000118217 /// ENSG00000118217 /// ENSG00000118217 /// ENSG00000118217	hgu133a2.db /// hgu133plus2.db /// hgfocus.db /// hthgu133a.db /// hthgu133plusa.db /// nugohs1a520180.db	3.13.0 /// 3.13.0 /// 3.13.0 /// 3.13.0 /// 3.13.0 /// 3.4.0	2920	0.106249	6.30681	4723	1.305	0.163	8039	0.9964	0.9513	0
203168_at	ATF6B	activating transcription factor 6 beta	ENSG00000213676 /// ENSG00000228628 /// ENSG00000234539 /// ENSG00000168468 /// ENSG00000213676 /// ENSG00000228628 /// ENSG00000234539 /// ENSG00000168468 /// ENSG00000213676 /// ENSG00000228628 /// ENSG00000234539 /// ENSG00000168468 /// ENSG00000213676 /// ENSG00000228628 /// ENSG00000234539 /// ENSG00000168468 /// ENSG00000213676 /// ENSG00000228628 /// ENSG00000234539 /// ENSG00000168468 ///…	hgu133a2.db /// hgu133plus2.db /// hgfocus.db /// hthgu133a.db /// hthgu133plusa.db /// nugohs1a520180.db	3.13.0 /// 3.13.0 /// 3.13.0 /// 3.13.0 /// 3.13.0 /// 3.4.0	2321	0.101598	7.06409	4667	1.289	0.1512	7600	1.027	0.9072	0
216208_s_at	ATF6B	activating transcription factor 6 beta	ENSG00000213676 /// ENSG00000228628 /// ENSG00000234539 /// ENSG00000168468 /// ENSG00000213676 /// ENSG00000228628 /// ENSG00000234539 /// ENSG00000168468 /// ENSG00000213676 /// ENSG00000228628 /// ENSG00000234539 /// ENSG00000168468 /// ENSG00000213676 /// ENSG00000228628 /// ENSG00000234539 /// ENSG00000168468	hgu133a2.db /// hgu133plus2.db /// hthgu133a.db /// hthgu133plusa.db	3.13.0 /// 3.13.0 /// 3.13.0 /// 3.13.0	11250	0.0359341	4.21539	5641	1.167	0.418	6757	1.15	0.7509	0
206684_s_at	ATF7	activating transcription factor 7	ENSG00000170653 /// ENSG00000170653 /// ENSG00000170653 /// ENSG00000170653 /// ENSG00000170653 /// ENSG00000170653	hgu133a2.db /// hgu133plus2.db /// hgfocus.db /// hthgu133a.db /// hthgu133plusa.db /// nugohs1a520180.db	3.13.0 /// 3.13.0 /// 3.13.0 /// 3.13.0 /// 3.13.0 /// 3.4.0	4761	-0.00144197	4.40688	6705	0.9745	0.7378	6485	1.203	0.6792	0
218987_at	ATF7IP	activating transcription factor 7 interacting protein	ENSG00000171681 /// ENSG00000171681 /// ENSG00000171681 /// ENSG00000171681 /// ENSG00000171681	hgu133a2.db /// hgu133plus2.db /// hthgu133a.db /// hthgu133plusa.db /// nugohs1a520180.db	3.13.0 /// 3.13.0 /// 3.13.0 /// 3.13.0 /// 3.4.0	13165	0.0865074	6.10111	5036	1.294	0.2385	7588	1.028	0.9056	0
219870_at	ATF7IP2	activating transcription factor 7 interacting protein 2	ENSG00000166669 /// ENSG00000166669 /// ENSG00000166669 /// ENSG00000166669 /// ENSG00000166669	hgu133a2.db /// hgu133plus2.db /// hthgu133a.db /// hthgu133plusa.db /// nugohs1a520180.db	3.13.0 /// 3.13.0 /// 3.13.0 /// 3.13.0 /// 3.4.0	13777	-0.00288251	5.8412	6926	0.9616	0.7904	6455	1.21	0.6708	0
207774_at	ATG10	autophagy related 10	ENSG00000152348 /// ENSG00000152348 /// ENSG00000152348 /// ENSG00000152348	hgu133a2.db /// hgu133plus2.db /// hthgu133a.db /// hthgu133plusa.db	3.13.0 /// 3.13.0 /// 3.13.0 /// 3.13.0	5447	0.108425	5.41701	5200	1.268	0.2836	8979	0.9931	0.9913	0
218214_at	ATG101	autophagy related 101	ENSG00000123395 /// ENSG00000123395 /// ENSG00000123395 /// ENSG00000123395 /// ENSG00000123395	hgu133a2.db /// hgu133plus2.db /// hthgu133a.db /// hthgu133plusa.db /// nugohs1a520180.db	3.13.0 /// 3.13.0 /// 3.13.0 /// 3.13.0 /// 3.4.0	12556	0.017271	5.55674	6584	0.9873	0.7062	7036	1.098	0.8139	0
204833_at	ATG12	autophagy related 12	ENSG00000145782 /// ENSG00000145782 /// ENSG00000145782 /// ENSG00000145782	hgu133a2.db /// hgu133plus2.db /// hthgu133a.db /// hthgu133plusa.db	3.13.0 /// 3.13.0 /// 3.13.0 /// 3.13.0	3553	0.0133342	5.01818	6459	1.003	0.6719	6627	1.176	0.7176	0
213026_at	ATG12	autophagy related 12	ENSG00000145782 /// ENSG00000145782 /// ENSG00000145782 /// ENSG00000145782 /// ENSG00000145782 /// ENSG00000145782	hgu133a2.db /// hgu133plus2.db /// hgfocus.db /// hthgu133a.db /// hthgu133plusa.db /// nugohs1a520180.db	3.13.0 /// 3.13.0 /// 3.13.0 /// 3.13.0 /// 3.13.0 /// 3.4.0	9225	-0.0690147	4.2961	5553	1.191	0.3901	4120	0.5276	0.06313	0
203363_s_at	ATG13	autophagy related 13	ENSG00000175224 /// ENSG00000175224 /// ENSG00000175224 /// ENSG00000175224	hgu133a2.db /// hgu133plus2.db /// hthgu133a.db /// hthgu133plusa.db	3.13.0 /// 3.13.0 /// 3.13.0 /// 3.13.0	2474	-0.0243197	7.22501	7471	0.9591	0.8898	6295	1.24	0.6242	0
203364_s_at	ATG13	autophagy related 13	ENSG00000175224 /// ENSG00000175224 /// ENSG00000175224 /// ENSG00000175224 /// ENSG00000175224	hgu133a2.db /// hgu133plus2.db /// hthgu133a.db /// hthgu133plusa.db /// nugohs1a520180.db	3.13.0 /// 3.13.0 /// 3.13.0 /// 3.13.0 /// 3.4.0	2475	-0.0071955	5.93454	6282	1.028	0.6202	5949	1.27	0.5168	0
209021_x_at	ATG13	autophagy related 13	ENSG00000175224 /// ENSG00000175224 /// ENSG00000175224 /// ENSG00000175224	hgu133a2.db /// hgu133plus2.db /// hthgu133a.db /// hthgu133plusa.db	3.13.0 /// 3.13.0 /// 3.13.0 /// 3.13.0	6352	0.00101024	6.1891	7102	0.9589	0.8271	6776	1.146	0.7555	0
204568_at	ATG14	autophagy related 14	ENSG00000126775 /// ENSG00000126775 /// ENSG00000126775 /// ENSG00000126775 /// ENSG00000126775	hgu133a2.db /// hgu133plus2.db /// hthgu133a.db /// hthgu133plusa.db /// nugohs1a520180.db	3.13.0 /// 3.13.0 /// 3.13.0 /// 3.13.0 /// 3.4.0	3368	-0.108357	5.63021	8203	0.9767	0.9626	4551	0.7743	0.1283	0
220521_s_at	ATG16L1	autophagy related 16 like 1	ENSG00000085978 /// ENSG00000281089 /// ENSG00000085978 /// ENSG00000281089 /// ENSG00000085978 /// ENSG00000281089 /// ENSG00000085978 /// ENSG00000281089 /// ENSG00000085978 /// ENSG00000281089	hgu133a2.db /// hgu133plus2.db /// hthgu133a.db /// hthgu133plusa.db /// nugohs1a520180.db	3.13.0 /// 3.13.0 /// 3.13.0 /// 3.13.0 /// 3.4.0	14173	-0.0172093	4.99134	6627	0.9831	0.7179	5838	1.264	0.4809	0
213300_at	ATG2A	autophagy related 2A	ENSG00000110046 /// ENSG00000110046 /// ENSG00000110046 /// ENSG00000110046 /// ENSG00000110046	hgu133a2.db /// hgu133plus2.db /// hthgu133a.db /// hthgu133plusa.db /// nugohs1a520180.db	3.13.0 /// 3.13.0 /// 3.13.0 /// 3.13.0 /// 3.4.0	9435	0.0822246	6.39374	4798	1.306	0.1798	7415	1.046	0.8815	0
221492_s_at	ATG3	autophagy related 3	ENSG00000144848 /// ENSG00000144848 /// ENSG00000144848 /// ENSG00000144848 /// ENSG00000144848 /// ENSG00000144848	hgu133a2.db /// hgu133plus2.db /// hgfocus.db /// hthgu133a.db /// hthgu133plusa.db /// nugohs1a520180.db	3.13.0 /// 3.13.0 /// 3.13.0 /// 3.13.0 /// 3.13.0 /// 3.4.0	14789	-0.169925	7.06101	7200	0.9585	0.8457	3246	0.1615	0.008084	0
213115_at	ATG4A	autophagy related 4A cysteine peptidase	NA	hgu133a2.db /// hgu133plus2.db /// hthgu133a.db /// hthgu133plusa.db /// nugohs1a520180.db	3.13.0 /// 3.13.0 /// 3.13.0 /// 3.13.0 /// 3.4.0	9298	0.0437946	6.16932	6133	1.05	0.5748	7268	1.064	0.8578	0
204902_s_at	ATG4B	autophagy related 4B cysteine peptidase	ENSG00000168397 /// ENSG00000168397 /// ENSG00000168397 /// ENSG00000168397	hgu133a2.db /// hgu133plus2.db /// hthgu133a.db /// hthgu133plusa.db	3.13.0 /// 3.13.0 /// 3.13.0 /// 3.13.0	3600	-0.00863031	6.2124	7332	0.957	0.8684	6706	1.158	0.7381	0
204903_x_at	ATG4B	autophagy related 4B cysteine peptidase	ENSG00000168397 /// ENSG00000168397 /// ENSG00000168397 /// ENSG00000168397 /// ENSG00000168397	hgu133a2.db /// hgu133plus2.db /// hthgu133a.db /// hthgu133plusa.db /// nugohs1a520180.db	3.13.0 /// 3.13.0 /// 3.13.0 /// 3.13.0 /// 3.4.0	3601	-0.00288251	7.23426	6413	1.012	0.6589	6017	1.267	0.5382	0
212280_x_at	ATG4B	autophagy related 4B cysteine peptidase	ENSG00000168397 /// ENSG00000168397 /// ENSG00000168397 /// ENSG00000168397	hgu133a2.db /// hgu133plus2.db /// hthgu133a.db /// hthgu133plusa.db	3.13.0 /// 3.13.0 /// 3.13.0 /// 3.13.0	8619	-0.00863031	6.55108	6980	0.9604	0.8021	6478	1.205	0.6772	0
202511_s_at	ATG5	autophagy related 5	ENSG00000057663 /// ENSG00000057663 /// ENSG00000057663 /// ENSG00000057663 /// ENSG00000057663	hgu133a2.db /// hgu133plus2.db /// hthgu133a.db /// hthgu133plusa.db /// nugohs1a520180.db	3.13.0 /// 3.13.0 /// 3.13.0 /// 3.13.0 /// 3.4.0	1791	-0.00575927	4.70576	6307	1.024	0.6276	6085	1.26	0.5598	0
218673_s_at	ATG7	autophagy related 7	ENSG00000197548 /// ENSG00000197548 /// ENSG00000197548 /// ENSG00000197548 /// ENSG00000197548 /// ENSG00000197548	hgu133a2.db /// hgu133plus2.db /// hgfocus.db /// hthgu133a.db /// hthgu133plusa.db /// nugohs1a520180.db	3.13.0 /// 3.13.0 /// 3.13.0 /// 3.13.0 /// 3.13.0 /// 3.4.0	12931	0.0696033	5.06115	4811	1.303	0.1827	6732	1.155	0.7445	0
202492_at	ATG9A	autophagy related 9A	ENSG00000198925 /// ENSG00000198925 /// ENSG00000198925 /// ENSG00000198925 /// ENSG00000198925	hgu133a2.db /// hgu133plus2.db /// hthgu133a.db /// hthgu133plusa.db /// nugohs1a520180.db	3.13.0 /// 3.13.0 /// 3.13.0 /// 3.13.0 /// 3.4.0	1774	0.0312088	6.37506	6150	1.047	0.58	6981	1.11	0.8024	0
208758_at	ATIC	5-aminoimidazole-4-carboxamide ribonucleotide formyltransferase/IMP cyclohydrolase	ENSG00000138363 /// ENSG00000138363 /// ENSG00000138363 /// ENSG00000138363 /// ENSG00000138363 /// ENSG00000138363	hgu133a2.db /// hgu133plus2.db /// hgfocus.db /// hthgu133a.db /// hthgu133plusa.db /// nugohs1a520180.db	3.13.0 /// 3.13.0 /// 3.13.0 /// 3.13.0 /// 3.13.0 /// 3.4.0	6115	-0.144046	6.81932	6498	0.9976	0.6828	3340	0.1863	0.01058	0
208442_s_at	ATM	ATM serine/threonine kinase	ENSG00000149311 /// ENSG00000149311 /// ENSG00000149311 /// ENSG00000149311	hgu133a2.db /// hgu133plus2.db /// hthgu133a.db /// hthgu133plusa.db	3.13.0 /// 3.13.0 /// 3.13.0 /// 3.13.0	5865	-0.045443	4.61911	7090	0.9587	0.8248	5417	1.199	0.348	0
210858_x_at	ATM	ATM serine/threonine kinase	ENSG00000149311 /// ENSG00000149311 /// ENSG00000149311 /// ENSG00000149311	hgu133a2.db /// hgu133plus2.db /// hthgu133a.db /// hthgu133plusa.db	3.13.0 /// 3.13.0 /// 3.13.0 /// 3.13.0	7639	-0.015783	5.62345	5809	1.125	0.4717	5350	1.176	0.3276	0
212672_at	ATM	ATM serine/threonine kinase	NA	hgu133a2.db /// hgu133plus2.db /// hgfocus.db /// hthgu133a.db /// hthgu133plusa.db /// nugohs1a520180.db	3.13.0 /// 3.13.0 /// 3.13.0 /// 3.13.0 /// 3.13.0 /// 3.4.0	8946	-0.146655	5.03138	8461	0.9834	0.9761	3898	0.4066	0.0409	0
201854_s_at	ATMIN	ATM interactor	ENSG00000166454 /// ENSG00000166454 /// ENSG00000166454 /// ENSG00000166454 /// ENSG00000166454	hgu133a2.db /// hgu133plus2.db /// hthgu133a.db /// hthgu133plusa.db /// nugohs1a520180.db	3.13.0 /// 3.13.0 /// 3.13.0 /// 3.13.0 /// 3.4.0	1223	0.0328314	5.63564	5795	1.128	0.4671	6730	1.156	0.7442	0
201855_s_at	ATMIN	ATM interactor	ENSG00000166454 /// ENSG00000166454 /// ENSG00000166454 /// ENSG00000166454 /// ENSG00000166454	hgu133a2.db /// hgu133plus2.db /// hthgu133a.db /// hthgu133plusa.db /// nugohs1a520180.db	3.13.0 /// 3.13.0 /// 3.13.0 /// 3.13.0 /// 3.4.0	1224	-0.0881416	4.6937	7334	0.9569	0.8688	4512	0.7554	0.1212	0
208871_at	ATN1	atrophin 1	ENSG00000111676 /// ENSG00000111676 /// ENSG00000111676 /// ENSG00000111676	hgu133a2.db /// hgu133plus2.db /// hthgu133a.db /// hthgu133plusa.db	3.13.0 /// 3.13.0 /// 3.13.0 /// 3.13.0	6219	0.0338649	5.64412	5842	1.121	0.4823	6829	1.138	0.7681	0
211076_x_at	ATN1	atrophin 1	ENSG00000111676 /// ENSG00000111676 /// ENSG00000111676 /// ENSG00000111676	hgu133a2.db /// hgu133plus2.db /// hthgu133a.db /// hthgu133plusa.db	3.13.0 /// 3.13.0 /// 3.13.0 /// 3.13.0	7777	0.0351948	4.55788	5728	1.138	0.4456	6736	1.154	0.7455	0
40489_at	ATN1	atrophin 1	ENSG00000111676 /// ENSG00000111676 /// ENSG00000111676 /// ENSG00000111676 /// ENSG00000111676 /// ENSG00000111676 /// ENSG00000111676 /// ENSG00000111676	hgu133a2.db /// hgu95a.db /// hgu133plus2.db /// hgfocus.db /// hgu95av2.db /// hthgu133a.db /// hthgu133plusa.db /// nugohs1a520180.db	3.13.0 /// 3.13.0 /// 3.13.0 /// 3.13.0 /// 3.13.0 /// 3.13.0 /// 3.13.0 /// 3.4.0	15585	0.0281162	6.5979	6605	0.9855	0.712	7427	1.045	0.8833	0
221336_at	ATOH1	atonal bHLH transcription factor 1	ENSG00000172238 /// ENSG00000172238 /// ENSG00000172238 /// ENSG00000172238 /// ENSG00000172238	hgu133a2.db /// hgu133plus2.db /// hgfocus.db /// hthgu133a.db /// hthgu133plusa.db	3.13.0 /// 3.13.0 /// 3.13.0 /// 3.13.0 /// 3.13.0	14682	0.0823773	4.60292	4829	1.305	0.187	7283	1.062	0.8602	0
203454_s_at	ATOX1	antioxidant 1 copper chaperone	ENSG00000177556 /// ENSG00000177556 /// ENSG00000177556 /// ENSG00000177556 /// ENSG00000177556 /// ENSG00000177556	hgu133a2.db /// hgu133plus2.db /// hgfocus.db /// hthgu133a.db /// hthgu133plusa.db /// nugohs1a520180.db	3.13.0 /// 3.13.0 /// 3.13.0 /// 3.13.0 /// 3.13.0 /// 3.4.0	2550	0.03623	6.34851	6377	1.017	0.6482	7401	1.048	0.8793	0
214255_at	ATP10A	ATPase phospholipid transporting 10A (putative)	ENSG00000206190 /// ENSG00000206190 /// ENSG00000206190 /// ENSG00000206190	hgu133a2.db /// hgu133plus2.db /// hthgu133a.db /// hthgu133plusa.db	3.13.0 /// 3.13.0 /// 3.13.0 /// 3.13.0	10113	-0.0840643	5.85288	8123	0.9745	0.9574	5037	1.055	0.2387	0
214256_at	ATP10A	ATPase phospholipid transporting 10A (putative)	ENSG00000206190 /// ENSG00000206190 /// ENSG00000206190 /// ENSG00000206190	hgu133a2.db /// hgu133plus2.db /// hthgu133a.db /// hthgu133plusa.db	3.13.0 /// 3.13.0 /// 3.13.0 /// 3.13.0	10114	-0.0285692	6.50387	7856	0.9668	0.9355	6489	1.202	0.6805	0
214070_s_at	ATP10B	ATPase phospholipid transporting 10B (putative)	ENSG00000118322 /// ENSG00000118322 /// ENSG00000118322 /// ENSG00000118322 /// ENSG00000118322	hgu133a2.db /// hgu133plus2.db /// hthgu133a.db /// hthgu133plusa.db /// nugohs1a520180.db	3.13.0 /// 3.13.0 /// 3.13.0 /// 3.13.0 /// 3.4.0	9987	0.103302	5.53957	4661	1.288	0.15	7642	1.024	0.9124	0
213238_at	ATP10D	ATPase phospholipid transporting 10D (putative)	ENSG00000145246 /// ENSG00000145246 /// ENSG00000145246 /// ENSG00000145246 /// ENSG00000145246	hgu133a2.db /// hgu133plus2.db /// hthgu133a.db /// hthgu133plusa.db /// nugohs1a520180.db	3.13.0 /// 3.13.0 /// 3.13.0 /// 3.13.0 /// 3.4.0	9390	-0.100305	4.22271	7738	0.9643	0.9235	4530	0.7652	0.1245	0
216488_s_at	ATP11A	ATPase phospholipid transporting 11A	ENSG00000068650 /// ENSG00000068650 /// ENSG00000068650 /// ENSG00000068650	hgu133a2.db /// hgu133plus2.db /// hthgu133a.db /// hthgu133plusa.db	3.13.0 /// 3.13.0 /// 3.13.0 /// 3.13.0	11432	0.0137711	4.17482	6052	1.064	0.5493	6293	1.241	0.6236	0
212536_at	ATP11B	ATPase phospholipid transporting 11B (putative)	ENSG00000058063 /// ENSG00000058063 /// ENSG00000058063 /// ENSG00000058063 /// ENSG00000058063	hgu133a2.db /// hgu133plus2.db /// hthgu133a.db /// hthgu133plusa.db /// nugohs1a520180.db	3.13.0 /// 3.13.0 /// 3.13.0 /// 3.13.0 /// 3.4.0	8835	-0.0398403	4.62804	6259	1.03	0.6134	5100	1.08	0.2557	0
207367_at	ATP12A	ATPase H+/K+ transporting non-gastric alpha2 subunit	ENSG00000075673 /// ENSG00000075673 /// ENSG00000075673 /// ENSG00000075673 /// ENSG00000075673	hgu133a2.db /// hgu133plus2.db /// hgfocus.db /// hthgu133a.db /// hthgu133plusa.db	3.13.0 /// 3.13.0 /// 3.13.0 /// 3.13.0 /// 3.13.0	5189	0.0499049	5.54185	5529	1.195	0.3825	6995	1.106	0.8054	0
218052_s_at	ATP13A1	ATPase 13A1	ENSG00000105726 /// ENSG00000105726 /// ENSG00000105726 /// ENSG00000105726 /// ENSG00000105726	hgu133a2.db /// hgu133plus2.db /// hthgu133a.db /// hthgu133plusa.db /// nugohs1a520180.db	3.13.0 /// 3.13.0 /// 3.13.0 /// 3.13.0 /// 3.4.0	12424	-0.0271541	5.47519	6835	0.9666	0.7695	5771	1.256	0.4596	0
218608_at	ATP13A2	ATPase cation transporting 13A2	ENSG00000159363 /// ENSG00000159363 /// ENSG00000159363 /// ENSG00000159363 /// ENSG00000159363	hgu133a2.db /// hgu133plus2.db /// hthgu133a.db /// hthgu133plusa.db /// nugohs1a520180.db	3.13.0 /// 3.13.0 /// 3.13.0 /// 3.13.0 /// 3.4.0	12879	0.0531943	4.46766	5674	1.159	0.4284	7356	1.054	0.8724	0
212297_at	ATP13A3	ATPase 13A3	ENSG00000133657 /// ENSG00000133657 /// ENSG00000133657 /// ENSG00000133657 /// ENSG00000133657	hgu133a2.db /// hgu133plus2.db /// hthgu133a.db /// hthgu133plusa.db /// nugohs1a520180.db	3.13.0 /// 3.13.0 /// 3.13.0 /// 3.13.0 /// 3.4.0	8634	-0.0621217	5.00964	7464	0.9591	0.8887	5229	1.133	0.2918	0
219558_at	ATP13A3	ATPase 13A3	ENSG00000133657 /// ENSG00000133657 /// ENSG00000133657 /// ENSG00000133657	hgu133a2.db /// hgu133plus2.db /// hthgu133a.db /// hthgu133plusa.db	3.13.0 /// 3.13.0 /// 3.13.0 /// 3.13.0	13571	-0.00575927	4.45083	6649	0.9805	0.7236	6409	1.22	0.6575	0
220948_s_at	ATP1A1	ATPase Na+/K+ transporting subunit alpha 1	ENSG00000163399 /// ENSG00000163399 /// ENSG00000163399 /// ENSG00000163399 /// ENSG00000163399 /// ENSG00000163399	hgu133a2.db /// hgu133plus2.db /// hgfocus.db /// hthgu133a.db /// hthgu133plusa.db /// nugohs1a520180.db	3.13.0 /// 3.13.0 /// 3.13.0 /// 3.13.0 /// 3.13.0 /// 3.4.0	14423	-0.0114956	7.12948	5935	1.094	0.5123	5510	1.219	0.3767	0
203295_s_at	ATP1A2	ATPase Na+/K+ transporting subunit alpha 2	ENSG00000018625 /// ENSG00000018625 /// ENSG00000018625 /// ENSG00000018625	hgu133a2.db /// hgu133plus2.db /// hthgu133a.db /// hthgu133plusa.db	3.13.0 /// 3.13.0 /// 3.13.0 /// 3.13.0	2421	0.0549917	4.62314	5903	1.101	0.5019	7588	1.028	0.9056	0
214432_at	ATP1A3	ATPase Na+/K+ transporting subunit alpha 3	NA	hgu133a2.db /// hgu133plus2.db /// hgfocus.db /// hthgu133a.db /// hthgu133plusa.db /// nugohs1a520180.db	3.13.0 /// 3.13.0 /// 3.13.0 /// 3.13.0 /// 3.13.0 /// 3.4.0	10235	0.0677876	4.54357	5255	1.259	0.2996	7288	1.062	0.8611	0
201243_s_at	ATP1B1	ATPase Na+/K+ transporting subunit beta 1	ENSG00000143153 /// ENSG00000143153 /// ENSG00000143153 /// ENSG00000143153 /// ENSG00000143153	hgu133a2.db /// hgu133plus2.db /// hthgu133a.db /// hthgu133plusa.db /// nugohs1a520180.db	3.13.0 /// 3.13.0 /// 3.13.0 /// 3.13.0 /// 3.4.0	716	-0.00432161	4.98332	6973	0.9604	0.8006	6672	1.167	0.7293	0
204311_at	ATP1B2	ATPase Na+/K+ transporting subunit beta 2	ENSG00000129244 /// ENSG00000129244 /// ENSG00000129244 /// ENSG00000129244 /// ENSG00000129244 /// ENSG00000129244	hgu133a2.db /// hgu133plus2.db /// hgfocus.db /// hthgu133a.db /// hthgu133plusa.db /// nugohs1a520180.db	3.13.0 /// 3.13.0 /// 3.13.0 /// 3.13.0 /// 3.13.0 /// 3.4.0	3181	-0.015783	6.0745	7164	0.9584	0.839	6276	1.241	0.6184	0
208836_at	ATP1B3	ATPase Na+/K+ transporting subunit beta 3	ENSG00000069849 /// ENSG00000069849 /// ENSG00000069849 /// ENSG00000069849 /// ENSG00000069849 /// ENSG00000069849	hgu133a2.db /// hgu133plus2.db /// hgfocus.db /// hthgu133a.db /// hthgu133plusa.db /// nugohs1a520180.db	3.13.0 /// 3.13.0 /// 3.13.0 /// 3.13.0 /// 3.13.0 /// 3.4.0	6188	-0.0384362	7.43815	5859	1.114	0.4879	4816	0.932	0.1839	0
209186_at	ATP2A2	ATPase sarcoplasmic/endoplasmic reticulum Ca2+ transporting 2	ENSG00000174437 /// ENSG00000174437 /// ENSG00000174437 /// ENSG00000174437 /// ENSG00000174437 /// ENSG00000174437	hgu133a2.db /// hgu133plus2.db /// hgfocus.db /// hthgu133a.db /// hthgu133plusa.db /// nugohs1a520180.db	3.13.0 /// 3.13.0 /// 3.13.0 /// 3.13.0 /// 3.13.0 /// 3.4.0	6489	-0.185232	5.29141	8620	0.9872	0.9821	3402	0.2069	0.01254	0
212361_s_at	ATP2A2	ATPase sarcoplasmic/endoplasmic reticulum Ca2+ transporting 2	ENSG00000174437 /// ENSG00000174437 /// ENSG00000174437 /// ENSG00000174437	hgu133a2.db /// hgu133plus2.db /// hthgu133a.db /// hthgu133plusa.db	3.13.0 /// 3.13.0 /// 3.13.0 /// 3.13.0	8686	-0.0271541	4.42121	6873	0.9637	0.7785	5764	1.257	0.4574	0
212362_at	ATP2A2	ATPase sarcoplasmic/endoplasmic reticulum Ca2+ transporting 2	ENSG00000174437 /// ENSG00000174437 /// ENSG00000174437 /// ENSG00000174437	hgu133a2.db /// hgu133plus2.db /// hthgu133a.db /// hthgu133plusa.db	3.13.0 /// 3.13.0 /// 3.13.0 /// 3.13.0	8687	0.0736969	5.15342	5719	1.143	0.443	8239	0.9914	0.9648	0
207521_s_at	ATP2A3	ATPase sarcoplasmic/endoplasmic reticulum Ca2+ transporting 3	ENSG00000074370 /// ENSG00000074370 /// ENSG00000074370 /// ENSG00000074370	hgu133a2.db /// hgu133plus2.db /// hthgu133a.db /// hthgu133plusa.db	3.13.0 /// 3.13.0 /// 3.13.0 /// 3.13.0	5288	-0.0370307	4.61528	7256	0.958	0.8556	5749	1.256	0.4526	0
207522_s_at	ATP2A3	ATPase sarcoplasmic/endoplasmic reticulum Ca2+ transporting 3	ENSG00000074370 /// ENSG00000074370 /// ENSG00000074370 /// ENSG00000074370 /// ENSG00000074370 /// ENSG00000074370	hgu133a2.db /// hgu133plus2.db /// hgfocus.db /// hthgu133a.db /// hthgu133plusa.db /// nugohs1a520180.db	3.13.0 /// 3.13.0 /// 3.13.0 /// 3.13.0 /// 3.13.0 /// 3.4.0	5289	0.0819191	6.30933	4004	0.9424	0.05068	5928	1.269	0.51	0
213036_x_at	ATP2A3	ATPase sarcoplasmic/endoplasmic reticulum Ca2+ transporting 3	ENSG00000074370 /// ENSG00000074370 /// ENSG00000074370 /// ENSG00000074370	hgu133a2.db /// hgu133plus2.db /// hthgu133a.db /// hthgu133plusa.db	3.13.0 /// 3.13.0 /// 3.13.0 /// 3.13.0	9232	0.078259	7.88885	4198	1.096	0.07272	6001	1.269	0.5331	0
213042_s_at	ATP2A3	ATPase sarcoplasmic/endoplasmic reticulum Ca2+ transporting 3	ENSG00000074370 /// ENSG00000074370 /// ENSG00000074370 /// ENSG00000074370	hgu133a2.db /// hgu133plus2.db /// hthgu133a.db /// hthgu133plusa.db	3.13.0 /// 3.13.0 /// 3.13.0 /// 3.13.0	9238	-0.0398403	4.52506	5703	1.147	0.4377	4787	0.9164	0.1772	0
209281_s_at	ATP2B1	ATPase plasma membrane Ca2+ transporting 1	ENSG00000070961 /// ENSG00000070961 /// ENSG00000070961 /// ENSG00000070961	hgu133a2.db /// hgu133plus2.db /// hthgu133a.db /// hthgu133plusa.db	3.13.0 /// 3.13.0 /// 3.13.0 /// 3.13.0	6569	0.0337172	5.32366	4057	0.9925	0.05615	4915	0.9847	0.2075	0
204685_s_at	ATP2B2	ATPase plasma membrane Ca2+ transporting 2	ENSG00000157087 /// ENSG00000157087 /// ENSG00000157087 /// ENSG00000157087 /// ENSG00000157087 /// ENSG00000157087	hgu133a2.db /// hgu133plus2.db /// hgfocus.db /// hthgu133a.db /// hthgu133plusa.db /// nugohs1a520180.db	3.13.0 /// 3.13.0 /// 3.13.0 /// 3.13.0 /// 3.13.0 /// 3.4.0	3460	0.0626556	5.58315	5391	1.228	0.34	7195	1.073	0.8448	0
211586_s_at	ATP2B2	ATPase plasma membrane Ca2+ transporting 2	ENSG00000157087 /// ENSG00000157087 /// ENSG00000157087 /// ENSG00000157087	hgu133a2.db /// hgu133plus2.db /// hthgu133a.db /// hthgu133plusa.db	3.13.0 /// 3.13.0 /// 3.13.0 /// 3.13.0	8076	-0.0482362	4.11309	7949	0.9699	0.944	5896	1.269	0.4996	0
207026_s_at	ATP2B3	ATPase plasma membrane Ca2+ transporting 3	ENSG00000067842 /// ENSG00000067842 /// ENSG00000067842 /// ENSG00000067842 /// ENSG00000067842	hgu133a2.db /// hgu133plus2.db /// hgfocus.db /// hthgu133a.db /// hthgu133plusa.db	3.13.0 /// 3.13.0 /// 3.13.0 /// 3.13.0 /// 3.13.0	4985	0.127841	5.03991	4455	1.227	0.1112	8078	0.9947	0.9542	0
205410_s_at	ATP2B4	ATPase plasma membrane Ca2+ transporting 4	ENSG00000058668 /// ENSG00000058668 /// ENSG00000058668 /// ENSG00000058668	hgu133a2.db /// hgu133plus2.db /// hthgu133a.db /// hthgu133plusa.db	3.13.0 /// 3.13.0 /// 3.13.0 /// 3.13.0	3946	0.0608487	4.50795	5535	1.191	0.3844	7441	1.042	0.8854	0
212135_s_at	ATP2B4	ATPase plasma membrane Ca2+ transporting 4	ENSG00000058668 /// ENSG00000058668 /// ENSG00000058668 /// ENSG00000058668	hgu133a2.db /// hgu133plus2.db /// hthgu133a.db /// hthgu133plusa.db	3.13.0 /// 3.13.0 /// 3.13.0 /// 3.13.0	8496	0.0266459	6.84957	5746	1.135	0.4514	6336	1.234	0.6365	0
212136_at	ATP2B4	ATPase plasma membrane Ca2+ transporting 4	ENSG00000058668 /// ENSG00000058668 /// ENSG00000058668 /// ENSG00000058668 /// ENSG00000058668 /// ENSG00000058668	hgu133a2.db /// hgu133plus2.db /// hgfocus.db /// hthgu133a.db /// hthgu133plusa.db /// nugohs1a520180.db	3.13.0 /// 3.13.0 /// 3.13.0 /// 3.13.0 /// 3.13.0 /// 3.4.0	8497	0.00115462	6.01861	5313	1.247	0.3165	5290	1.158	0.3097	0
209934_s_at	ATP2C1	ATPase secretory pathway Ca2+ transporting 1	ENSG00000017260 /// ENSG00000017260 /// ENSG00000017260 /// ENSG00000017260	hgu133a2.db /// hgu133plus2.db /// hthgu133a.db /// hthgu133plusa.db	3.13.0 /// 3.13.0 /// 3.13.0 /// 3.13.0	7041	-0.0257376	5.09345	7137	0.9597	0.8339	6049	1.263	0.5485	0
212255_s_at	ATP2C1	ATPase secretory pathway Ca2+ transporting 1	ENSG00000017260 /// ENSG00000017260 /// ENSG00000017260 /// ENSG00000017260 /// ENSG00000017260	hgu133a2.db /// hgu133plus2.db /// hgfocus.db /// hthgu133a.db /// hthgu133plusa.db	3.13.0 /// 3.13.0 /// 3.13.0 /// 3.13.0 /// 3.13.0	8596	-0.0200577	4.43059	7301	0.9571	0.8634	6340	1.233	0.6376	0
214798_at	ATP2C2	ATPase secretory pathway Ca2+ transporting 2	ENSG00000064270 /// ENSG00000064270 /// ENSG00000064270 /// ENSG00000064270 /// ENSG00000064270	hgu133a2.db /// hgu133plus2.db /// hthgu133a.db /// hthgu133plusa.db /// nugohs1a520180.db	3.13.0 /// 3.13.0 /// 3.13.0 /// 3.13.0 /// 3.4.0	10460	0.0139168	4.38395	6567	0.988	0.7017	6774	1.147	0.7549	0
207139_at	ATP4A	ATPase H+/K+ transporting subunit alpha	ENSG00000105675 /// ENSG00000105675 /// ENSG00000105675 /// ENSG00000105675 /// ENSG00000105675	hgu133a2.db /// hgu133plus2.db /// hgfocus.db /// hthgu133a.db /// hthgu133plusa.db	3.13.0 /// 3.13.0 /// 3.13.0 /// 3.13.0 /// 3.13.0	5050	-0.0100637	4.89324	6218	1.037	0.601	5721	1.251	0.4437	0
213738_s_at	ATP5F1A	ATP synthase F1 subunit alpha	ENSG00000152234 /// ENSG00000152234 /// ENSG00000152234 /// ENSG00000152234 /// ENSG00000152234 /// ENSG00000152234	hgu133a2.db /// hgu133plus2.db /// hgfocus.db /// hthgu133a.db /// hthgu133plusa.db /// nugohs1a520180.db	3.13.0 /// 3.13.0 /// 3.13.0 /// 3.13.0 /// 3.13.0 /// 3.4.0	9758	-0.126973	8.61833	5264	1.258	0.302	3213	0.1532	0.007317	0
201322_at	ATP5F1B	ATP synthase F1 subunit beta	ENSG00000110955 /// ENSG00000110955 /// ENSG00000110955 /// ENSG00000110955 /// ENSG00000110955 /// ENSG00000110955	hgu133a2.db /// hgu133plus2.db /// hgfocus.db /// hthgu133a.db /// hthgu133plusa.db /// nugohs1a520180.db	3.13.0 /// 3.13.0 /// 3.13.0 /// 3.13.0 /// 3.13.0 /// 3.4.0	781	-0.0922074	8.20166	6914	0.962	0.7876	4335	0.6443	0.09184	0
205711_x_at	ATP5F1C	ATP synthase F1 subunit gamma	ENSG00000165629 /// ENSG00000165629 /// ENSG00000165629 /// ENSG00000165629 /// ENSG00000165629	hgu133a2.db /// hgu133plus2.db /// hthgu133a.db /// hthgu133plusa.db /// nugohs1a520180.db	3.13.0 /// 3.13.0 /// 3.13.0 /// 3.13.0 /// 3.4.0	4145	-0.0786098	7.53348	6213	1.037	0.5995	4272	0.61	0.08266	0
208870_x_at	ATP5F1C	ATP synthase F1 subunit gamma	ENSG00000165629 /// ENSG00000165629 /// ENSG00000165629 /// ENSG00000165629	hgu133a2.db /// hgu133plus2.db /// hthgu133a.db /// hthgu133plusa.db	3.13.0 /// 3.13.0 /// 3.13.0 /// 3.13.0	6218	-0.0854247	8.10562	6700	0.9753	0.7365	4312	0.6327	0.08842	0
213366_x_at	ATP5F1C	ATP synthase F1 subunit gamma	ENSG00000165629 /// ENSG00000165629 /// ENSG00000165629 /// ENSG00000165629	hgu133a2.db /// hgu133plus2.db /// hthgu133a.db /// hthgu133plusa.db	3.13.0 /// 3.13.0 /// 3.13.0 /// 3.13.0	9481	-0.0962619	7.96027	5500	1.202	0.3735	3565	0.2676	0.01917	0
214132_at	ATP5F1C	ATP synthase F1 subunit gamma	ENSG00000165629 /// ENSG00000165629 /// ENSG00000165629 /// ENSG00000165629 /// ENSG00000165629 /// ENSG00000165629	hgu133a2.db /// hgu133plus2.db /// hgfocus.db /// hthgu133a.db /// hthgu133plusa.db /// nugohs1a520180.db	3.13.0 /// 3.13.0 /// 3.13.0 /// 3.13.0 /// 3.13.0 /// 3.4.0	10030	0.0843644	4.84536	5183	1.272	0.2787	7551	1.03	0.9008	0
203926_x_at	ATP5F1D	ATP synthase F1 subunit delta	ENSG00000099624 /// ENSG00000099624 /// ENSG00000099624 /// ENSG00000099624	hgu133a2.db /// hgu133plus2.db /// hthgu133a.db /// hthgu133plusa.db	3.13.0 /// 3.13.0 /// 3.13.0 /// 3.13.0	2900	-0.0229004	5.8484	6894	0.9631	0.7832	5873	1.265	0.4924	0
213041_s_at	ATP5F1D	ATP synthase F1 subunit delta	ENSG00000099624 /// ENSG00000099624 /// ENSG00000099624 /// ENSG00000099624 /// ENSG00000099624 /// ENSG00000099624	hgu133a2.db /// hgu133plus2.db /// hgfocus.db /// hthgu133a.db /// hthgu133plusa.db /// nugohs1a520180.db	3.13.0 /// 3.13.0 /// 3.13.0 /// 3.13.0 /// 3.13.0 /// 3.4.0	9237	-0.0143553	4.97174	6271	1.029	0.6171	5517	1.22	0.3787	0
217801_at	ATP5F1E	ATP synthase F1 subunit epsilon	ENSG00000124172 /// ENSG00000124172 /// ENSG00000124172 /// ENSG00000124172 /// ENSG00000124172 /// ENSG00000124172	hgu133a2.db /// hgu133plus2.db /// hgfocus.db /// hthgu133a.db /// hthgu133plusa.db /// nugohs1a520180.db	3.13.0 /// 3.13.0 /// 3.13.0 /// 3.13.0 /// 3.13.0 /// 3.4.0	12212	-0.171207	8.75118	6725	0.9741	0.7429	2906	0.08138	0.002675	0
218671_s_at	ATP5IF1	ATP synthase inhibitory factor subunit 1	ENSG00000130770 /// ENSG00000285390 /// ENSG00000130770 /// ENSG00000285390 /// ENSG00000130770 /// ENSG00000285390 /// ENSG00000130770 /// ENSG00000285390 /// ENSG00000130770 /// ENSG00000285390 /// ENSG00000130770 /// ENSG00000285390	hgu133a2.db /// hgu133plus2.db /// hgfocus.db /// hthgu133a.db /// hthgu133plusa.db /// nugohs1a520180.db	3.13.0 /// 3.13.0 /// 3.13.0 /// 3.13.0 /// 3.13.0 /// 3.4.0	12929	-0.0356239	5.95138	6152	1.047	0.5807	5282	1.154	0.3074	0
208972_s_at	ATP5MC1	ATP synthase membrane subunit c locus 1	ENSG00000159199 /// ENSG00000159199 /// ENSG00000159199 /// ENSG00000159199 /// ENSG00000159199 /// ENSG00000159199	hgu133a2.db /// hgu133plus2.db /// hgfocus.db /// hthgu133a.db /// hthgu133plusa.db /// nugohs1a520180.db	3.13.0 /// 3.13.0 /// 3.13.0 /// 3.13.0 /// 3.13.0 /// 3.4.0	6309	-0.0607392	7.05379	7570	0.9605	0.9033	5429	1.201	0.3515	0
207552_at	ATP5MC2	ATP synthase membrane subunit c locus 2	ENSG00000135390 /// ENSG00000135390 /// ENSG00000135390 /// ENSG00000135390	hgu133a2.db /// hgu133plus2.db /// hthgu133a.db /// hthgu133plusa.db	3.13.0 /// 3.13.0 /// 3.13.0 /// 3.13.0	5309	0.050353	6.00798	5260	1.259	0.3009	6712	1.157	0.7396	0
208764_s_at	ATP5MC2	ATP synthase membrane subunit c locus 2	ENSG00000135390 /// ENSG00000135390 /// ENSG00000135390 /// ENSG00000135390 /// ENSG00000135390 /// ENSG00000135390	hgu133a2.db /// hgu133plus2.db /// hgfocus.db /// hthgu133a.db /// hthgu133plusa.db /// nugohs1a520180.db	3.13.0 /// 3.13.0 /// 3.13.0 /// 3.13.0 /// 3.13.0 /// 3.4.0	6120	-0.133564	7.51468	6866	0.9642	0.7768	3583	0.2731	0.02005	0
207507_s_at	ATP5MC3	ATP synthase membrane subunit c locus 3	ENSG00000154518 /// ENSG00000154518 /// ENSG00000154518 /// ENSG00000154518 /// ENSG00000154518	hgu133a2.db /// hgu133plus2.db /// hgfocus.db /// hthgu133a.db /// hthgu133plusa.db	3.13.0 /// 3.13.0 /// 3.13.0 /// 3.13.0 /// 3.13.0	5280	-0.112367	6.43851	5886	1.106	0.4966	3463	0.2283	0.01478	0
207508_at	ATP5MC3	ATP synthase membrane subunit c locus 3	ENSG00000154518 /// ENSG00000154518 /// ENSG00000154518 /// ENSG00000154518 /// ENSG00000154518	hgu133a2.db /// hgu133plus2.db /// hthgu133a.db /// hthgu133plusa.db /// nugohs1a520180.db	3.13.0 /// 3.13.0 /// 3.13.0 /// 3.13.0 /// 3.4.0	5281	-0.0648829	7.37594	5704	1.147	0.4381	4222	0.5805	0.07587	0
207335_x_at	ATP5ME	ATP synthase membrane subunit e	ENSG00000169020 /// ENSG00000169020 /// ENSG00000169020 /// ENSG00000169020	hgu133a2.db /// hgu133plus2.db /// hthgu133a.db /// hthgu133plusa.db	3.13.0 /// 3.13.0 /// 3.13.0 /// 3.13.0	5165	-0.0551957	6.14246	6683	0.9769	0.7324	4891	0.9732	0.2017	0
209492_x_at	ATP5ME	ATP synthase membrane subunit e	ENSG00000169020 /// ENSG00000169020 /// ENSG00000169020 /// ENSG00000169020 /// ENSG00000169020 /// ENSG00000169020	hgu133a2.db /// hgu133plus2.db /// hgfocus.db /// hthgu133a.db /// hthgu133plusa.db /// nugohs1a520180.db	3.13.0 /// 3.13.0 /// 3.13.0 /// 3.13.0 /// 3.13.0 /// 3.4.0	6733	-0.0356239	5.41076	5290	1.253	0.3096	4414	0.6927	0.1043	0
202961_s_at	ATP5MF	ATP synthase membrane subunit f	ENSG00000241468 /// ENSG00000241468 /// ENSG00000241468 /// ENSG00000241468 /// ENSG00000241468 /// ENSG00000241468	hgu133a2.db /// hgu133plus2.db /// hgfocus.db /// hthgu133a.db /// hthgu133plusa.db /// nugohs1a520180.db	3.13.0 /// 3.13.0 /// 3.13.0 /// 3.13.0 /// 3.13.0 /// 3.4.0	2158	-0.0922074	7.32827	6697	0.9759	0.7358	4210	0.5739	0.07431	0
207573_x_at	ATP5MG	ATP synthase membrane subunit g	ENSG00000167283 /// ENSG00000167283 /// ENSG00000167283 /// ENSG00000167283	hgu133a2.db /// hgu133plus2.db /// hthgu133a.db /// hthgu133plusa.db	3.13.0 /// 3.13.0 /// 3.13.0 /// 3.13.0	5325	-0.045443	8.72922	5905	1.1	0.5027	4772	0.9064	0.1739	0
208746_x_at	ATP5MG	ATP synthase membrane subunit g	ENSG00000167283 /// ENSG00000167283 /// ENSG00000167283 /// ENSG00000167283	hgu133a2.db /// hgu133plus2.db /// hthgu133a.db /// hthgu133plusa.db	3.13.0 /// 3.13.0 /// 3.13.0 /// 3.13.0	6103	-0.051024	8.68764	5146	1.282	0.2682	4110	0.523	0.06199	0
210453_x_at	ATP5MG	ATP synthase membrane subunit g	ENSG00000167283 /// ENSG00000167283 /// ENSG00000167283 /// ENSG00000167283	hgu133a2.db /// hgu133plus2.db /// hthgu133a.db /// hthgu133plusa.db	3.13.0 /// 3.13.0 /// 3.13.0 /// 3.13.0	7391	-0.0854247	8.72714	5619	1.175	0.4109	3691	0.3195	0.02593	0
202279_at	ATP5MJ	ATP synthase membrane subunit j	ENSG00000156411 /// ENSG00000156411 /// ENSG00000156411 /// ENSG00000156411 /// ENSG00000156411	hgu133a2.db /// hgu133plus2.db /// hthgu133a.db /// hthgu133plusa.db /// nugohs1a520180.db	3.13.0 /// 3.13.0 /// 3.13.0 /// 3.13.0 /// 3.4.0	1593	-0.0172093	4.49986	6851	0.9646	0.7733	6062	1.261	0.5526	0
210532_s_at	ATP5MJ	ATP synthase membrane subunit j	ENSG00000156411 /// ENSG00000156411 /// ENSG00000156411 /// ENSG00000156411 /// ENSG00000156411	hgu133a2.db /// hgu133plus2.db /// hgfocus.db /// hthgu133a.db /// hthgu133plusa.db	3.13.0 /// 3.13.0 /// 3.13.0 /// 3.13.0 /// 3.13.0	7431	-0.0799754	7.8799	5849	1.119	0.4845	4057	0.493	0.05616	0
211755_s_at	ATP5PB	ATP synthase peripheral stalk-membrane subunit b	ENSG00000116459 /// ENSG00000116459 /// ENSG00000116459 /// ENSG00000116459	hgu133a2.db /// hgu133plus2.db /// hthgu133a.db /// hthgu133plusa.db	3.13.0 /// 3.13.0 /// 3.13.0 /// 3.13.0	8193	-0.168642	8.13271	5437	1.214	0.3541	2706	0.05227	0.001255	0
210149_s_at	ATP5PD	ATP synthase peripheral stalk subunit d	ENSG00000167863 /// ENSG00000167863 /// ENSG00000167863 /// ENSG00000167863 /// ENSG00000167863	hgu133a2.db /// hgu133plus2.db /// hthgu133a.db /// hthgu133plusa.db /// nugohs1a520180.db	3.13.0 /// 3.13.0 /// 3.13.0 /// 3.13.0 /// 3.4.0	7188	-0.0690147	7.82588	6238	1.034	0.6069	4460	0.7216	0.112	0
202325_s_at	ATP5PF	ATP synthase peripheral stalk subunit F6	ENSG00000154723 /// ENSG00000154723 /// ENSG00000154723 /// ENSG00000154723 /// ENSG00000154723 /// ENSG00000154723	hgu133a2.db /// hgu133plus2.db /// hgfocus.db /// hthgu133a.db /// hthgu133plusa.db /// nugohs1a520180.db	3.13.0 /// 3.13.0 /// 3.13.0 /// 3.13.0 /// 3.13.0 /// 3.4.0	1630	-0.0538064	5.44195	5822	1.121	0.4759	4445	0.7129	0.1095	0
200818_at	ATP5PO	ATP synthase peripheral stalk subunit OSCP	ENSG00000241837 /// ENSG00000241837 /// ENSG00000241837 /// ENSG00000241837 /// ENSG00000241837 /// ENSG00000241837	hgu133a2.db /// hgu133plus2.db /// hgfocus.db /// hthgu133a.db /// hthgu133plusa.db /// nugohs1a520180.db	3.13.0 /// 3.13.0 /// 3.13.0 /// 3.13.0 /// 3.13.0 /// 3.4.0	329	-0.0908534	7.03381	4927	1.299	0.2105	3281	0.1721	0.008952	0
216954_x_at	ATP5PO	ATP synthase peripheral stalk subunit OSCP	ENSG00000241837 /// ENSG00000241837 /// ENSG00000241837 /// ENSG00000241837	hgu133a2.db /// hgu133plus2.db /// hthgu133a.db /// hthgu133plusa.db	3.13.0 /// 3.13.0 /// 3.13.0 /// 3.13.0	11696	-0.0100637	4.90685	5857	1.114	0.4873	5636	1.245	0.4164	0
207809_s_at	ATP6AP1	ATPase H+ transporting accessory protein 1	ENSG00000071553 /// ENSG00000071553 /// ENSG00000071553 /// ENSG00000071553	hgu133a2.db /// hgu133plus2.db /// hthgu133a.db /// hthgu133plusa.db	3.13.0 /// 3.13.0 /// 3.13.0 /// 3.13.0	5465	0.0440921	7.24295	4534	1.264	0.1253	5574	1.233	0.3968	0
201443_s_at	ATP6AP2	ATPase H+ transporting accessory protein 2	ENSG00000182220 /// ENSG00000182220 /// ENSG00000182220 /// ENSG00000182220 /// ENSG00000182220 /// ENSG00000182220	hgu133a2.db /// hgu133plus2.db /// hgfocus.db /// hthgu133a.db /// hthgu133plusa.db /// nugohs1a520180.db	3.13.0 /// 3.13.0 /// 3.13.0 /// 3.13.0 /// 3.13.0 /// 3.4.0	883	-0.0342157	6.79074	4213	1.107	0.07468	4010	0.4664	0.05126	0
201444_s_at	ATP6AP2	ATPase H+ transporting accessory protein 2	ENSG00000182220 /// ENSG00000182220 /// ENSG00000182220 /// ENSG00000182220	hgu133a2.db /// hgu133plus2.db /// hthgu133a.db /// hthgu133plusa.db	3.13.0 /// 3.13.0 /// 3.13.0 /// 3.13.0	884	-0.164786	7.07003	5050	1.293	0.2421	2922	0.08459	0.002829	0
205095_s_at	ATP6V0A1	ATPase H+ transporting V0 subunit a1	ENSG00000033627 /// ENSG00000033627 /// ENSG00000033627 /// ENSG00000033627	hgu133a2.db /// hgu133plus2.db /// hthgu133a.db /// hthgu133plusa.db	3.13.0 /// 3.13.0 /// 3.13.0 /// 3.13.0	3731	0.0730897	6.36376	5265	1.258	0.3022	7471	1.038	0.8898	0
212383_at	ATP6V0A1	ATPase H+ transporting V0 subunit a1	ENSG00000033627 /// ENSG00000033627 /// ENSG00000033627 /// ENSG00000033627 /// ENSG00000033627 /// ENSG00000033627	hgu133a2.db /// hgu133plus2.db /// hgfocus.db /// hthgu133a.db /// hthgu133plusa.db /// nugohs1a520180.db	3.13.0 /// 3.13.0 /// 3.13.0 /// 3.13.0 /// 3.13.0 /// 3.4.0	8703	0.0298826	7.43338	6011	1.075	0.5364	6895	1.129	0.7834	0
217603_at	ATP6V0A2	ATPase H+ transporting V0 subunit a2	ENSG00000185344 /// ENSG00000185344 /// ENSG00000185344 /// ENSG00000185344	hgu133a2.db /// hgu133plus2.db /// hthgu133a.db /// hthgu133plusa.db	3.13.0 /// 3.13.0 /// 3.13.0 /// 3.13.0	12076	0.0578421	4.77968	5548	1.192	0.3884	7394	1.049	0.8784	0
200078_s_at	ATP6V0B	ATPase H+ transporting V0 subunit b	ENSG00000117410 /// ENSG00000117410 /// ENSG00000117410 /// ENSG00000117410 /// ENSG00000117410 /// ENSG00000117410 /// ENSG00000117410 /// ENSG00000117410	hgu133a2.db /// hthgu133b.db /// hgu133plus2.db /// hgfocus.db /// hthgu133plusb.db /// hthgu133a.db /// hthgu133plusa.db /// nugohs1a520180.db	3.13.0 /// 3.13.0 /// 3.13.0 /// 3.13.0 /// 3.13.0 /// 3.13.0 /// 3.13.0 /// 3.4.0	94	0.00911773	8.35621	4667	1.291	0.1512	5110	1.083	0.2583	0
200954_at	ATP6V0C	ATPase H+ transporting V0 subunit c	ENSG00000185883 /// ENSG00000185883 /// ENSG00000185883 /// ENSG00000185883	hgu133a2.db /// hgu133plus2.db /// hthgu133a.db /// hthgu133plusa.db	3.13.0 /// 3.13.0 /// 3.13.0 /// 3.13.0	454	-0.0989585	8.04377	5704	1.147	0.438	3536	0.2562	0.01781	0
36994_at	ATP6V0C	ATPase H+ transporting V0 subunit c	ENSG00000185883 /// ENSG00000185883 /// ENSG00000185883 /// ENSG00000185883 /// ENSG00000185883 /// ENSG00000185883 /// ENSG00000185883 /// ENSG00000185883	hgu133a2.db /// hgu95a.db /// hgu133plus2.db /// hgfocus.db /// hgu95av2.db /// hthgu133a.db /// hthgu133plusa.db /// nugohs1a520180.db	3.13.0 /// 3.13.0 /// 3.13.0 /// 3.13.0 /// 3.13.0 /// 3.13.0 /// 3.13.0 /// 3.4.0	15503	-0.0328061	8.7639	6656	0.9799	0.7252	5478	1.212	0.3665	0
212041_at	ATP6V0D1	ATPase H+ transporting V0 subunit d1	ENSG00000159720 /// ENSG00000159720 /// ENSG00000159720 /// ENSG00000159720 /// ENSG00000159720	hgu133a2.db /// hgu133plus2.db /// hthgu133a.db /// hthgu133plusa.db /// nugohs1a520180.db	3.13.0 /// 3.13.0 /// 3.13.0 /// 3.13.0 /// 3.4.0	8415	0.00882739	8.83307	5288	1.254	0.309	5542	1.224	0.3866	0
200096_s_at	ATP6V0E1	ATPase H+ transporting V0 subunit e1	ENSG00000113732 /// ENSG00000113732 /// ENSG00000113732 /// ENSG00000113732 /// ENSG00000113732 /// ENSG00000113732 /// ENSG00000113732 /// ENSG00000113732	hgu133a2.db /// hthgu133b.db /// hgu133plus2.db /// hgfocus.db /// hthgu133plusb.db /// hthgu133a.db /// hthgu133plusa.db /// nugohs1a520180.db	3.13.0 /// 3.13.0 /// 3.13.0 /// 3.13.0 /// 3.13.0 /// 3.13.0 /// 3.13.0 /// 3.4.0	112	-0.051024	8.85589	5486	1.207	0.3692	4394	0.6806	0.101	0
201171_at	ATP6V0E1	ATPase H+ transporting V0 subunit e1	ENSG00000113732 /// ENSG00000113732 /// ENSG00000113732 /// ENSG00000113732	hgu133a2.db /// hgu133plus2.db /// hthgu133a.db /// hthgu133plusa.db	3.13.0 /// 3.13.0 /// 3.13.0 /// 3.13.0	649	0.148961	6.43965	2702	0.1043	0.001236	5496	1.217	0.3722	0
201172_x_at	ATP6V0E1	ATPase H+ transporting V0 subunit e1	ENSG00000113732 /// ENSG00000113732 /// ENSG00000113732 /// ENSG00000113732	hgu133a2.db /// hgu133plus2.db /// hthgu133a.db /// hthgu133plusa.db	3.13.0 /// 3.13.0 /// 3.13.0 /// 3.13.0	650	0.00158784	9.8814	5292	1.249	0.3102	5269	1.148	0.3035	0
214149_s_at	ATP6V0E1	ATPase H+ transporting V0 subunit e1	ENSG00000113732 /// ENSG00000113732 /// ENSG00000113732 /// ENSG00000113732	hgu133a2.db /// hgu133plus2.db /// hthgu133a.db /// hthgu133plusa.db	3.13.0 /// 3.13.0 /// 3.13.0 /// 3.13.0	10042	0.132578	5.86152	2819	0.1431	0.001949	5251	1.14	0.2982	0
214150_x_at	ATP6V0E1	ATPase H+ transporting V0 subunit e1	ENSG00000113732 /// ENSG00000113732 /// ENSG00000113732 /// ENSG00000113732	hgu133a2.db /// hgu133plus2.db /// hthgu133a.db /// hthgu133plusa.db	3.13.0 /// 3.13.0 /// 3.13.0 /// 3.13.0	10043	0.0147911	8.70403	5482	1.207	0.3678	5811	1.26	0.4723	0
214244_s_at	ATP6V0E1	ATPase H+ transporting V0 subunit e1	ENSG00000113732 /// ENSG00000113732 /// ENSG00000113732 /// ENSG00000113732	hgu133a2.db /// hgu133plus2.db /// hthgu133a.db /// hthgu133plusa.db	3.13.0 /// 3.13.0 /// 3.13.0 /// 3.13.0	10107	0.0732415	5.05421	4313	1.152	0.08851	6252	1.242	0.6111	0
213587_s_at	ATP6V0E2	ATPase H+ transporting V0 subunit e2	ENSG00000171130 /// ENSG00000171130 /// ENSG00000171130 /// ENSG00000171130 /// ENSG00000171130 /// ENSG00000171130	hgu133a2.db /// hgu133plus2.db /// hgfocus.db /// hthgu133a.db /// hthgu133plusa.db /// nugohs1a520180.db	3.13.0 /// 3.13.0 /// 3.13.0 /// 3.13.0 /// 3.13.0 /// 3.4.0	9643	-0.0840643	6.13029	7554	0.9597	0.9012	4779	0.9115	0.1755	0
201972_at	ATP6V1A	ATPase H+ transporting V1 subunit A	ENSG00000114573 /// ENSG00000114573 /// ENSG00000114573 /// ENSG00000114573 /// ENSG00000114573 /// ENSG00000114573	hgu133a2.db /// hgu133plus2.db /// hgfocus.db /// hthgu133a.db /// hthgu133plusa.db /// nugohs1a520180.db	3.13.0 /// 3.13.0 /// 3.13.0 /// 3.13.0 /// 3.13.0 /// 3.4.0	1324	-0.00575927	8.3623	5126	1.281	0.2629	4997	1.032	0.2283	0
205473_at	ATP6V1B1	ATPase H+ transporting V1 subunit B1	ENSG00000116039 /// ENSG00000116039 /// ENSG00000116039 /// ENSG00000116039 /// ENSG00000116039	hgu133a2.db /// hgu133plus2.db /// hgfocus.db /// hthgu133a.db /// hthgu133plusa.db	3.13.0 /// 3.13.0 /// 3.13.0 /// 3.13.0 /// 3.13.0	3985	0.0487106	4.92817	6184	1.041	0.5906	7686	1.018	0.9176	0
201089_at	ATP6V1B2	ATPase H+ transporting V1 subunit B2	ENSG00000147416 /// ENSG00000147416 /// ENSG00000147416 /// ENSG00000147416 /// ENSG00000147416 /// ENSG00000147416	hgu133a2.db /// hgu133plus2.db /// hgfocus.db /// hthgu133a.db /// hthgu133plusa.db /// nugohs1a520180.db	3.13.0 /// 3.13.0 /// 3.13.0 /// 3.13.0 /// 3.13.0 /// 3.4.0	577	0.00984383	8.53692	4462	1.227	0.1124	4775	0.9088	0.1746	0
202872_at	ATP6V1C1	ATPase H+ transporting V1 subunit C1	ENSG00000155097 /// ENSG00000155097 /// ENSG00000155097 /// ENSG00000155097 /// ENSG00000155097 /// ENSG00000155097	hgu133a2.db /// hgu133plus2.db /// hgfocus.db /// hthgu133a.db /// hthgu133plusa.db /// nugohs1a520180.db	3.13.0 /// 3.13.0 /// 3.13.0 /// 3.13.0 /// 3.13.0 /// 3.4.0	2085	0.00274373	4.60783	6765	0.9711	0.7527	6707	1.158	0.7384	0
202874_s_at	ATP6V1C1	ATPase H+ transporting V1 subunit C1	ENSG00000155097 /// ENSG00000155097 /// ENSG00000155097 /// ENSG00000155097	hgu133a2.db /// hgu133plus2.db /// hthgu133a.db /// hthgu133plusa.db	3.13.0 /// 3.13.0 /// 3.13.0 /// 3.13.0	2086	0.00332202	5.22179	4487	1.241	0.1167	4721	0.8745	0.1627	0
208898_at	ATP6V1D	ATPase H+ transporting V1 subunit D	ENSG00000100554 /// ENSG00000100554 /// ENSG00000100554 /// ENSG00000100554 /// ENSG00000100554 /// ENSG00000100554	hgu133a2.db /// hgu133plus2.db /// hgfocus.db /// hthgu133a.db /// hthgu133plusa.db /// nugohs1a520180.db	3.13.0 /// 3.13.0 /// 3.13.0 /// 3.13.0 /// 3.13.0 /// 3.4.0	6243	-0.0071955	5.26402	5282	1.255	0.3073	5082	1.076	0.2507	0
208899_x_at	ATP6V1D	ATPase H+ transporting V1 subunit D	ENSG00000100554 /// ENSG00000100554 /// ENSG00000100554 /// ENSG00000100554	hgu133a2.db /// hgu133plus2.db /// hthgu133a.db /// hthgu133plusa.db	3.13.0 /// 3.13.0 /// 3.13.0 /// 3.13.0	6244	-0.120352	5.52466	6113	1.052	0.5686	3532	0.2552	0.01767	0
214923_at	ATP6V1D	ATPase H+ transporting V1 subunit D	ENSG00000100554 /// ENSG00000100554 /// ENSG00000100554 /// ENSG00000100554	hgu133a2.db /// hgu133plus2.db /// hthgu133a.db /// hthgu133plusa.db	3.13.0 /// 3.13.0 /// 3.13.0 /// 3.13.0	10525	0.024003	5.28579	6299	1.025	0.6253	6924	1.122	0.7898	0
208678_at	ATP6V1E1	ATPase H+ transporting V1 subunit E1	ENSG00000131100 /// ENSG00000131100 /// ENSG00000131100 /// ENSG00000131100 /// ENSG00000131100 /// ENSG00000131100	hgu133a2.db /// hgu133plus2.db /// hgfocus.db /// hthgu133a.db /// hthgu133plusa.db /// nugohs1a520180.db	3.13.0 /// 3.13.0 /// 3.13.0 /// 3.13.0 /// 3.13.0 /// 3.4.0	6039	-0.00575927	8.03127	5697	1.149	0.4358	5519	1.221	0.3794	0
201527_at	ATP6V1F	ATPase H+ transporting V1 subunit F	ENSG00000128524 /// ENSG00000128524 /// ENSG00000128524 /// ENSG00000128524 /// ENSG00000128524 /// ENSG00000128524	hgu133a2.db /// hgu133plus2.db /// hgfocus.db /// hthgu133a.db /// hthgu133plusa.db /// nugohs1a520180.db	3.13.0 /// 3.13.0 /// 3.13.0 /// 3.13.0 /// 3.13.0 /// 3.4.0	951	-0.0635029	7.02223	7612	0.9601	0.9087	5286	1.156	0.3084	0
208737_at	ATP6V1G1	ATPase H+ transporting V1 subunit G1	ENSG00000136888 /// ENSG00000136888 /// ENSG00000136888 /// ENSG00000136888 /// ENSG00000136888 /// ENSG00000136888	hgu133a2.db /// hgu133plus2.db /// hgfocus.db /// hthgu133a.db /// hthgu133plusa.db /// nugohs1a520180.db	3.13.0 /// 3.13.0 /// 3.13.0 /// 3.13.0 /// 3.13.0 /// 3.4.0	6095	-0.149259	6.47129	5479	1.208	0.3669	2978	0.09593	0.003445	0
214762_at	ATP6V1G2	ATPase H+ transporting V1 subunit G2	ENSG00000213760 /// ENSG00000234920 /// ENSG00000226850 /// ENSG00000234668 /// ENSG00000230900 /// ENSG00000206445 /// ENSG00000227587 /// ENSG00000213760 /// ENSG00000234920 /// ENSG00000226850 /// ENSG00000234668 /// ENSG00000230900 /// ENSG00000206445 /// ENSG00000227587 /// ENSG00000213760 /// ENSG00000234920 /// ENSG00000226850 /// ENSG00000234668 /// ENSG00000230900 /// ENSG00000206445 ///…	hgu133a2.db /// hgu133plus2.db /// hthgu133a.db /// hthgu133plusa.db /// nugohs1a520180.db	3.13.0 /// 3.13.0 /// 3.13.0 /// 3.13.0 /// 3.4.0	10440	0.0298826	4.36124	6184	1.041	0.5904	6922	1.122	0.7895	0
221504_s_at	ATP6V1H	ATPase H+ transporting V1 subunit H	ENSG00000047249 /// ENSG00000047249 /// ENSG00000047249 /// ENSG00000047249 /// ENSG00000047249	hgu133a2.db /// hgu133plus2.db /// hthgu133a.db /// hthgu133plusa.db /// nugohs1a520180.db	3.13.0 /// 3.13.0 /// 3.13.0 /// 3.13.0 /// 3.4.0	14801	-0.125651	5.04428	7056	0.9596	0.8179	3790	0.3572	0.03247	0
205197_s_at	ATP7A	ATPase copper transporting alpha	ENSG00000165240 /// ENSG00000165240 /// ENSG00000165240 /// ENSG00000165240 /// ENSG00000165240	hgu133a2.db /// hgu133plus2.db /// hthgu133a.db /// hthgu133plusa.db /// nugohs1a520180.db	3.13.0 /// 3.13.0 /// 3.13.0 /// 3.13.0 /// 3.4.0	3799	0.0926478	4.35239	5187	1.272	0.2798	8082	0.9946	0.9545	0
204624_at	ATP7B	ATPase copper transporting beta	ENSG00000123191 /// ENSG00000123191 /// ENSG00000123191 /// ENSG00000123191 /// ENSG00000123191 /// ENSG00000123191	hgu133a2.db /// hgu133plus2.db /// hgfocus.db /// hthgu133a.db /// hthgu133plusa.db /// nugohs1a520180.db	3.13.0 /// 3.13.0 /// 3.13.0 /// 3.13.0 /// 3.13.0 /// 3.4.0	3411	0.0259113	5.26082	6473	1.002	0.6759	7181	1.076	0.8421	0
219659_at	ATP8A2	ATPase phospholipid transporting 8A2	ENSG00000132932 /// ENSG00000132932 /// ENSG00000132932 /// ENSG00000132932 /// ENSG00000132932	hgu133a2.db /// hgu133plus2.db /// hgfocus.db /// hthgu133a.db /// hthgu133plusa.db	3.13.0 /// 3.13.0 /// 3.13.0 /// 3.13.0 /// 3.13.0	13635	-0.00863031	4.53111	6757	0.972	0.7509	6386	1.224	0.6511	0
214594_x_at	ATP8B1	ATPase phospholipid transporting 8B1	ENSG00000081923 /// ENSG00000081923 /// ENSG00000081923 /// ENSG00000081923 /// ENSG00000081923	hgu133a2.db /// hgu133plus2.db /// hgfocus.db /// hthgu133a.db /// hthgu133plusa.db	3.13.0 /// 3.13.0 /// 3.13.0 /// 3.13.0 /// 3.13.0	10333	0.0107156	5.58742	4909	1.296	0.2061	5213	1.125	0.2874	0
216873_s_at	ATP8B2	ATPase phospholipid transporting 8B2	ENSG00000143515 /// ENSG00000143515 /// ENSG00000143515 /// ENSG00000143515	hgu133a2.db /// hgu133plus2.db /// hthgu133a.db /// hthgu133plusa.db	3.13.0 /// 3.13.0 /// 3.13.0 /// 3.13.0	11644	0.0390435	5.77773	5414	1.224	0.3468	6495	1.2	0.6821	0
212062_at	ATP9A	ATPase phospholipid transporting 9A (putative)	ENSG00000054793 /// ENSG00000054793 /// ENSG00000054793 /// ENSG00000054793 /// ENSG00000054793	hgu133a2.db /// hgu133plus2.db /// hthgu133a.db /// hthgu133plusa.db /// nugohs1a520180.db	3.13.0 /// 3.13.0 /// 3.13.0 /// 3.13.0 /// 3.4.0	8435	0.000432873	4.29509	6707	0.9745	0.7384	6504	1.198	0.6845	0
214010_s_at	ATP9B	ATPase phospholipid transporting 9B (putative)	ENSG00000166377 /// ENSG00000282266 /// ENSG00000274273 /// ENSG00000166377 /// ENSG00000282266 /// ENSG00000274273 /// ENSG00000166377 /// ENSG00000282266 /// ENSG00000274273 /// ENSG00000166377 /// ENSG00000282266 /// ENSG00000274273	hgu133a2.db /// hgu133plus2.db /// hthgu133a.db /// hthgu133plusa.db	3.13.0 /// 3.13.0 /// 3.13.0 /// 3.13.0	9947	0.017271	5.44303	5715	1.144	0.4415	6048	1.264	0.5481	0
213057_at	ATPAF2	ATP synthase mitochondrial F1 complex assembly factor 2	ENSG00000171953 /// ENSG00000171953 /// ENSG00000171953 /// ENSG00000171953 /// ENSG00000171953	hgu133a2.db /// hgu133plus2.db /// hthgu133a.db /// hthgu133plusa.db /// nugohs1a520180.db	3.13.0 /// 3.13.0 /// 3.13.0 /// 3.13.0 /// 3.4.0	9250	-0.0440443	5.15378	7516	0.9595	0.8961	5796	1.26	0.4677	0
214330_at	ATPAF2	ATP synthase mitochondrial F1 complex assembly factor 2	ENSG00000171953 /// ENSG00000171953 /// ENSG00000171953 /// ENSG00000171953	hgu133a2.db /// hgu133plus2.db /// hthgu133a.db /// hthgu133plusa.db	3.13.0 /// 3.13.0 /// 3.13.0 /// 3.13.0	10163	0.00795672	4.1953	6725	0.9742	0.7429	6802	1.143	0.7618	0
209903_s_at	ATR	ATR serine/threonine kinase	ENSG00000175054 /// ENSG00000175054 /// ENSG00000175054 /// ENSG00000175054 /// ENSG00000175054	hgu133a2.db /// hgu133plus2.db /// hgfocus.db /// hthgu133a.db /// hthgu133plusa.db	3.13.0 /// 3.13.0 /// 3.13.0 /// 3.13.0 /// 3.13.0	7021	-0.100305	5.00472	5690	1.152	0.4335	3740	0.3383	0.02904	0
219329_s_at	ATRAID	all-trans retinoic acid induced differentiation factor	ENSG00000138085 /// ENSG00000138085 /// ENSG00000138085 /// ENSG00000138085 /// ENSG00000138085 /// ENSG00000138085	hgu133a2.db /// hgu133plus2.db /// hgfocus.db /// hthgu133a.db /// hthgu133plusa.db /// nugohs1a520180.db	3.13.0 /// 3.13.0 /// 3.13.0 /// 3.13.0 /// 3.13.0 /// 3.4.0	13409	-0.107018	7.26827	6377	1.017	0.6482	3798	0.3608	0.03302	0
211852_s_at	ATRN	attractin	ENSG00000088812 /// ENSG00000088812 /// ENSG00000088812 /// ENSG00000088812	hgu133a2.db /// hgu133plus2.db /// hthgu133a.db /// hthgu133plusa.db	3.13.0 /// 3.13.0 /// 3.13.0 /// 3.13.0	8262	0.00839199	4.14487	6702	0.9749	0.7372	6848	1.135	0.7727	0
213744_at	ATRNL1	attractin like 1	ENSG00000107518 /// ENSG00000107518 /// ENSG00000107518 /// ENSG00000107518 /// ENSG00000107518	hgu133a2.db /// hgu133plus2.db /// hthgu133a.db /// hthgu133plusa.db /// nugohs1a520180.db	3.13.0 /// 3.13.0 /// 3.13.0 /// 3.13.0 /// 3.4.0	9761	0.0111517	4.3578	6982	0.9604	0.8025	7193	1.074	0.8443	0
208860_s_at	ATRX	ATRX chromatin remodeler	ENSG00000085224 /// ENSG00000085224 /// ENSG00000085224 /// ENSG00000085224 /// ENSG00000085224	hgu133a2.db /// hgu133plus2.db /// hthgu133a.db /// hthgu133plusa.db /// nugohs1a520180.db	3.13.0 /// 3.13.0 /// 3.13.0 /// 3.13.0 /// 3.4.0	6208	-0.181421	6.31167	6846	0.9655	0.7721	2980	0.09623	0.003462	0
208861_s_at	ATRX	ATRX chromatin remodeler	ENSG00000085224 /// ENSG00000085224 /// ENSG00000085224 /// ENSG00000085224 /// ENSG00000085224	hgu133a2.db /// hgu133plus2.db /// hgfocus.db /// hthgu133a.db /// hthgu133plusa.db	3.13.0 /// 3.13.0 /// 3.13.0 /// 3.13.0 /// 3.13.0	6209	-0.0662614	6.13416	5230	1.266	0.2923	3713	0.3291	0.02729	0
203231_s_at	ATXN1	ataxin 1	ENSG00000124788 /// ENSG00000124788 /// ENSG00000124788 /// ENSG00000124788	hgu133a2.db /// hgu133plus2.db /// hthgu133a.db /// hthgu133plusa.db	3.13.0 /// 3.13.0 /// 3.13.0 /// 3.13.0	2366	-0.467801	5.41132	3634	0.6277	0.02271	688.4	1.206e-08	4.583e-12	-1
203232_s_at	ATXN1	ataxin 1	ENSG00000124788 /// ENSG00000124788 /// ENSG00000124788 /// ENSG00000124788 /// ENSG00000124788	hgu133a2.db /// hgu133plus2.db /// hgfocus.db /// hthgu133a.db /// hthgu133plusa.db	3.13.0 /// 3.13.0 /// 3.13.0 /// 3.13.0 /// 3.13.0	2367	-0.0468403	6.05406	4578	1.284	0.1334	3857	0.3879	0.0375	0
208832_at	ATXN10	ataxin 10	ENSG00000130638 /// ENSG00000130638 /// ENSG00000130638 /// ENSG00000130638 /// ENSG00000130638	hgu133a2.db /// hgu133plus2.db /// hthgu133a.db /// hthgu133plusa.db /// nugohs1a520180.db	3.13.0 /// 3.13.0 /// 3.13.0 /// 3.13.0 /// 3.4.0	6184	-0.0313952	5.94089	7697	0.9627	0.9188	6212	1.246	0.5991	0
208833_s_at	ATXN10	ataxin 10	ENSG00000130638 /// ENSG00000130638 /// ENSG00000130638 /// ENSG00000130638 /// ENSG00000130638	hgu133a2.db /// hgu133plus2.db /// hgfocus.db /// hthgu133a.db /// hthgu133plusa.db	3.13.0 /// 3.13.0 /// 3.13.0 /// 3.13.0 /// 3.13.0	6185	-0.0717627	6.25581	7119	0.9591	0.8304	4787	0.9162	0.1772	0
202622_s_at	ATXN2	ataxin 2	ENSG00000204842 /// ENSG00000204842 /// ENSG00000204842 /// ENSG00000204842 /// ENSG00000204842	hgu133a2.db /// hgu133plus2.db /// hgfocus.db /// hthgu133a.db /// hthgu133plusa.db	3.13.0 /// 3.13.0 /// 3.13.0 /// 3.13.0 /// 3.13.0	1873	0.0596453	5.77107	5007	1.301	0.2308	6718	1.157	0.7411	0
201806_s_at	ATXN2L	ataxin 2 like	ENSG00000168488 /// ENSG00000168488 /// ENSG00000168488 /// ENSG00000168488 /// ENSG00000168488 /// ENSG00000168488	hgu133a2.db /// hgu133plus2.db /// hgfocus.db /// hthgu133a.db /// hthgu133plusa.db /// nugohs1a520180.db	3.13.0 /// 3.13.0 /// 3.13.0 /// 3.13.0 /// 3.13.0 /// 3.4.0	1188	0.0190242	5.64419	4048	0.9799	0.05512	4771	0.907	0.1736	0
204516_at	ATXN7	ataxin 7	ENSG00000163635 /// ENSG00000163635 /// ENSG00000163635 /// ENSG00000163635 /// ENSG00000163635 /// ENSG00000163635	hgu133a2.db /// hgu133plus2.db /// hgfocus.db /// hthgu133a.db /// hthgu133plusa.db /// nugohs1a520180.db	3.13.0 /// 3.13.0 /// 3.13.0 /// 3.13.0 /// 3.13.0 /// 3.4.0	3331	0.0957279	6.2194	3286	0.3866	0.009086	4931	0.9928	0.2114	0
209964_s_at	ATXN7	ataxin 7	ENSG00000163635 /// ENSG00000163635 /// ENSG00000163635 /// ENSG00000163635	hgu133a2.db /// hgu133plus2.db /// hthgu133a.db /// hthgu133plusa.db	3.13.0 /// 3.13.0 /// 3.13.0 /// 3.13.0	7064	0.0677876	6.37367	3692	0.6848	0.02603	4853	0.9511	0.1926	0
214342_at	ATXN7L1	ataxin 7 like 1	ENSG00000146776 /// ENSG00000146776 /// ENSG00000146776 /// ENSG00000146776	hgu133a2.db /// hgu133plus2.db /// hthgu133a.db /// hthgu133plusa.db	3.13.0 /// 3.13.0 /// 3.13.0 /// 3.13.0	10171	0.01552	4.4537	6377	1.017	0.6485	6759	1.15	0.7514	0
212113_at	ATXN7L3B	ataxin 7 like 3B	ENSG00000253719 /// ENSG00000253719 /// ENSG00000253719 /// ENSG00000253719	hgu133a2.db /// hgu133plus2.db /// hthgu133a.db /// hthgu133plusa.db	3.13.0 /// 3.13.0 /// 3.13.0 /// 3.13.0	8475	0.0320936	4.36202	6418	1.012	0.6603	7254	1.066	0.8553	0
212114_at	ATXN7L3B	ataxin 7 like 3B	ENSG00000253719 /// ENSG00000253719 /// ENSG00000253719 /// ENSG00000253719	hgu133a2.db /// hgu133plus2.db /// hthgu133a.db /// hthgu133plusa.db	3.13.0 /// 3.13.0 /// 3.13.0 /// 3.13.0	8476	-0.115033	7.49638	8358	0.981	0.9713	4519	0.7587	0.1225	0
216404_at	ATXN8OS	ATXN8 opposite strand lncRNA	NA	hgu133a2.db /// hgu133plus2.db /// hthgu133a.db /// hthgu133plusa.db	3.13.0 /// 3.13.0 /// 3.13.0 /// 3.13.0	11379	0.0478156	5.43792	6177	1.042	0.5884	7651	1.023	0.9134	0
220011_at	AUNIP	aurora kinase A and ninein interacting protein	ENSG00000127423 /// ENSG00000127423 /// ENSG00000127423 /// ENSG00000127423 /// ENSG00000127423	hgu133a2.db /// hgu133plus2.db /// hthgu133a.db /// hthgu133plusa.db /// nugohs1a520180.db	3.13.0 /// 3.13.0 /// 3.13.0 /// 3.13.0 /// 3.4.0	13861	0.0378582	5.32617	5940	1.093	0.5138	7090	1.089	0.8247	0
220525_s_at	AUP1	AUP1 lipid droplet regulating VLDL assembly factor	NA	hgu133a2.db /// hgu133plus2.db /// hgfocus.db /// hthgu133a.db /// hthgu133plusa.db /// nugohs1a520180.db	3.13.0 /// 3.13.0 /// 3.13.0 /// 3.13.0 /// 3.13.0 /// 3.4.0	14176	-0.0551957	6.97209	6804	0.9688	0.7623	4815	0.9317	0.1836	0
204092_s_at	AURKA	aurora kinase A	ENSG00000087586 /// ENSG00000087586 /// ENSG00000087586 /// ENSG00000087586 /// ENSG00000087586	hgu133a2.db /// hgu133plus2.db /// hgfocus.db /// hthgu133a.db /// hthgu133plusa.db	3.13.0 /// 3.13.0 /// 3.13.0 /// 3.13.0 /// 3.13.0	3019	0.00101024	4.15868	6881	0.9635	0.7803	6690	1.163	0.734	0
218580_x_at	AURKAIP1	aurora kinase A interacting protein 1	ENSG00000175756 /// ENSG00000175756 /// ENSG00000175756 /// ENSG00000175756 /// ENSG00000175756	hgu133a2.db /// hgu133plus2.db /// hthgu133a.db /// hthgu133plusa.db /// nugohs1a520180.db	3.13.0 /// 3.13.0 /// 3.13.0 /// 3.13.0 /// 3.4.0	12856	-0.0257376	7.62987	7478	0.9592	0.8907	6192	1.25	0.5929	0
211107_s_at	AURKC	aurora kinase C	ENSG00000105146 /// ENSG00000105146 /// ENSG00000105146 /// ENSG00000105146 /// ENSG00000105146	hgu133a2.db /// hgu133plus2.db /// hgfocus.db /// hthgu133a.db /// hthgu133plusa.db	3.13.0 /// 3.13.0 /// 3.13.0 /// 3.13.0 /// 3.13.0	7790	0.134477	4.72214	4177	1.076	0.07008	8059	0.9954	0.9528	0
212599_at	AUTS2	activator of transcription and developmental regulator AUTS2	ENSG00000158321 /// ENSG00000158321 /// ENSG00000158321 /// ENSG00000158321 /// ENSG00000158321	hgu133a2.db /// hgu133plus2.db /// hthgu133a.db /// hthgu133plusa.db /// nugohs1a520180.db	3.13.0 /// 3.13.0 /// 3.13.0 /// 3.13.0 /// 3.4.0	8890	-0.0214797	4.67141	5004	1.301	0.2302	4750	0.893	0.169	0
[truncated: 14,653 more rows]
