# Supplementary material for: Network Analysis Performed on Transcriptomes of Parkinson’s Disease Patients Reveals Dysfunction in Protein Translation
Source: Int J Mol Sci. 2024 Jan 21;25(2):1299. doi: 10.3390/ijms25021299 (PMC10816150; doi:10.3390/ijms25021299)
Supplement: Supplementary file 1 [file ijms-25-01299-s001.zip › Supplementary Table 3.xlsx]

## Sheet: Biological Process
Description	geneID	Count for total DEGs	Count for subnetwork DEGs	Symbol of DEGs for subnetwork
regulation of translational initiation by eIF2 alpha phosphorylation	EIF2AK1/EIF2AK2/NPM1/TMED2	4	1	NPM1
CRD-mediated mRNA stabilization	CSDE1/HNRNPD/IGF2BP2/SYNCRIP	4	0
hemoglobin metabolic process	AHSP/ALAS2/CAT/EIF2AK1/EPB42/SLC25A37	6	0
negative regulation of nuclear-transcribed mRNA catabolic process, deadenylation-dependent decay	CSDE1/HNRNPD/SYNCRIP/TOB1	4	0
regulation of translational initiation in response to stress	EIF2AK1/EIF2AK2/NPM1/TMED2	4	1	NPM1
positive regulation of cell size	HSP90AA1/HSP90AB1/TMEM123	3	0
protoporphyrinogen IX metabolic process	ALAS2/EIF2AK1/FECH	3	0
positive regulation of cytoplasmic translation	CSDE1/HNRNPD/SYNCRIP/YBX3	4	0
MHC class II protein complex assembly	HLA-DPA1/HLA-DQA1/HLA-DQB1/HLA-DRB4	4	0
peptide antigen assembly with MHC class II protein complex	HLA-DPA1/HLA-DQA1/HLA-DQB1/HLA-DRB4	4	0
chaperone-mediated autophagy	HSP90AA1/HSPA8/LAMP2/SNCA	4	0
regulation of translation in response to stress	DDX3X/EIF2AK1/EIF2AK2/NPM1/TMED2	5	2	DDX3X/NPM1
negative regulation of B cell mediated immunity	BCL6/CD46/CD55/NDFIP1	4	0
negative regulation of immunoglobulin mediated immune response	BCL6/CD46/CD55/NDFIP1	4	0
nucleoside diphosphate biosynthetic process	AK1/CMPK1/GUK1	3	0
gamma-delta T cell differentiation	GPR18/LEF1/PTPRC	3	0
hemoglobin biosynthetic process	ALAS2/EIF2AK1/SLC25A37	3	0
negative regulation of complement activation	CD46/CD55/SERPING1	3	0
dendritic cell apoptotic process	BCL2/CCR7/LYN	3	0
dendritic transport	SFPQ/STAU1/TRAK2	3	0
regulation of dendritic cell apoptotic process	BCL2/CCR7/LYN	3	0
CD8-positive, alpha-beta T cell differentiation	BCL2/GPR18/RUNX3	3	0
hydrogen peroxide catabolic process	CAT/HBD/HBG2/PRDX2/PRDX4/SNCA	6	0
MHC protein complex assembly	HLA-DPA1/HLA-DQA1/HLA-DQB1/HLA-DRB4	4	0
peptide antigen assembly with MHC protein complex	HLA-DPA1/HLA-DQA1/HLA-DQB1/HLA-DRB4	4	0
ribosomal subunit export from nucleus	NPM1/RAN/XPO1	3	3	NPM1/RAN/XPO1
immunological synapse formation	CCR7/LGALS3/PRF1	3	0
ribosome localization	NPM1/RAN/XPO1	3	3	NPM1/RAN/XPO1
isotype switching to IgG isotypes	HSPD1/NDFIP1/PTPRC	3	0
regulation of nuclear-transcribed mRNA catabolic process, deadenylation-dependent decay	CSDE1/HNRNPD/SYNCRIP/TOB1/ZFP36L1	5	0
negative regulation of cell killing	CX3CR1/HSP90AB1/IL7R/PTPRC/SERPINB9	5	0
regulation of lipopolysaccharide-mediated signaling pathway	CD36/CD55/LTF/LY96/PRDX2	5	0
chaperone-mediated protein complex assembly	HSP90AA1/HSP90AB1/HSPD1/PTGES3	4	0
regulation of cytoplasmic translation	CSDE1/HNRNPD/SH3BGRL/SYNCRIP/YBX3	5	0
antigen processing and presentation of peptide or polysaccharide antigen via MHC class II	ARL8B/HLA-DPA1/HLA-DQA1/HLA-DQB1/HLA-DRB4/MARCHF8	6	0
cytoplasmic translation	CSDE1/EIF3A/EIF4A2/EIF5/HNRNPD/RPL15/RPL18A/RPL29/RPL3/RPL4/RPL5/RPL7/RPL9/RPS15A/RPS16/RPS17/RPS21/RPS24/RPS26/RPS3A/RPS4X/RPS5/RPS7/SH3BGRL/SYNCRIP/YBX3	26	21	EIF3A/EIF4A2/EIF5/RPL15/RPL18A/RPL29/RPL3/RPL4/RPL5/RPL7/RPL9/RPS15A/RPS16/RPS17/RPS21/RPS24/RPS26/RPS3A/RPS4X/RPS5/RPS7
negative regulation of leukocyte mediated cytotoxicity	CX3CR1/IL7R/PTPRC/SERPINB9	4	0
cytolysis	GZMA/GZMB/GZMH/PRF1	4	0
negative regulation of viral genome replication	EIF2AK2/IFI16/IFIT1/ISG15/LTF/MX1/OAS1/RSAD2/SRPK2	9	0
positive regulation of viral genome replication	DDX3X/IFIT1/PKN2/SRPK2/STAU1	5	1	DDX3X
cellular defense response	CCR3/CX3CR1/CXCR2/GNLY/ITK/LY96/PRF1/ZNF148	8	0
respiratory burst	CD24/CD52/CD55/CYBB/JCHAIN/PRDX2	6	0
gamma-delta T cell activation	GPR18/ITK/LEF1/PTPRC	4	0
regulation of viral genome replication	BCL2/DDX3X/EIF2AK2/IFI16/IFIT1/ISG15/LTF/MX1/OAS1/PKN2/RSAD2/SRPK2/STAU1	13	1	DDX3X
antigen processing and presentation of peptide antigen via MHC class II	HLA-DPA1/HLA-DQA1/HLA-DQB1/HLA-DRB4/MARCHF8	5	0
stress granule assembly	CSDE1/DDX3X/G3BP2/TIA1	4	1	DDX3X
regulation of translational initiation	BZW1/CSDE1/DDX3X/EIF2AK1/EIF2AK2/EIF4A2/EIF5/KHDRBS1/NPM1/SH3BGRL/TMED2	11	4	DDX3X/EIF4A2/EIF5/NPM1
antigen processing and presentation of exogenous peptide antigen via MHC class II	HLA-DPA1/HLA-DQA1/HLA-DQB1/HLA-DRB4	4	0
erythrocyte development	ALAS2/BCL6/EPB42/SLC4A1/TRIM58	5	0
translational initiation	BZW1/CSDE1/DDX3X/EIF1AX/EIF2AK1/EIF2AK2/EIF3A/EIF4A2/EIF5/KHDRBS1/NPM1/RPS17/RPS3A/RPS5/SH3BGRL/TMED2	16	9	DDX3X/EIF1AX/EIF3A/EIF4A2/EIF5/NPM1/RPS17/RPS3A/RPS5
regulation of osteoblast proliferation	BCL2/EIF2AK2/IGF1R/LTF	4	0
regulation of mRNA splicing, via spliceosome	HNRNPA2B1/HSPA8/KHDRBS1/MBNL1/NPM1/PRDX6/RBM3/RBM38/RBM39/SON/SRPK2/SRRM1/TIA1/WTAP	14	1	NPM1
response to progesterone	ABHD2/IGF1R/MBP/TXNIP/UBE3A	5	0
positive regulation of interferon-beta production	DDX3X/HSP90AA1/ISG15/OAS1/RIOK3	5	1	DDX3X
regulation of glial cell proliferation	DICER1/KRAS/LYN/PRKCH/RNF10	5	0
hydrogen peroxide metabolic process	CAT/CYBB/HBD/HBG2/PRDX2/PRDX4/SNCA	7	0
negative regulation of lymphocyte mediated immunity	BCL6/CD46/CD55/IL7R/NDFIP1/PTPRC/SERPINB9	7	0
cotranslational protein targeting to membrane	SEC62/SRP9/SSR1/TRAM1	4	1	SRP9
'de novo' protein folding	HSPA8/HSPD1/PTGES3/SELENOF/ST13	5	0
cell redox homeostasis	GLRX5/PRDX2/PRDX4/PRDX6/SELENOT	5	0
regulation of type 2 immune response	BCL6/DENND1B/NDFIP1/RSAD2	4	0
negative regulation of leukocyte mediated immunity	BCL6/CD46/CD55/CX3CR1/IL7R/NDFIP1/PTPRC/SERPINB9	8	0
viral genome replication	BCL2/DDX3X/EIF2AK2/HSPA8/IFI16/IFIT1/ISG15/LTF/MX1/OAS1/PKN2/RSAD2/SRPK2/STAU1/STOM	15	1	DDX3X
T cell mediated immunity	BTN3A2/BTN3A3/CD46/CD55/CLC/DENND1B/HSPD1/IL7R/KDM5D/PRF1/PTPRC/RSAD2/ZBTB1	13	1	KDM5D
mRNA stabilization	CSDE1/HNRNPC/HNRNPD/IGF2BP2/RBM38/SYNCRIP/YBX3	7	0
negative regulation of mRNA catabolic process	CSDE1/HNRNPC/HNRNPD/IGF2BP2/RBM38/SYNCRIP/TOB1/YBX3	8	0
intrinsic apoptotic signaling pathway in response to oxidative stress	BCL2/MAP3K5/MCL1/PDCD10/SFPQ	5	0
negative regulation of viral process	EIF2AK2/IFI16/IFIT1/ISG15/LTF/MX1/OAS1/RSAD2/SNX3/SRPK2	10	0
negative regulation of leukocyte apoptotic process	BCL11B/BCL2/BCL6/CCR7/CXCR2/IL7R	6	0
regulation of humoral immune response	CCR7/CD46/CD55/PTPRC/SERPING1	5	0
killing of cells of another organism	DEFA4/GNLY/LTF/PRF1/S100A12	5	0
immunoglobulin production involved in immunoglobulin-mediated immune response	BCL6/HLA-DPA1/HLA-DQA1/HLA-DQB1/HLA-DRB4/HSPD1/NDFIP1/PTPRC	8	0
regulation of mRNA processing	HNRNPA2B1/HSPA8/KHDRBS1/MBNL1/NPM1/PRDX6/RBM3/RBM38/RBM39/SON/SRPK2/SRRM1/TIA1/WTAP/ZFP36L1	15	1	NPM1
defense response to fungus	CX3CR1/DEFA4/GNLY/LTF/S100A12/S100A8	6	0
negative regulation of mRNA metabolic process	CSDE1/HNRNPA2B1/HNRNPC/HNRNPD/IGF2BP2/NPM1/RBM38/SYNCRIP/TOB1/YBX3	10	1	NPM1
regulation of telomerase activity	HNRNPA2B1/HNRNPD/HSP90AA1/HSP90AB1/PTGES3	5	0
regulation of antigen receptor-mediated signaling pathway	CCR7/ELF1/GBP1/LGALS3/LYN/PRKCH/PTPRC	7	0
regulation of viral life cycle	BCL2/DDX3X/EIF2AK2/IFI16/IFIT1/ISG15/LTF/MX1/OAS1/PKN2/RSAD2/SNX3/SRPK2/STAU1/TRIM22	15	1	DDX3X
negative regulation of adaptive immune response based on somatic recombination of immune receptors built from immunoglobulin superfamily domains	BCL6/CD46/CD55/IL7R/NDFIP1/PTPRC	6	0
neutrophil chemotaxis	BSG/CCR7/CSF3R/CXCR2/LGALS3/MPP1/PPBP/S100A12/S100A8/TNFAIP6/TREM1	11	0
ribosomal small subunit biogenesis	NPM1/RIOK3/RPS16/RPS17/RPS21/RPS24/RPS5/RPS7	8	7	NPM1/RPS16/RPS17/RPS21/RPS24/RPS5/RPS7
telomere maintenance via telomerase	CCT3/CCT8/HNRNPC/HSP90AA1/HSP90AB1/PTGES3/RPA1	7	0
cellular oxidant detoxification	CAT/CD36/GCH1/HBD/HBG2/PRDX2/PRDX4/PRDX6/SELENOF/SELENOT	10	0
RNA stabilization	CSDE1/HNRNPC/HNRNPD/IGF2BP2/RBM38/SYNCRIP/YBX3	7	0
positive regulation of T cell mediated immunity	CD55/DENND1B/HSPD1/PTPRC/RSAD2/ZBTB1	6	0
negative regulation of ubiquitin-dependent protein catabolic process	HSP90AB1/OGT/RPL5/RPS7/RYBP	5	2	RPL5/RPS7
negative regulation of cysteine-type endopeptidase activity	BIRC2/DDX3X/IFI16/LTF/MMP9/SERPINB9/SIAH2/SNCA/TNFAIP8	9	1	DDX3X
regulation of viral process	BCL2/DDX3X/EIF2AK2/IFI16/IFIT1/ISG15/LTF/MX1/OAS1/PKN2/RSAD2/SNX3/SRPK2/STAU1/STOM/TRIM22	16	1	DDX3X
telomere maintenance via telomere lengthening	CCT3/CCT8/HNRNPA2B1/HNRNPC/HSP90AA1/HSP90AB1/PTGES3/RPA1	8	0
T cell selection	BCL11B/BCL2/CCR7/IL6R/PTPRC	5	0
negative regulation of RNA catabolic process	CSDE1/HNRNPC/HNRNPD/IGF2BP2/RBM38/SYNCRIP/TOB1/YBX3	8	0
negative regulation of adaptive immune response	BCL6/CD46/CD55/IL7R/NDFIP1/PTPRC	6	0
regulation of lymphocyte apoptotic process	BCL11B/BCL2/BCL6/IL7R/LGALS3/LYN	6	0
lipopolysaccharide-mediated signaling pathway	CD36/CD55/LTF/LY96/LYN/PRDX2	6	0
positive regulation of type I interferon production	DDX3X/HSP90AA1/HSPD1/ISG15/OAS1/RIOK3	6	1	DDX3X
regulation of RNA splicing	HNRNPA2B1/HNRNPH1/HSPA8/KAT2B/KHDRBS1/MBNL1/NPM1/PRDX6/RBM3/RBM38/RBM39/RPS26/SON/SRPK2/SRRM1/TIA1/WTAP	17	2	NPM1/RPS26
antigen processing and presentation of peptide antigen	ERAP2/HLA-DPA1/HLA-DQA1/HLA-DQB1/HLA-DRB4/MARCHF8	6	0
positive regulation of viral process	DDX3X/IFIT1/PKN2/SRPK2/STAU1/STOM	6	1	DDX3X
RNA-templated DNA biosynthetic process	CCT3/CCT8/HNRNPC/HSP90AA1/HSP90AB1/PTGES3/RPA1	7	0
granulocyte chemotaxis	ADGRE2/BSG/CCR7/CSF3R/CXCR2/LGALS3/MPP1/PPBP/S100A12/S100A8/TNFAIP6/TREM1	12	0
positive regulation of translation	CSDE1/DDX3X/HNRNPD/KHDRBS1/NIBAN1/NPM1/RBM3/RPL5/RPS4X/SH3BGRL/SYNCRIP/TOB1/YBX3	13	4	DDX3X/NPM1/RPL5/RPS4X
iron ion homeostasis	ALAS2/EIF2AK1/EPB42/GLRX5/LCN2/LTF/NDFIP1/SLC25A37	8	0
negative regulation of proteolysis involved in protein catabolic process	HSP90AB1/OGT/PSMF1/RPL5/RPS7/RYBP	6	2	RPL5/RPS7
regulation of T cell mediated immunity	CD55/CLC/DENND1B/HSPD1/IL7R/PTPRC/RSAD2/ZBTB1	8	0
negative regulation of cysteine-type endopeptidase activity involved in apoptotic process	BIRC2/DDX3X/MMP9/SERPINB9/SIAH2/SNCA/TNFAIP8	7	1	DDX3X
response to fungus	CX3CR1/DEFA4/GNLY/LTF/S100A12/S100A8	6	0
lymphocyte apoptotic process	BCL11B/BCL2/BCL6/CLC/IL7R/LGALS3/LYN	7	0
cellular detoxification	CAT/CD36/GCH1/HBD/HBG2/PRDX2/PRDX4/PRDX6/SELENOF/SELENOT	10	0
T cell receptor signaling pathway	BTN3A2/BTN3A3/CCR7/DENND1B/ELF1/FYB1/GBP1/HLA-DQB1/ITK/KHDRBS1/LGALS3/PTPRC	12	0
regulation of leukocyte apoptotic process	BCL11B/BCL2/BCL6/CCR7/CXCR2/IL7R/LGALS3/LYN	8	0
neutrophil migration	BSG/CCR7/CSF3R/CXCR2/LGALS3/MPP1/PPBP/S100A12/S100A8/TNFAIP6/TREM1	11	0
somatic diversification of immune receptors via germline recombination within a single locus	BCL11B/BCL6/HSPD1/LEF1/NDFIP1/PTPRC	6	0
cell-cell recognition	CCR7/CCT3/CCT8/CD9/LGALS3/PRF1	6	0
somatic cell DNA recombination	BCL11B/BCL6/HSPD1/LEF1/NDFIP1/PTPRC	6	0
myeloid cell development	ALAS2/BCL6/EPB42/LTF/PIP4K2A/SLC4A1/TRIM58	7	0
antigen processing and presentation	ARL8B/CCR7/ERAP2/HLA-DPA1/HLA-DQA1/HLA-DQB1/HLA-DRB4/KDM5D/MARCHF8	9	1	KDM5D
positive regulation of cellular amide metabolic process	CSDE1/DDX3X/HNRNPD/IFNGR1/KHDRBS1/NIBAN1/NPM1/RBM3/RPL5/RPS4X/SH3BGRL/SYNCRIP/TOB1/YBX3	14	4	DDX3X/NPM1/RPL5/RPS4X
negative regulation of immune effector process	BCL6/CD46/CD55/CX3CR1/IL7R/LGALS3/NDFIP1/PTPRC/SERPINB9/SERPING1	10	0
positive regulation of protein binding	HSP90AB1/MMP9/PPP2CA/RAN/STK4/TIAM1/USP33	7	1	RAN
T cell differentiation in thymus	BCL11B/BCL2/CCR7/IL7R/PTPRC/ZBTB1/ZFP36L1	7	0
cellular response to toxic substance	CAT/CD36/GCH1/HBD/HBG2/PRDX2/PRDX4/PRDX6/SELENOF/SELENOT	10	0
positive regulation of DNA biosynthetic process	CCT3/CCT8/HSP90AA1/HSP90AB1/PTGES3/RGCC	6	0
erythrocyte homeostasis	AHSP/ALAS2/BCL6/EPB42/ISG15/LYN/RPS17/RPS24/SLC4A1/TRIM58/ZFP36L1	11	2	RPS17/RPS24
cell killing	ARL8B/CD55/CX3CR1/DEFA4/GNLY/GZMB/HSP90AB1/IL7R/LTF/LYST/PRF1/PTPRC/S100A12/SERPINB9/TREM1	15	0
negative regulation of response to biotic stimulus	IFI16/ISG15/LTF/OAS1/PRDX2/RIOK3/SEC14L1/SERPINB9/SERPING1	9	0
alpha-beta T cell differentiation	BCL11B/BCL2/BCL6/GPR18/IL6R/ITK/LEF1/RSAD2/RUNX3	9	0
leukocyte apoptotic process	BCL11B/BCL2/BCL6/CCR7/CLC/CXCR2/IL7R/LGALS3/LYN	9	0
B cell proliferation	BCL2/BCL6/HSPD1/IL7R/LEF1/LYN/MS4A1/PTPRC	8	0
RNA splicing, via transesterification reactions with bulged adenosine as nucleophile	C9orf78/HNRNPA2B1/HNRNPA3/HNRNPC/HNRNPH1/HNRNPR/HSPA8/KHDRBS1/MBNL1/NPM1/PRDX6/PSIP1/RBM3/RBM38/RBM39/SCAF11/SFPQ/SON/SRPK2/SRRM1/SRRM2/SYNCRIP/TIA1/USP4/WTAP	25	1	NPM1
mRNA splicing, via spliceosome	C9orf78/HNRNPA2B1/HNRNPA3/HNRNPC/HNRNPH1/HNRNPR/HSPA8/KHDRBS1/MBNL1/NPM1/PRDX6/PSIP1/RBM3/RBM38/RBM39/SCAF11/SFPQ/SON/SRPK2/SRRM1/SRRM2/SYNCRIP/TIA1/USP4/WTAP	25	1	NPM1
granulocyte migration	ADGRE2/BSG/CCR7/CSF3R/CXCR2/LGALS3/MPP1/PPBP/S100A12/S100A8/TNFAIP6/TREM1	12	0
RNA splicing, via transesterification reactions	C9orf78/HNRNPA2B1/HNRNPA3/HNRNPC/HNRNPH1/HNRNPR/HSPA8/KHDRBS1/MBNL1/NPM1/PRDX6/PSIP1/RBM3/RBM38/RBM39/SCAF11/SFPQ/SON/SRPK2/SRRM1/SRRM2/SYNCRIP/TIA1/USP4/WTAP	25	1	NPM1
leukocyte chemotaxis	ADAM10/ADGRE2/BSG/CCR7/CSF3R/CX3CR1/CXCR2/GPR18/IL6R/LGALS3/LYN/LYST/MPP1/PPBP/S100A12/S100A8/TNFAIP6/TREM1	18	0
protein stabilization	AHSP/CCT3/CCT8/HSP90AA1/HSP90AB1/HSPD1/LAMP2/NPM1/PDCD10/PTGES3/RPL5/RPS7/STK4/SUMO1/USP33/VBP1	16	3	NPM1/RPL5/RPS7
regulation of pattern recognition receptor signaling pathway	BIRC2/CD36/DDX3X/LTF/LYN/RIOK3/RSAD2/SEC14L1	8	1	DDX3X
regulation of mRNA metabolic process	CSDE1/HNRNPA2B1/HNRNPC/HNRNPD/HSPA8/IGF2BP2/KHDRBS1/MBNL1/NPM1/PRDX6/RBM3/RBM38/RBM39/SERBP1/SON/SRPK2/SRRM1/SYNCRIP/TIA1/TOB1/WTAP/YBX3/ZFP36L1	23	2	NPM1/SERBP1
regulation of DNA biosynthetic process	CCT3/CCT8/HNRNPA2B1/HNRNPC/HNRNPD/HSP90AA1/HSP90AB1/PTGES3/RGCC	9	0
regulation of nucleocytoplasmic transport	CD36/HSP90AA1/HSP90AB1/KHDRBS1/PPM1A/RAN/SUMO1/XPO1	8	2	RAN/XPO1
toll-like receptor signaling pathway	BIRC2/CD36/DDX3X/HSPD1/LTF/LY96/LYN/OAS1/RSAD2	9	1	DDX3X
defense response to virus	BCL2/BIRC2/BNIP3L/CASP1/EIF2AK2/GBP1/HSP90AA1/IFI16/IFI44L/IFIT1/IFIT3/ISG15/LYST/MX1/OAS1/PRF1/PTPRC/RIOK3/RNASE2/RSAD2/SEC14L1/TRIM22	22	0
defense response to symbiont	BCL2/BIRC2/BNIP3L/CASP1/EIF2AK2/GBP1/HSP90AA1/IFI16/IFI44L/IFIT1/IFIT3/ISG15/LYST/MX1/OAS1/PRF1/PTPRC/RIOK3/RNASE2/RSAD2/SEC14L1/TRIM22	22	0
positive regulation of NF-kappaB transcription factor activity	CAT/CD36/CX3CR1/EIF2AK2/IL18RAP/LTF/NPM1/PRKCH/S100A12/S100A8/TRIM22	11	1	NPM1
myeloid cell homeostasis	AHSP/ALAS2/BCL6/CXCR2/EPB42/ISG15/LYN/RPS17/RPS24/SLC4A1/TRIM58/ZFP36L1	12	2	RPS17/RPS24
regulation of leukocyte chemotaxis	ADAM10/CCR7/CX3CR1/CXCR2/GPR18/IL6R/LYN/MPP1/TNFAIP6	9	0
erythrocyte differentiation	AHSP/ALAS2/BCL6/EPB42/ISG15/LYN/SLC4A1/TRIM58/ZFP36L1	9	0
response to ethanol	ACTR2/ADCY7/BIRC2/CAT/CYBB/IGF1R/RPL15/RPS4X/S100A8	9	2	RPL15/RPS4X
telomere organization	CCT3/CCT8/H3-3A/H3C10/H4C3/HNRNPA2B1/HNRNPC/HNRNPD/HSP90AA1/HSP90AB1/PTGES3/RAD51D/RPA1	13	0
acute inflammatory response	CCR7/CXCR2/EIF2AK1/IL6R/IL6ST/ORM1/S100A8/TREM1	8	0
viral life cycle	ARL8B/BCL2/BSG/CD46/CD55/DDX3X/EIF2AK2/HSP90AB1/HSPA8/IFI16/IFIT1/ISG15/LTF/MX1/OAS1/PKN2/RSAD2/SNX3/SRPK2/STAU1/STOM/TRIM22	22	1	DDX3X
alpha-beta T cell activation	BCL11B/BCL2/BCL6/CD55/GPR18/IL6R/ITK/LEF1/NDFIP1/PTPRC/RSAD2/RUNX3	12	0
biological process involved in interaction with symbiont	CX3CR1/HSPA8/HSPD1/IGF2R/LEF1/LTF/STOM/TREM1	8	0
regulation of cell killing	CD55/CX3CR1/HSP90AB1/IL7R/PRF1/PTPRC/SERPINB9	7	0
negative regulation of immune response	BCL6/CD46/CD55/IFI16/IL7R/ISG15/LGALS3/LYN/NDFIP1/OAS1/PTPRC/SERPINB9/SERPING1	13	0
positive regulation of T cell activation	BCL6/CCR7/CD24/CD46/CD55/HLA-DPA1/HLA-DQA1/HLA-DQB1/HLA-DRB4/HSPD1/IL6ST/IL7R/LEF1/LYN/PTPRC/RUNX3/ZBTB1	17	0
regulation of protein stability	AHSP/BCL2/CCT3/CCT8/FBXO7/HSP90AA1/HSP90AB1/HSPA8/HSPD1/KRAS/LAMP2/NPM1/PDCD10/PTGES3/RPL5/RPS7/SNCA/STK4/SUMO1/USP33/USP4/VBP1	22	3	NPM1/RPL5/RPS7
leukocyte mediated cytotoxicity	ARL8B/CX3CR1/GZMB/IL7R/LYST/PRF1/PTPRC/SERPINB9/TREM1	9	0
regulation of lymphocyte mediated immunity	BCL6/CD46/CD55/CLC/DENND1B/HSPD1/IL7R/NDFIP1/PTPRC/RSAD2/SERPINB9/ZBTB1	12	0
regulation of protein ubiquitination	BIRC2/BUB3/DDX3X/HSP90AA1/HSP90AB1/ISG15/NDFIP1/NPM1/OGT/RPL5/RPS7/SIAH2/UBE3A/USP4	14	4	DDX3X/NPM1/RPL5/RPS7
cytokine production involved in immune response	BCL6/CD36/CD55/CLC/DENND1B/RSAD2/TREM1/UBE2J1	8	0
myeloid leukocyte migration	ADGRE2/BSG/CCR7/CD9/CSF3R/CX3CR1/CXCR2/IL6R/LGALS3/LYN/MPP1/PPBP/S100A12/S100A8/TNFAIP6/TREM1	16	0
epithelial cell apoptotic process	BCL2/CDKN1B/IGF1R/LEF1/MAP3K5/PDCD4/RGCC/STK4/ZFP36L1	9	2	CDKN1B/PDCD4
regulation of adaptive immune response	ADCY7/BCL6/CD46/CD55/CLC/DENND1B/HSPD1/IL6ST/IL7R/NDFIP1/PTPRC/RSAD2/ZBTB1	13	0
positive regulation of protein serine/threonine kinase activity	AKAP13/CCND2/CD24/CDKN1B/DDX3X/HSP90AB1/LTF/MAP3K5/PDCD10/PPP2CA/PTPRC/RGCC/S100A12/SNCA/STK4	15	3	CCND2/CDKN1B/DDX3X
activation of immune response	BCL2/BTN3A2/BTN3A3/CCR7/CD46/CD55/CFD/DENND1B/ELF1/FYB1/GBP1/HLA-DQB1/HSP90AA1/IFI16/ITK/KHDRBS1/KRT1/LGALS3/LYN/MATR3/MS4A1/PRKCH/PTPRC/RGCC/SERPING1/SFPQ	26	0
lymphocyte mediated immunity	ARL8B/BCL6/BTN3A2/BTN3A3/CD46/CD55/CLC/DENND1B/GZMB/HLA-DPA1/HLA-DQA1/HLA-DQB1/HLA-DRB4/HSPD1/IL7R/KDM5D/LYST/NDFIP1/PRF1/PTPRC/RSAD2/SERPINB9/SERPING1/ZBTB1	24	1	KDM5D
tumor necrosis factor production	CD36/CX3CR1/CYBB/DICER1/GPR18/IFNGR1/LTF/LY96/OAS1/ORM1/PTPRC/UBE2J1	12	0
regulation of tumor necrosis factor production	CD36/CX3CR1/CYBB/DICER1/GPR18/IFNGR1/LTF/LY96/OAS1/ORM1/PTPRC/UBE2J1	12	0
telomere maintenance	CCT3/CCT8/HNRNPA2B1/HNRNPC/HNRNPD/HSP90AA1/HSP90AB1/PTGES3/RAD51D/RPA1	10	0
detoxification	CAT/CD36/GCH1/HBD/HBG2/PRDX2/PRDX4/PRDX6/SELENOF/SELENOT	10	0
negative regulation of cellular catabolic process	BCL2/CSDE1/HNRNPC/HNRNPD/HSP90AB1/IGF2BP2/MCL1/OGT/RBM38/RPL5/RPS7/RYBP/SNCA/SYNCRIP/TOB1/YBX3	16	2	RPL5/RPS7
pattern recognition receptor signaling pathway	BIRC2/CASP1/CD36/DDX3X/HSPD1/LTF/LY96/LYN/OAS1/RIOK3/RSAD2/SEC14L1	12	1	DDX3X
viral process	ARL8B/BCL2/BSG/CD46/CD55/CSDE1/DDX3X/EIF2AK2/EIF3A/HSP90AB1/HSPA8/IFI16/IFIT1/IGF2R/ISG15/LEF1/LTF/MX1/OAS1/PKN2/RAN/RSAD2/SNX3/SRPK2/STAU1/STOM/TRIM22	27	3	DDX3X/EIF3A/RAN
response to virus	BCL2/BIRC2/BNIP3L/CASP1/DDX3X/EIF2AK2/GBP1/HSP90AA1/IFI16/IFI44L/IFIT1/IFIT3/IFNGR1/ISG15/LYST/MX1/OAS1/ODC1/PRF1/PTPRC/RIOK3/RNASE2/RPS15A/RSAD2/SEC14L1/TRIM22	26	2	DDX3X/RPS15A
antigen receptor-mediated signaling pathway	BCL2/BTN3A2/BTN3A3/CCR7/DENND1B/ELF1/FYB1/GBP1/HLA-DQB1/ITK/KHDRBS1/LGALS3/LYN/MS4A1/PRKCH/PTPRC	16	0
tumor necrosis factor superfamily cytokine production	CD36/CX3CR1/CYBB/DICER1/GPR18/IFNGR1/LTF/LY96/OAS1/ORM1/PTPRC/UBE2J1	12	0
regulation of tumor necrosis factor superfamily cytokine production	CD36/CX3CR1/CYBB/DICER1/GPR18/IFNGR1/LTF/LY96/OAS1/ORM1/PTPRC/UBE2J1	12	0
positive regulation of cytosolic calcium ion concentration	BCL2/CCR3/CCR7/CD24/CD36/CD52/CD55/CX3CR1/CXCR2/GPR18/LPAR6/NPTN/SELENOT	13	0
transition metal ion homeostasis	ALAS2/EIF2AK1/EPB42/GLRX5/LCN2/LTF/NDFIP1/S100A8/SLC25A37	9	0
regulation of mRNA stability	CSDE1/HNRNPC/HNRNPD/IGF2BP2/NPM1/RBM38/SERBP1/SYNCRIP/TOB1/YBX3/ZFP36L1	11	2	NPM1/SERBP1
cell chemotaxis	ADAM10/ADGRE2/BSG/CCR3/CCR7/CSF3R/CX3CR1/CXCR2/GPR18/IL6R/LEF1/LGALS3/LYN/LYST/MPP1/PPBP/S100A12/S100A8/TNFAIP6/TREM1	20	0
leukocyte mediated immunity	ADGRE2/ANXA3/ARL8B/BCL6/BTN3A2/BTN3A3/CD46/CD55/CLC/CX3CR1/DENND1B/GZMB/HLA-DPA1/HLA-DQA1/HLA-DQB1/HLA-DRB4/HSPD1/IL7R/KDM5D/LYN/LYST/NDFIP1/PRF1/PTPRC/RSAD2/SERPINB9/SERPING1/TREM1/ZBTB1	29	1	KDM5D
regulation of leukocyte mediated immunity	ADGRE2/BCL6/CD46/CD55/CLC/CX3CR1/DENND1B/HSPD1/IL7R/LYN/NDFIP1/PTPRC/RSAD2/SERPINB9/ZBTB1	15	0
negative regulation of protein transport	CD36/LYPLA1/NDFIP1/RAB11FIP1/RSAD2/SNX3/SUMO1/UBE2J1	8	0
RNA splicing	C9orf78/HNRNPA2B1/HNRNPA3/HNRNPC/HNRNPH1/HNRNPR/HSPA8/KAT2B/KHDRBS1/LGALS3/MBNL1/NPM1/PPP2CA/PRDX6/PSIP1/RBM3/RBM38/RBM39/RPS26/SCAF11/SFPQ/SON/SRPK2/SRRM1/SRRM2/SYNCRIP/TIA1/USP4/WTAP	29	2	NPM1/RPS26
positive regulation of leukocyte cell-cell adhesion	BCL6/CCR7/CD24/CD46/CD55/HLA-DPA1/HLA-DQA1/HLA-DQB1/HLA-DRB4/HSPD1/IL6ST/IL7R/LEF1/LYN/PTPRC/RUNX3/ZBTB1	17	0
adaptive immune response based on somatic recombination of immune receptors built from immunoglobulin superfamily domains	BACH2/BCL6/BTN3A2/BTN3A3/CD46/CD55/CLC/DENND1B/HLA-DPA1/HLA-DQA1/HLA-DQB1/HLA-DRB4/HSPD1/IL6R/IL7R/KDM5D/LEF1/NDFIP1/PRF1/PTPRC/RSAD2/SERPING1/ZBTB1	23	1	KDM5D
homeostasis of number of cells	AHSP/ALAS2/BCL2/BCL6/CCR7/CX3CR1/CXCR2/EPB42/IL7R/ISG15/KRAS/LYN/PRDX2/RPS17/RPS24/SLC4A1/TRIM58/ZFP36L1	18	2	RPS17/RPS24
regulation of adaptive immune response based on somatic recombination of immune receptors built from immunoglobulin superfamily domains	BCL6/CD46/CD55/CLC/DENND1B/HSPD1/IL7R/NDFIP1/PTPRC/RSAD2/ZBTB1	11	0
regulation of T cell proliferation	BCL6/CD24/CD46/CD55/CLC/HLA-DPA1/IL6ST/LGALS3/NDFIP1/PRKAR1A/PTPRC	11	0
regulation of cysteine-type endopeptidase activity	BIRC2/CASP1/CYCS/DDX3X/HSPD1/IFI16/LTF/MAP3K5/MMP9/S100A8/SERPINB9/SIAH2/SNCA/TNFAIP8	14	1	DDX3X
humoral immune response	BCL2/CCR7/CD46/CD55/CFD/DEFA4/GNLY/HLA-DQB1/JCHAIN/KRT1/LTF/MS4A1/PI3/PPBP/PTPRC/RGCC/S100A12/SERPING1/TREM1	19	0
lymphocyte proliferation	BCL2/BCL6/CD24/CD46/CD55/CLC/HLA-DPA1/HSPD1/IL6ST/IL7R/LEF1/LGALS3/LYN/MS4A1/NDFIP1/PRDX2/PRKAR1A/PTPRC	18	0
regulation of RNA stability	CSDE1/HNRNPC/HNRNPD/IGF2BP2/NPM1/RBM38/SERBP1/SYNCRIP/TOB1/YBX3/ZFP36L1	11	2	NPM1/SERBP1
regulation of cysteine-type endopeptidase activity involved in apoptotic process	BIRC2/CASP1/CYCS/DDX3X/HSPD1/MAP3K5/MMP9/S100A8/SERPINB9/SIAH2/SNCA/TNFAIP8	12	1	DDX3X
regulation of T cell activation	BCL6/CCR7/CD24/CD46/CD55/CLC/HLA-DPA1/HLA-DQA1/HLA-DQB1/HLA-DRB4/HSPD1/IL6ST/IL7R/LEF1/LGALS3/LYN/NDFIP1/PRDX2/PRKAR1A/PTPRC/RUNX3/ZBTB1	22	0
positive regulation of I-kappaB kinase/NF-kappaB signaling	AKAP13/BIRC2/CASP1/CCR7/CD36/LTF/NDFIP1/PPM1A/S100A12/SLC20A1/TRIM22	11	0
leukocyte cell-cell adhesion	BCL6/CCR7/CD24/CD46/CD55/CX3CR1/GOLPH3/HLA-DPA1/HLA-DQA1/HLA-DQB1/HLA-DRB4/HSPD1/IL6ST/IL7R/LEF1/LGALS3/LYN/NDFIP1/PRDX2/PRKAR1A/PTPRC/RUNX3/S100A8/ZBTB1	24	0
regulation of mRNA catabolic process	CSDE1/HNRNPC/HNRNPD/IGF2BP2/NPM1/RBM38/SERBP1/SYNCRIP/TOB1/YBX3/ZFP36L1	11	2	NPM1/SERBP1
mononuclear cell proliferation	BCL2/BCL6/CD24/CD46/CD55/CLC/HLA-DPA1/HSPD1/IL6ST/IL7R/LEF1/LGALS3/LYN/MS4A1/NDFIP1/PRDX2/PRKAR1A/PTPRC	18	0
positive regulation of cytokine production	BTN3A2/CASP1/CCR7/CD36/CD46/CD55/CHI3L1/CYBB/DDX3X/DENND1B/EIF2AK2/HLA-DPA1/HSP90AA1/HSPD1/IFI16/IFNGR1/IL6R/IL6ST/ISG15/ITK/LY96/MBP/OAS1/ORM1/PTPRC/RGCC/RIOK3/RSAD2	28	1	DDX3X
positive regulation of endopeptidase activity	CASP1/CYCS/DDX3X/HSPD1/IFI16/LYN/MAP3K5/MBP/S100A8/SNCA	10	1	DDX3X
positive regulation of protein-containing complex assembly	CCR7/CD36/CDC42EP3/CDKN1B/DDX3X/HSP90AA1/ISG15/LGALS3/RAP1B/SNCA/SUMO1	11	2	CDKN1B/DDX3X
negative regulation of catabolic process	BCL2/CSDE1/HNRNPC/HNRNPD/HSP90AB1/IGF2BP2/MCL1/OGT/PSMF1/RBM38/RPL5/RPS7/RYBP/SLC4A1/SNCA/SNX3/SYNCRIP/TOB1/YBX3	19	2	RPL5/RPS7
T cell proliferation	BCL6/CD24/CD46/CD55/CLC/HLA-DPA1/IL6ST/LGALS3/NDFIP1/PRDX2/PRKAR1A/PTPRC	12	0
regulation of leukocyte cell-cell adhesion	BCL6/CCR7/CD24/CD46/CD55/HLA-DPA1/HLA-DQA1/HLA-DQB1/HLA-DRB4/HSPD1/IL6ST/IL7R/LEF1/LGALS3/LYN/NDFIP1/PRDX2/PRKAR1A/PTPRC/RUNX3/ZBTB1	21	0
regulation of protein serine/threonine kinase activity	AKAP13/CCND2/CCNG1/CD24/CDKN1B/DDX3X/FBXO7/HSP90AB1/KAT2B/LTF/LYN/MAP3K5/PDCD10/PDCD4/PPP2CA/PRKAR1A/PRKAR2B/PTPRC/RGCC/S100A12/SNCA/STK4	22	4	CCND2/CDKN1B/DDX3X/PDCD4
regulation of protein modification by small protein conjugation or removal	BIRC2/BUB3/DDX3X/HSP90AA1/HSP90AB1/ISG15/NDFIP1/NPM1/OGT/RPL5/RPS7/SIAH2/UBE3A/USP4	14	4	DDX3X/NPM1/RPL5/RPS7
DNA biosynthetic process	CCT3/CCT8/HNRNPA2B1/HNRNPC/HNRNPD/HSP90AA1/HSP90AB1/PTGES3/RGCC/RPA1/ZBTB1	11	0
RNA localization	CCT3/CCT8/G3BP2/HNRNPA2B1/IGF2BP2/KHDRBS1/NPM1/RAN/STAU1/XPO1/ZFP36L1	11	3	NPM1/RAN/XPO1
regulation of lymphocyte proliferation	BCL2/BCL6/CD24/CD46/CD55/CLC/HLA-DPA1/IL6ST/LGALS3/LYN/NDFIP1/PRKAR1A/PTPRC	13	0
negative regulation of transferase activity	BUB3/CDKN1B/EIF4A2/FBXO7/KAT2B/LYN/NPM1/PDCD4/PIP4K2A/PRKAR1A/PRKAR2B/PTPRC/RPL5/RPS7/SNCA	15	6	CDKN1B/EIF4A2/NPM1/PDCD4/RPL5/RPS7
T cell differentiation	BCL11B/BCL2/BCL6/CCR7/CD46/GPR18/IL6R/IL7R/ITK/LEF1/PRDX2/PTPRC/RSAD2/RUNX3/ZBTB1/ZFP36L1	16	0
cellular response to lipopolysaccharide	CASP1/CD36/CD55/CDK19/CX3CR1/DEFA4/LTF/LY96/LYN/PDCD4/PPBP/PRDX2	12	1	PDCD4
negative regulation of proteolysis	BIRC2/CTSZ/DDX3X/HSP90AB1/IFI16/IL1R2/LTF/MMP9/OGT/PI3/PSMF1/RPL5/RPS7/RYBP/SERPINB9/SERPING1/SIAH2/SNCA/TNFAIP8	19	3	DDX3X/RPL5/RPS7
negative regulation of cytokine production	ADCY7/BCL6/CCR7/CD24/CX3CR1/DICER1/GBP1/GPR18/HSP90AB1/IL1R2/LEF1/LTF/NDFIP1/NPTN/OAS1/ORM1/PDCD4/PTPRC/RGCC/TIA1	20	1	PDCD4
protein folding	AHSP/CCT3/CCT8/HSP90AA1/HSP90AB1/HSPA8/HSPD1/PRDX4/PTGES3/SELENOF/ST13/VBP1	12	0
regulation of translation	BZW1/CSDE1/DDX3X/EIF2AK1/EIF2AK2/EIF4A2/EIF5/GSPT1/GZMB/HNRNPD/IGF2BP2/KHDRBS1/NIBAN1/NPM1/RBM3/RPL5/RPS4X/SELENOT/SH3BGRL/SRP9/SYNCRIP/TIA1/TMED2/TOB1/YBX3/ZFP36L1	26	8	DDX3X/EIF4A2/EIF5/GSPT1/NPM1/RPL5/RPS4X/SRP9
regulation of mononuclear cell proliferation	BCL2/BCL6/CD24/CD46/CD55/CLC/HLA-DPA1/IL6ST/LGALS3/LYN/NDFIP1/PRKAR1A/PTPRC	13	0
regulation of intracellular protein transport	BNIP3L/CD36/GZMB/HSP90AA1/HSP90AB1/PDCD10/PPM1A/RAN/STOM/SUMO1/UBE2J1/XPO1	12	2	RAN/XPO1
positive regulation of cell-cell adhesion	BCL6/CCR7/CD24/CD46/CD55/HLA-DPA1/HLA-DQA1/HLA-DQB1/HLA-DRB4/HSPD1/IL6ST/IL7R/LEF1/LYN/PTPRC/RUNX3/ZBTB1	17	0
leukocyte migration	ADAM10/ADGRE2/BSG/CCR7/CD9/CSF3R/CX3CR1/CXCR2/GOLPH3/GPR18/IL6R/LGALS3/LYN/LYST/MMP9/MPP1/PPBP/S100A12/S100A8/TNFAIP6/TREM1	21	0
regulation of response to biotic stimulus	BIRC2/CD36/CD55/HSP90AA1/HSPD1/IFI16/IFIT1/ISG15/LTF/LY96/LYN/MATR3/OAS1/PRDX2/RIOK3/SEC14L1/SERPINB9/SERPING1/SFPQ	19	0
regulation of lymphocyte differentiation	BCL6/CD46/FBXO7/IL7R/LEF1/NDFIP1/PRDX2/PTPRC/RUNX3/ZBTB1/ZFP36L1	11	0
biological process involved in symbiotic interaction	ARL8B/BSG/CD46/CD55/CX3CR1/HSP90AB1/HSPA8/HSPD1/IFIT1/IGF2R/LEF1/LTF/SNX3/STOM/TREM1/TRIM22	16	0
response to toxic substance	BCL2/CAT/CD36/GCH1/HBD/HBG2/LYN/MBP/PRDX2/PRDX4/PRDX6/SELENOF/SELENOT	13	0
leukocyte proliferation	BCL2/BCL6/CD24/CD46/CD55/CLC/HLA-DPA1/HSPD1/IL6ST/IL7R/LEF1/LGALS3/LYN/MS4A1/NDFIP1/PRDX2/PRKAR1A/PTPRC	18	0
myeloid cell differentiation	AHSP/ALAS2/BCL6/CCR7/CSF3R/EIF2AK1/EPB42/GPR171/H4C3/IFI16/ISG15/LEF1/LTF/LYN/MMP9/NDFIP1/PIP4K2A/SLC4A1/TNFAIP6/TRIM58/ZFP36L1	21	0
immune response-activating cell surface receptor signaling pathway	BCL2/BTN3A2/BTN3A3/CCR7/DENND1B/ELF1/FYB1/GBP1/HLA-DQB1/ITK/KHDRBS1/LGALS3/LYN/MS4A1/PRKCH/PTPRC	16	0
immune response-activating signal transduction	BCL2/BTN3A2/BTN3A3/CCR7/DENND1B/ELF1/FYB1/GBP1/HLA-DQB1/ITK/KHDRBS1/LGALS3/LYN/MS4A1/PRKCH/PTPRC	16	0
ribonucleoprotein complex assembly	DICER1/EIF3A/EIF5/HSP90AA1/HSP90AB1/PSIP1/PTGES3/RPL5/RPS5/SCAF11/SRPK2/USP4	12	4	EIF3A/EIF5/RPL5/RPS5
cellular response to molecule of bacterial origin	CASP1/CD36/CD55/CDK19/CX3CR1/DEFA4/LTF/LY96/LYN/PDCD4/PPBP/PRDX2	12	1	PDCD4
negative regulation of immune system process	BCL6/CD46/CD55/CX3CR1/ELF1/FBXO7/GBP1/GPR18/IFI16/IL7R/ISG15/LGALS3/LTF/LYN/NDFIP1/OAS1/PRDX2/PRKAR1A/PTPRC/RUNX3/SERPINB9/SERPING1/TNFAIP6	23	0
immunoglobulin mediated immune response	BCL6/CD46/CD55/HLA-DPA1/HLA-DQA1/HLA-DQB1/HLA-DRB4/HSPD1/NDFIP1/PTPRC/SERPING1	11	0
B cell mediated immunity	BCL6/CD46/CD55/HLA-DPA1/HLA-DQA1/HLA-DQB1/HLA-DRB4/HSPD1/NDFIP1/PTPRC/SERPING1	11	0
regulation of immune effector process	ADGRE2/BCL6/CD36/CD46/CD55/CLC/CX3CR1/DENND1B/HSPD1/IL7R/LGALS3/LYN/NDFIP1/PTPRC/RSAD2/SERPINB9/SERPING1/UBE2J1/ZBTB1	19	0
positive regulation of protein kinase activity	AKAP13/CCND2/CCR7/CD24/CDKN1B/CHI3L1/DDX3X/HSP90AA1/HSP90AB1/IL6R/LTF/MAP3K5/NPM1/OSBPL8/PDCD10/PPP2CA/PTPRC/RGCC/S100A12/SNCA/STK4	21	4	CCND2/CDKN1B/DDX3X/NPM1
immune response-regulating cell surface receptor signaling pathway	BCL2/BTN3A2/BTN3A3/CCR7/CD24/DENND1B/ELF1/FYB1/GBP1/HLA-DQB1/ITK/KHDRBS1/LGALS3/LYN/MS4A1/PRKCH/PTPRC	17	0
cellular response to biotic stimulus	CASP1/CD36/CD55/CDK19/CX3CR1/DEFA4/LTF/LY96/LYN/PDCD4/PPBP/PRDX2/TXNIP	13	1	PDCD4
ribonucleoprotein complex subunit organization	DICER1/EIF3A/EIF5/HSP90AA1/HSP90AB1/PSIP1/PTGES3/RPL5/RPS5/SCAF11/SRPK2/USP4	12	4	EIF3A/EIF5/RPL5/RPS5
cellular response to chemical stress	BCL2/CASP1/CAT/CD36/DDX3X/FBXO7/GCH1/MAP3K5/MCL1/MMP9/PDCD10/PRDX2/SFPQ/SNCA/STAU1/YBX3/ZFP36L1	17	1	DDX3X
ribonucleoprotein complex biogenesis	DDX3X/DICER1/EIF3A/EIF5/HSP90AA1/HSP90AB1/KAT2B/NPM1/PSIP1/PTGES3/RAN/RIOK3/RPL5/RPL7/RPS16/RPS17/RPS21/RPS24/RPS5/RPS7/SCAF11/SRPK2/USP4/XPO1	24	14	DDX3X/EIF3A/EIF5/NPM1/RAN/RPL5/RPL7/RPS16/RPS17/RPS21/RPS24/RPS5/RPS7/XPO1
regulation of cell-cell adhesion	BCL6/CCR7/CD24/CD46/CD55/CD9/HLA-DPA1/HLA-DQA1/HLA-DQB1/HLA-DRB4/HSPD1/IL6ST/IL7R/LEF1/LGALS3/LYN/MBP/NDFIP1/PRDX2/PRKAR1A/PTPRC/RGCC/RUNX3/ZBTB1	24	0
positive regulation of DNA-binding transcription factor activity	ANXA3/CAT/CD36/CX3CR1/EIF2AK2/IL18RAP/LTF/NPM1/PRKCH/RGCC/S100A12/S100A8/TRIM22	13	1	NPM1
osteoblast differentiation	CAT/CEBPD/H3-3A/HNRNPC/IL6R/IL6ST/LEF1/LTF/SYNCRIP/TNFAIP6/TOB1/VCAN	12	0
I-kappaB kinase/NF-kappaB signaling	AKAP13/BIRC2/CASP1/CCR7/CD36/CX3CR1/LTF/NDFIP1/PPM1A/PRDX4/RIOK3/S100A12/SLC20A1/TRIM22	14	0
mRNA catabolic process	CSDE1/GSPT1/HNRNPC/HNRNPD/IGF2BP2/NPM1/RBM38/SERBP1/SYNCRIP/TOB1/YBX3/ZFP36L1	12	3	GSPT1/NPM1/SERBP1
regulation of leukocyte proliferation	BCL2/BCL6/CD24/CD46/CD55/CLC/HLA-DPA1/IL6ST/LGALS3/LYN/NDFIP1/PRKAR1A/PTPRC	13	0
lymphocyte differentiation	BCL11B/BCL2/BCL6/CCR7/CD46/FBXO7/GPR18/IL6R/IL7R/ITK/ITM2A/LEF1/MS4A1/NDFIP1/PRDX2/PTPRC/RSAD2/RUNX3/ZBTB1/ZFP36L1	20	0
regulation of intracellular transport	BNIP3L/CD36/GZMB/HSP90AA1/HSP90AB1/KHDRBS1/PDCD10/PPM1A/RAN/SCP2/SNX3/STOM/SUMO1/TRIM58/UBE2J1/XPO1	16	2	RAN/XPO1
negative regulation of endopeptidase activity	BIRC2/DDX3X/IFI16/LTF/MMP9/PI3/PSMF1/SERPINB9/SERPING1/SIAH2/SNCA/TNFAIP8	12	1	DDX3X
response to molecule of bacterial origin	CASP1/CCR7/CD24/CD36/CD55/CDK19/CX3CR1/DEFA4/GCH1/LTF/LY96/LYN/PDCD4/PPBP/PRDX2/S100A8/SNCA	17	1	PDCD4
response to metal ion	ADCY7/BCL2/BSG/CAT/CDKN1B/CPNE3/CYBB/HNRNPD/LTA4H/MBP/MMP9/PPP2CA/S100A8/SEC31A/SNCA/SUMO1/TXNIP	17	1	CDKN1B
response to lipopolysaccharide	CASP1/CCR7/CD36/CD55/CDK19/CX3CR1/DEFA4/GCH1/LTF/LY96/LYN/PDCD4/PPBP/PRDX2/S100A8/SNCA	16	1	PDCD4
defense response to bacterium	ANXA3/CD36/DEFA4/GNLY/IL6R/IL7R/ISG15/JCHAIN/LCN2/LTF/LYST/OAS1/PI3/PLAC8/PPBP/S100A12/S100A8/TREM1	18	0
intrinsic apoptotic signaling pathway	BCL2/BCLAF1/CD24/CYCS/DDX3X/IFI16/MAP3K5/MCL1/MMP9/PDCD10/RPS7/S100A8/SFPQ/YBX3	14	2	DDX3X/RPS7
RNA catabolic process	CSDE1/DICER1/GSPT1/HNRNPC/HNRNPD/IGF2BP2/NPM1/RBM38/RNASE2/SERBP1/SYNCRIP/TOB1/YBX3/ZFP36L1	14	3	GSPT1/NPM1/SERBP1
mononuclear cell differentiation	BCL11B/BCL2/BCL6/CCR7/CD46/FBXO7/GPR18/IFI16/IL6R/IL7R/ITK/ITM2A/LEF1/LYN/MS4A1/NDFIP1/PRDX2/PTPRC/RSAD2/RUNX3/ZBTB1/ZFP36L1	22	0
positive regulation of kinase activity	AKAP13/CCND2/CCR7/CD24/CDKN1B/CHI3L1/DDX3X/HSP90AA1/HSP90AB1/IGF1R/IL6R/LTF/LYN/MAP3K5/NPM1/OSBPL8/PDCD10/PPP2CA/PTPRC/RGCC/S100A12/SNCA/STK4	23	4	CCND2/CDKN1B/DDX3X/NPM1
response to oxidative stress	BCL2/CAT/CD36/FBXO7/GCH1/KRT1/MAP3K5/MCL1/MCTP1/MMP9/PDCD10/PRDX2/PRDX4/PRDX6/PSIP1/SFPQ/SNCA/STAU1/TXNIP/UBE3A	20	0
negative regulation of cellular macromolecule biosynthetic process	CSDE1/DDX3X/EIF2AK1/EIF2AK2/GZMB/HNRNPD/IGF2BP2/ITM2A/SRP9/SYNCRIP/TIA1/TOB1/ZFP36L1	13	2	DDX3X/SRP9
positive regulation of defense response	CASP1/CCR7/CDK19/HSP90AA1/IFI16/IL6ST/LYN/MATR3/PDCD4/RIOK3/S100A12/S100A8/SFPQ/SNCA	14	1	PDCD4
nucleocytoplasmic transport	AKAP13/ATXN1/BACH2/CD36/HNRNPA2B1/HSP90AA1/HSP90AB1/KHDRBS1/NPM1/PPM1A/RAN/STK4/SUMO1/TXNIP/XPO1	15	3	NPM1/RAN/XPO1
nuclear transport	AKAP13/ATXN1/BACH2/CD36/HNRNPA2B1/HSP90AA1/HSP90AB1/KHDRBS1/NPM1/PPM1A/RAN/STK4/SUMO1/TXNIP/XPO1	15	3	NPM1/RAN/XPO1
ribosome biogenesis	DDX3X/KAT2B/NPM1/RAN/RIOK3/RPL5/RPL7/RPS16/RPS17/RPS21/RPS24/RPS5/RPS7/XPO1	14	12	DDX3X/NPM1/RAN/RPL5/RPL7/RPS16/RPS17/RPS21/RPS24/RPS5/RPS7/XPO1
production of molecular mediator of immune response	BCL6/CD36/CD55/CLC/DENND1B/HLA-DPA1/HLA-DQA1/HLA-DQB1/HLA-DRB4/HSPD1/NDFIP1/PTPRC/RSAD2/TREM1/UBE2J1	15	0
positive regulation of lymphocyte activation	BCL2/BCL6/CCR7/CD24/CD46/CD55/HLA-DPA1/HLA-DQA1/HLA-DQB1/HLA-DRB4/HSPD1/IL6ST/IL7R/LEF1/LYN/PTPRC/RUNX3/ZBTB1	18	0
regulation of endopeptidase activity	BIRC2/CASP1/CYCS/DDX3X/HSPD1/IFI16/LTF/LYN/MAP3K5/MBP/MMP9/PI3/PSMF1/S100A8/SERPINB9/SERPING1/SIAH2/SNCA/TNFAIP8	19	1	DDX3X
regulation of leukocyte differentiation	BCL6/CD46/FBXO7/IL7R/LEF1/LTF/LYN/NDFIP1/PRDX2/PTPRC/RUNX3/TNFAIP6/ZBTB1/ZFP36L1	14	0
regulation of protein-containing complex assembly	ADD3/BIRC2/CCR7/CD36/CDC42EP3/CDKN1B/DDX3X/EIF2AK2/H3-3A/HSP90AA1/HSPA8/ISG15/LGALS3/PPM1A/RAP1B/RIOK3/SNCA/SUMO1	18	2	CDKN1B/DDX3X
regulation of hemopoiesis	BCL6/CD46/CSF3R/FBXO7/GPR171/H4C3/IL7R/ISG15/LEF1/LTF/LYN/NDFIP1/PRDX2/PTPRC/RUNX3/TNFAIP6/ZBTB1/ZFP36L1	18	0
positive regulation of response to external stimulus	ADAM10/CASP1/CCR7/CDK19/CX3CR1/CXCR2/HSP90AA1/IFI16/IGF1R/IL6R/IL6ST/LY96/LYN/MATR3/PDCD4/RIOK3/S100A12/S100A8/SFPQ/SNCA	20	1	PDCD4
cytokine-mediated signaling pathway	ADIPOR1/BIRC2/CASP1/CCR3/CCR7/CD24/CSF3R/CX3CR1/CXCR2/IFNGR1/IL18RAP/IL1R2/IL6R/IL6ST/IL7R/ISG15/LYN/MX1/OAS1/PPBP/PTPRC	21	0
establishment of protein localization to organelle	BNIP3L/CCT3/CCT8/CD36/FBXO7/GZMB/HSP90AA1/HSP90AB1/HSPA8/HSPD1/LAMP2/RAN/SEC62/SRP9/STK4/SUMO1/TRAM1/TXNIP/VPS13C	19	2	RAN/SRP9
regulation of peptidase activity	BIRC2/CASP1/CYCS/DDX3X/HSPD1/IFI16/LTF/LYN/MAP3K5/MBP/MMP9/PI3/PSMF1/S100A8/SERPINB9/SERPING1/SIAH2/SNCA/TNFAIP8	19	1	DDX3X
positive regulation of leukocyte activation	BCL2/BCL6/CCR7/CD24/CD46/CD55/HLA-DPA1/HLA-DQA1/HLA-DQB1/HLA-DRB4/HSPD1/IL6ST/IL7R/LEF1/LYN/PTPRC/RUNX3/ZBTB1	18	0
positive regulation of cell adhesion	BCL6/CCR7/CD24/CD36/CD46/CD55/HLA-DPA1/HLA-DQA1/HLA-DQB1/HLA-DRB4/HSPD1/IL6ST/IL7R/LEF1/LYN/PTPRC/RUNX3/STK4/ZBTB1	19	0

## Sheet: Cellular component
Description	geneID	Count for total DEGs	Count for subnetwork DEGs	Symbol of DEGs for subnetwork
cytolytic granule	ARL8B/GNLY/GZMB/GZMH/PRF1	5	0
cAMP-dependent protein kinase complex	PRKACB/PRKAR1A/PRKAR2B	3	0
cytosolic small ribosomal subunit	ISG15/RPS15A/RPS16/RPS17/RPS21/RPS24/RPS26/RPS3A/RPS4X/RPS4Y1/RPS5/RPS7	12	11	RPS15A/RPS16/RPS17/RPS21/RPS24/RPS26/RPS3A/RPS4X/RPS4Y1/RPS5/RPS7
hemoglobin complex	AHSP/HBD/HBG2	3	0
MHC class II protein complex	HLA-DPA1/HLA-DQA1/HLA-DQB1/HLA-DRB4	4	0
sperm plasma membrane	ABHD2/HSP90AA1/HSP90AB1	3	0
cytosolic ribosome	ISG15/RPL15/RPL18A/RPL29/RPL3/RPL4/RPL5/RPL7/RPL9/RPS15A/RPS16/RPS17/RPS21/RPS24/RPS26/RPS3A/RPS4X/RPS4Y1/RPS5/RPS7	20	19	RPL15/RPL18A/RPL29/RPL3/RPL4/RPL5/RPL7/RPL9/RPS15A/RPS16/RPS17/RPS21/RPS24/RPS26/RPS3A/RPS4X/RPS4Y1/RPS5/RPS7
platelet alpha granule membrane	CD36/CD9/SNCA	3	0
small ribosomal subunit	ISG15/NPM1/RPS15A/RPS16/RPS17/RPS21/RPS24/RPS26/RPS3A/RPS4X/RPS4Y1/RPS5/RPS7	13	12	NPM1/RPS15A/RPS16/RPS17/RPS21/RPS24/RPS26/RPS3A/RPS4X/RPS4Y1/RPS5/RPS7
tertiary granule lumen	ILF2/LTA4H/LTF/METTL7A/MMP9/ORM1/PPBP/QPCT/TNFAIP6	9	0
MHC protein complex	HLA-DPA1/HLA-DQA1/HLA-DQB1/HLA-DRB4	4	0
lumenal side of membrane	HLA-DPA1/HLA-DQA1/HLA-DQB1/HLA-DRB4/HSPA8	5	0
integral component of lumenal side of endoplasmic reticulum membrane	HLA-DPA1/HLA-DQA1/HLA-DQB1/HLA-DRB4	4	0
lumenal side of endoplasmic reticulum membrane	HLA-DPA1/HLA-DQA1/HLA-DQB1/HLA-DRB4	4	0
cytosolic large ribosomal subunit	RPL15/RPL18A/RPL29/RPL3/RPL4/RPL5/RPL7/RPL9	8	8	RPL15/RPL18A/RPL29/RPL3/RPL4/RPL5/RPL7/RPL9
ficolin-1-rich granule lumen	ACTR2/CAT/CCT8/CFD/CTSZ/DDX3X/HSP90AA1/HSP90AB1/HSPA8/ILF2/KRT1/LTA4H/MMP9/PRDX4/QPCT/TNFAIP6	16	1	DDX3X
specific granule lumen	CHI3L1/CTSZ/DEFA4/ILF2/LCN2/LTF/ORM1/QPCT	8	0
chaperone complex	CCT3/CCT8/HSP90AB1/HSPA8/PTGES3	5	0
ribosomal subunit	ISG15/NPM1/RPL15/RPL18A/RPL29/RPL3/RPL4/RPL5/RPL7/RPL9/RPS15A/RPS16/RPS17/RPS21/RPS24/RPS26/RPS3A/RPS4X/RPS4Y1/RPS5/RPS7	21	20	NPM1/RPL15/RPL18A/RPL29/RPL3/RPL4/RPL5/RPL7/RPL9/RPS15A/RPS16/RPS17/RPS21/RPS24/RPS26/RPS3A/RPS4X/RPS4Y1/RPS5/RPS7
immunological synapse	GZMA/GZMB/LGALS3/NPTN/PRKAR1A	5	0
ficolin-1-rich granule	ACTR2/CAT/CCT8/CD55/CFD/CTSZ/DDX3X/HSP90AA1/HSP90AB1/HSPA8/ILF2/KRT1/LAMP2/LGALS3/LTA4H/MGAM/MMP9/PRDX4/QPCT/TNFAIP6	20	1	DDX3X
tertiary granule	ADAM10/CD55/CYBB/ILF2/LAMP2/LGALS3/LTA4H/LTF/METTL7A/MGAM/MMP9/ORM1/PPBP/QPCT/STOM/TNFAIP6	16	0
clathrin-coated endocytic vesicle membrane	CD9/HLA-DPA1/HLA-DQA1/HLA-DQB1/HLA-DRB4/IGF2R/IL7R	7	0
ER to Golgi transport vesicle membrane	HLA-DPA1/HLA-DQA1/HLA-DQB1/HLA-DRB4/SEC31A/TMED2	6	0
ribosome	EIF2AK2/ISG15/NPM1/RPL15/RPL18A/RPL29/RPL3/RPL4/RPL5/RPL7/RPL9/RPS15A/RPS16/RPS17/RPS21/RPS24/RPS26/RPS3A/RPS4X/RPS4Y1/RPS5/RPS7	22	20	NPM1/RPL15/RPL18A/RPL29/RPL3/RPL4/RPL5/RPL7/RPL9/RPS15A/RPS16/RPS17/RPS21/RPS24/RPS26/RPS3A/RPS4X/RPS4Y1/RPS5/RPS7
polysome	RPL18A/RPS21/RPS26/RPS4X/RPS4Y1/VBP1	6	5	RPL18A/RPS21/RPS26/RPS4X/RPS4Y1
primary lysosome	ACTR2/CCT8/CPNE3/CPPED1/CREG1/DEFA4/GDI2/GLIPR1/LAMP2/PLAC8/PRDX6/RAP1B/RNASE2/STOM	14	0
azurophil granule	ACTR2/CCT8/CPNE3/CPPED1/CREG1/DEFA4/GDI2/GLIPR1/LAMP2/PLAC8/PRDX6/RAP1B/RNASE2/STOM	14	0
catalytic step 2 spliceosome	HNRNPA2B1/HNRNPA3/HNRNPC/HNRNPH1/HNRNPR/SRRM1/SRRM2/SYNCRIP	8	0
azurophil granule lumen	ACTR2/CCT8/CPPED1/CREG1/GDI2/PLAC8/PRDX6/RNASE2	8	0
rough endoplasmic reticulum	CYBB/RPL4/RPS21/RPS26/SEC62/SRP9/STAU1	7	4	RPL4/RPS21/RPS26/SRP9
secretory granule lumen	ACTR2/CAT/CCT8/CFD/CHI3L1/CPPED1/CREG1/CTSZ/DDX3X/DEFA4/GDI2/HSP90AA1/HSP90AB1/HSPA8/ILF2/LCN2/LTF/ORM1/PLAC8/PPBP/PRDX4/PRDX6/QPCT/RNASE2/S100A12/S100A8/S100P/SERPING1	28	1	DDX3X
azurophil granule membrane	CPNE3/GLIPR1/LAMP2/RAP1B/STOM	5	0
cytoplasmic vesicle lumen	ACTR2/CAT/CCT8/CFD/CHI3L1/CPPED1/CREG1/CTSZ/DDX3X/DEFA4/GDI2/HSP90AA1/HSP90AB1/HSPA8/ILF2/LCN2/LTF/ORM1/PLAC8/PPBP/PRDX4/PRDX6/QPCT/RNASE2/S100A12/S100A8/S100P/SERPING1	28	1	DDX3X
vesicle lumen	ACTR2/CAT/CCT8/CFD/CHI3L1/CPPED1/CREG1/CTSZ/DDX3X/DEFA4/GDI2/HSP90AA1/HSP90AB1/HSPA8/ILF2/LCN2/LTF/ORM1/PLAC8/PPBP/PRDX4/PRDX6/QPCT/RNASE2/S100A12/S100A8/S100P/SERPING1	28	1	DDX3X
COPII-coated ER to Golgi transport vesicle	CTSZ/HLA-DPA1/HLA-DQA1/HLA-DQB1/HLA-DRB4/SEC31A/TMED2/TMED5	8	0
cytoplasmic stress granule	CSDE1/DDX3X/G3BP2/IGF2BP2/MBNL1/STAU1/TIA1	7	1	DDX3X
specific granule	ADAM10/ANXA3/CD36/CHI3L1/CTSZ/CYBB/DEFA4/ILF2/LCN2/LTF/ORM1/QPCT/STOM	13	0
large ribosomal subunit	NPM1/RPL15/RPL18A/RPL29/RPL3/RPL4/RPL5/RPL7/RPL9	9	9	NPM1/RPL15/RPL18A/RPL29/RPL3/RPL4/RPL5/RPL7/RPL9
clathrin-coated endocytic vesicle	CD9/HLA-DPA1/HLA-DQA1/HLA-DQB1/HLA-DRB4/IGF2R/IL7R	7	0
platelet alpha granule	CD36/CD9/CFD/ORM1/PPBP/SERPING1/SNCA	7	0
melanosome	BSG/HSP90AA1/HSP90AB1/HSPA8/NAP1L1/RAN/STOM/YWHAZ	8	1	RAN
pigment granule	BSG/HSP90AA1/HSP90AB1/HSPA8/NAP1L1/RAN/STOM/YWHAZ	8	1	RAN
endocytic vesicle membrane	ANXA3/CD36/CD9/CSF3R/CYBB/HLA-DPA1/HLA-DQA1/HLA-DQB1/HLA-DRB4/IGF2R/IL7R/LAMP2/LYN/RAB11FIP1	14	0
blood microparticle	HBD/HBG2/HSPA8/JCHAIN/KRT1/ORM1/SERPING1/SLC4A1/STOM/YWHAZ	10	0
focal adhesion	ACTR2/ADAM10/BSG/CAT/CD46/CD9/CPNE3/GDI2/HSPA8/IGF2R/KRAS/LAP3/NPM1/PTPRC/RPL3/RPL4/RPL5/RPL7/RPL9/RPS16/RPS17/RPS3A/RPS4X/RPS5/RPS7/SLA/TNS1/USP33/YWHAZ	29	12	NPM1/RPL3/RPL4/RPL5/RPL7/RPL9/RPS16/RPS17/RPS3A/RPS4X/RPS5/RPS7
vacuolar lumen	ACTR2/CCT8/CPPED1/CREG1/GDI2/HSP90AA1/HSPA8/LAMP2/PLAC8/PRDX6/RNASE2/VCAN	12	0
cell-substrate junction	ACTR2/ADAM10/BSG/CAT/CD46/CD9/CPNE3/GDI2/HSPA8/IGF2R/KRAS/LAP3/NPM1/PTPRC/RPL3/RPL4/RPL5/RPL7/RPL9/RPS16/RPS17/RPS3A/RPS4X/RPS5/RPS7/SLA/TNS1/USP33/YWHAZ	29	12	NPM1/RPL3/RPL4/RPL5/RPL7/RPL9/RPS16/RPS17/RPS3A/RPS4X/RPS5/RPS7
secretory granule membrane	ADAM10/BSG/CD36/CD46/CD55/CD9/CPNE3/CXCR2/CYBB/GLIPR1/IGF2R/LAMP2/LGALS3/MGAM/PTPRC/RAP1B/SNCA/STOM/TMED2/VPS13C	20	0
spliceosomal complex	C9orf78/HNRNPA2B1/HNRNPA3/HNRNPC/HNRNPH1/HNRNPR/HSPA8/LGALS3/RBM3/SRRM1/SRRM2/SYNCRIP	12	0
clathrin-coated vesicle membrane	CD9/HLA-DPA1/HLA-DQA1/HLA-DQB1/HLA-DRB4/HSPA8/IGF2R/IL7R	8	0
phagocytic vesicle	ANXA3/CD36/CYBB/GNLY/LAMP2/LTF/RAB11FIP1/SNX3	8	0
endocytic vesicle	ANXA3/CD36/CD9/CSF3R/CYBB/GNLY/HLA-DPA1/HLA-DQA1/HLA-DQB1/HLA-DRB4/HSP90AA1/IGF2R/IL7R/LAMP2/LTF/LYN/RAB11FIP1/RAPGEF6/SNX3	19	0
clathrin-coated vesicle	ADAM10/CD9/DENND1B/HLA-DPA1/HLA-DQA1/HLA-DQB1/HLA-DRB4/HSPA8/IGF2R/IL7R/SNX3	11	0
coated vesicle	ADAM10/CD9/CTSZ/DENND1B/HLA-DPA1/HLA-DQA1/HLA-DQB1/HLA-DRB4/HSPA8/HSPD1/IGF2R/IL7R/SEC31A/SNX3/TMED2/TMED5	16	0
coated vesicle membrane	CD9/HLA-DPA1/HLA-DQA1/HLA-DQB1/HLA-DRB4/HSPA8/IGF2R/IL7R/SEC31A/TMED2	10	0
membrane microdomain	BIRC2/BSG/CD24/CD36/CD55/IGF1R/IL6ST/LAMP2/LYN/MS4A1/PPP2CA/PRKAR1A/PRKAR2B/PTPRC/STOM	15	0
lysosomal membrane	ARL8B/CD164/CPNE3/CSF3R/GLIPR1/HLA-DPA1/HLA-DQA1/HLA-DQB1/HLA-DRB4/HSP90AB1/HSPA8/LAMP2/LYN/MARCHF8/NPRL3/RAP1B/RNF13/STOM/VPS13C	19	0
lytic vacuole membrane	ARL8B/CD164/CPNE3/CSF3R/GLIPR1/HLA-DPA1/HLA-DQA1/HLA-DQB1/HLA-DRB4/HSP90AB1/HSPA8/LAMP2/LYN/MARCHF8/NPRL3/RAP1B/RNF13/STOM/VPS13C	19	0
membrane raft	BIRC2/BSG/CD24/CD36/CD55/IGF1R/IL6ST/LYN/MS4A1/PPP2CA/PRKAR1A/PRKAR2B/PTPRC/STOM	14	0
vacuolar membrane	ARL8B/CD164/CPNE3/CSF3R/GLIPR1/HLA-DPA1/HLA-DQA1/HLA-DQB1/HLA-DRB4/HSP90AB1/HSPA8/LAMP2/LYN/MARCHF8/NPRL3/RAP1B/RNF13/STOM/VPS13C	19	0
nuclear speck	ASCC2/BCLAF1/BNIP3L/DENND1B/IFI16/NAMPT/NPM1/PNISR/RBM39/SFPQ/SON/SRPK2/SRRM1/SRRM2/SUMO1/TRIM22/WTAP	17	1	NPM1
external side of plasma membrane	BTN3A2/BTN3A3/CCR3/CCR7/CD24/CD36/CD9/CSF3R/CX3CR1/CXCR2/IL6R/IL6ST/IL7R/MAP3K5/MS4A1/PTPRC/SLC38A1/TMEM123	18	0

## Sheet: Molecular Function
Description	geneID	Count for total DEGs	Count for subnetwork DEGs	Symbol of DEGs for subnetwork
MHC class II receptor activity	HLA-DPA1/HLA-DQA1/HLA-DQB1	3	0
N6-methyladenosine-containing RNA binding	HNRNPA2B1/HNRNPC/IGF2BP2	3	0
MHC class II protein complex binding	HLA-DPA1/HLA-DQA1/HLA-DQB1/HLA-DRB4/HSP90AA1/HSP90AB1/HSPA8/MS4A1	8	0
Toll-like receptor binding	CD36/LY96/S100A8	3	0
mRNA 5'-UTR binding	DDX3X/IGF2BP2/RPL5/RPS3A/RPS7/SYNCRIP	6	4	DDX3X/RPL5/RPS3A/RPS7
MHC protein complex binding	HLA-DPA1/HLA-DQA1/HLA-DQB1/HLA-DRB4/HSP90AA1/HSP90AB1/HSPA8/MS4A1	8	0
poly(A) binding	DDX3X/HNRNPDL/KHDRBS1/SYNCRIP/TIA1	5	1	DDX3X
poly-purine tract binding	ATXN1/DDX3X/HNRNPDL/KHDRBS1/SYNCRIP/TIA1	6	1	DDX3X
nucleoside monophosphate kinase activity	AK1/CMPK1/GUK1/MPP1	4	0
cysteine-type endopeptidase inhibitor activity involved in apoptotic process	BIRC2/SERPINB9/SNCA/TNFAIP8	4	0
C-C chemokine receptor activity	CCR3/CCR7/CX3CR1/CXCR2	4	0
C-C chemokine binding	CCR3/CCR7/CX3CR1/CXCR2	4	0
poly(U) RNA binding	ATXN1/HNRNPC/HNRNPH1/KHDRBS1	4	0
G protein-coupled chemoattractant receptor activity	CCR3/CCR7/CX3CR1/CXCR2	4	0
chemokine receptor activity	CCR3/CCR7/CX3CR1/CXCR2	4	0
ATP-dependent protein folding chaperone	CCT3/CCT8/HSP90AA1/HSP90AB1/HSPA8/HSPD1	6	0
poly-pyrimidine tract binding	ATXN1/HNRNPC/HNRNPH1/KHDRBS1	4	0
peroxidase activity	CAT/HBD/HBG2/PRDX2/PRDX4/PRDX6/SELENOF	7	0
nucleosomal DNA binding	H3-3A/HMGN3/HMGN4/HNRNPC/RBBP4	5	2	HMGN4/RBBP4
cysteine-type endopeptidase regulator activity involved in apoptotic process	BIRC2/CASP1/SERPINB9/SNCA/TNFAIP8	5	0
translation initiation factor binding	DDX3X/EIF5/GCH1/RPS24	4	3	DDX3X/EIF5/RPS24
oxidoreductase activity, acting on peroxide as acceptor	CAT/HBD/HBG2/PRDX2/PRDX4/PRDX6/SELENOF	7	0
structural constituent of ribosome	ISG15/RPL15/RPL18A/RPL29/RPL3/RPL4/RPL5/RPL7/RPL9/RPS15A/RPS16/RPS17/RPS21/RPS24/RPS26/RPS3A/RPS4X/RPS4Y1/RPS5/RPS7	20	19	RPL15/RPL18A/RPL29/RPL3/RPL4/RPL5/RPL7/RPL9/RPS15A/RPS16/RPS17/RPS21/RPS24/RPS26/RPS3A/RPS4X/RPS4Y1/RPS5/RPS7
cytokine receptor activity	CCR3/CCR7/CSF3R/CX3CR1/CXCR2/IFNGR1/IL18RAP/IL1R2/IL6R/IL6ST/IL7R	11	0
double-stranded RNA binding	DICER1/EIF2AK2/HSP90AB1/HSPD1/ILF2/MBNL1/OAS1/STAU1	8	0
rRNA binding	NPM1/RPL3/RPL5/RPL9/RPS4X/RPS4Y1/RPS5	7	7	NPM1/RPL3/RPL5/RPL9/RPS4X/RPS4Y1/RPS5
immune receptor activity	CCR3/CCR7/CSF3R/CX3CR1/CXCR2/HLA-DPA1/HLA-DQA1/HLA-DQB1/IFNGR1/IL18RAP/IL1R2/IL6R/IL6ST/IL7R	14	0
antioxidant activity	CAT/HBD/HBG2/PRDX2/PRDX4/PRDX6/SELENOF/SELENOT	8	0
single-stranded RNA binding	ATXN1/DDX3X/HNRNPC/HNRNPDL/HNRNPH1/KHDRBS1/SYNCRIP/TIA1	8	1	DDX3X
protein folding chaperone	CCT3/CCT8/HSP90AA1/HSP90AB1/HSPA8/HSPD1	6	0
protein kinase inhibitor activity	CDKN1B/KAT2B/NPM1/PRKAR1A/PRKAR2B/SNCA	6	2	CDKN1B/NPM1
kinase inhibitor activity	CDKN1B/KAT2B/NPM1/PRKAR1A/PRKAR2B/SNCA	6	2	CDKN1B/NPM1
unfolded protein binding	AHSP/CCT3/CCT8/HSP90AA1/HSP90AB1/HSPA8/HSPD1/NPM1/PTGES3/VBP1	10	1	NPM1
cytokine binding	CCR3/CCR7/CD36/CSF3R/CX3CR1/CXCR2/GBP1/IFNGR1/IL1R2/IL6R/IL6ST	11	0
exopeptidase activity	ADAM10/CPVL/CTSZ/DPEP2/ERAP2/LAP3/LTA4H	7	0
chromatin DNA binding	BCL6/H3-3A/HMGN3/HMGN4/HNRNPC/KDM6A/OGT/RBBP4	8	2	HMGN4/RBBP4
single-stranded DNA binding	HNRNPA2B1/HSPD1/JCHAIN/RAD51D/RPA1/SSBP1/SUB1/TDP2	8	0
protein kinase regulator activity	CCND2/CCNG1/CD24/CDKN1B/DDX3X/HSP90AB1/KAT2B/LTF/NPM1/PRKAR1A/PRKAR2B/RGCC/SNCA/STK4	14	4	CCND2/CDKN1B/DDX3X/NPM1
kinase regulator activity	CCND2/CCNG1/CD24/CDKN1B/DDX3X/HSP90AB1/KAT2B/LTF/NPM1/PRKAR1A/PRKAR2B/RGCC/SNCA/STK4	14	4	CCND2/CDKN1B/DDX3X/NPM1
ubiquitin protein ligase binding	BCL2/FBXO7/HSP90AA1/HSP90AB1/HSPA8/HSPD1/ISG15/LYN/PRDX6/PRKACB/PRKAR1A/PRKAR2B/RPL5/SUMO1/TXNIP/UBE2J1/YWHAZ	17	1	RPL5
cadherin binding	BSG/BZW1/CCT8/CD46/DDX3X/EIF5/H3C10/HSP90AB1/HSPA8/PKN2/PRDX6/RAN/RPL15/RPL29/RPS26/S100P/SERBP1/YWHAZ	18	7	DDX3X/EIF5/RAN/RPL15/RPL29/RPS26/SERBP1
ubiquitin-like protein ligase binding	BCL2/FBXO7/HSP90AA1/HSP90AB1/HSPA8/HSPD1/ISG15/LYN/PRDX6/PRKACB/PRKAR1A/PRKAR2B/RPL5/SUMO1/TXNIP/UBE2J1/YWHAZ	17	1	RPL5
enzyme inhibitor activity	ANXA3/BIRC2/CDKN1B/FRY/KAT2B/LGALS3/LTF/NPM1/PI3/PPP1R2/PRKAR1A/PRKAR2B/PSMF1/RPL5/RPS7/SERPINB9/SERPING1/SET/SNCA/TNFAIP8/TXNIP	21	4	CDKN1B/NPM1/RPL5/RPS7
mRNA 3'-UTR binding	HNRNPA2B1/HNRNPA3/HNRNPC/HNRNPD/IGF2BP2/RBM38/RPL5/RPS7/SERBP1/TIA1/YBX3/ZFP36L1	12	3	RPL5/RPS7/SERBP1
molecular adaptor activity	ADAM10/AKAP13/BCL2/CDKN1B/FBXO7/G3BP2/HNRNPA2B1/HSPA8/JCHAIN/KHDRBS1/LGALS3/NPM1/PRDX4/SEPTIN6/SH3BGRL/SLC4A1/SNCA/ST13/TRIM22/XK	20	2	CDKN1B/NPM1
