# Supplementary material for: Network Analysis Performed on Transcriptomes of Parkinson’s Disease Patients Reveals Dysfunction in Protein Translation
Source: Int J Mol Sci. 2024 Jan 21;25(2):1299. doi: 10.3390/ijms25021299 (PMC10816150; doi:10.3390/ijms25021299)
Supplement: Supplementary file 1 [file ijms-25-01299-s001.zip › Supplementary Table 4.xlsx]

## Sheet: Foglio1
Gene ID	Gene Extended Name	Description
CCND2	Cyclin D2	CCND2 down regulation may associate with diminished protein synthesis, as it controls the rate of protein synthesis through cytoplasmic components.
CDKN1B	Cyclin Dependent Kinase Inhibitor 1B	Prevents the activation of cyclin E-CDK2 or cyclin D-CDK4 complexes, and thus controls the cell cycle progression at G1.
DDX3X	DEAD-Box Helicase 3 X-Linked	Nuclear roles include transcriptional regulation, mRNP assembly, pre-mRNA splicing, and mRNA export. In the cytoplasm, this protein is thought to be involved in translation, cellular signaling, and viral replication.
EIF1AX	Eukaryotic Translation Initiation Factor 1A X-Linked	Component of the 43S pre-initiation complex (43S PIC), which binds to the mRNA cap-proximal region, scans mRNA 5'-untranslated region, and locates the initiation codon.
EIF3A	Eukaryotic Translation Initiation Factor 3 Subunit A	RNA-binding component of the eukaryotic translation initiation factor 3 (eIF-3) complex, which is required for several steps in the initiation of protein synthesis.
EIF4A2	Eukaryotic Translation Initiation Factor 4A2	ATP-dependent RNA helicase which is a subunit of the eIF4F complex involved in cap recognition and is required for mRNA binding to ribosome. Diseases associated with EIF4A2 include Neurodevelopmental Disorder with Hypotonia and Speech Delay, With or Without Seizures and Non-Specific Syndromic Intellectual Disability. Among its related pathways are Peptide chain elongation and Activation of the mR…
EIF5	Eukaryotic Translation Initiation Factor 5	Component of the 43S pre-initiation complex (43S PIC), which binds to the mRNA cap-proximal region, scans mRNA 5'-untranslated region, and locates the initiation codon.
GSPT1	G1 To S Phase Transition 1	Plays a crucial role in terminating protein synthesis and regulating mRNA stability, potentially playing a role in protein synthesis termination and mRNA stability regulation.
HMGN4	High Mobility Group Nucleosomal Binding Domain 4	Reduces the compactness of the chromatin fiber in nucleosomes, thereby enhancing transcription from chromatin templates.
KDM5D	Lysine Demethylase 5D	Able to affect protein synthesis by suppressing E2F1 transcription factor. Involved in transcriptional repression of diverse metastasis-associated genes; in this function seems to cooperate with ZMYND8.
NPM1	Nucleophosmin 1	The encoded phosphoprotein shuttles between the nucleolus, nucleus, and cytoplasm, chaperoning ribosomal proteins and core histones from the nucleus to the cytoplasm.
PDCD4	Programmed Cell Death 4	This gene is a tumor suppressor and encodes a protein that binds to the eukaryotic translation initiation factor 4A1 and inhibits its function by preventing RNA binding. Inhibits translation initiation and cap-dependent translation.
RAN	RAN, Member RAS Oncogene Family	RAN (ras-related nuclear protein) is a small GTP binding protein belonging to the RAS superfamily that is essential for the translocation of RNA and proteins through the nuclear pore complex
RBBP4	RB Binding Protein 4, Chromatin Remodeling Factor	chromatin remodeller which may act as transcriptional repressor factor.
RPL15	Ribosomal Protein L15	component of 60S ribosomal subunit
RPL18A	Ribosomal Protein L18a	component of 60S ribosomal subunit
RPL29	Ribosomal Protein L29	component of 60S ribosomal subunit
RPL3	Ribosomal Protein L3	component of 60S ribosomal subunit
RPL4	Ribosomal Protein L4	component of 60S ribosomal subunit
RPL5	Ribosomal Protein L5	component of 60S ribosomal subunit
RPL7	Ribosomal Protein L7	component of 60S ribosomal subunit
RPL9	Ribosomal Protein L9	component of 60S ribosomal subunit
RPS15A	Ribosomal Protein S15a	component of the 40S ribosomal subunit
RPS16	Ribosomal Protein S16	component of the 40S ribosomal subunit
RPS17	Ribosomal Protein S17	component of the 40S ribosomal subunit
RPS21	Ribosomal Protein S21	component of the 40S ribosomal subunit
RPS24	Ribosomal Protein S24	component of the 40S ribosomal subunit
RPS26	Ribosomal Protein S26	component of the 40S ribosomal subunit
RPS3A	Ribosomal Protein S3A	component of the 40S ribosomal subunit
RPS4X	Ribosomal Protein S4 X-Linked	component of the 40S ribosomal subunit. Ribosomal protein S4 is the only ribosomal protein known to be encoded by more than one gene, namely this gene and ribosomal protein S4, Y-linked (RPS4Y).
RPS4Y1	Ribosomal Protein S4 Y-Linked 1	component of the 40S ribosomal subunit. Ribosomal protein S4 is the only ribosomal protein known to be encoded by more than one gene, namely this gene and ribosomal protein S4, X-linked (RPS4X).
RPS5	Ribosomal Protein S5	component of the 40S ribosomal subunit
RPS7	Ribosomal Protein S7	component of the 40S ribosomal subunit
SERBP1	SERPINE1 MRNA Binding Protein 1	Ribosome-binding protein that promotes ribosome hibernation, a process during which ribosomes are stabilized in an inactive state and preserved from proteasomal degradation
SRP9	Signal Recognition Particle 9	Component of the signal recognition particle (SRP) complex, a ribonucleoprotein complex that mediates the cotranslational targeting of secretory and membrane proteins to the endoplasmic reticulum (ER)
XPO1	Exportin 1	Mediates the nuclear export of cellular proteins (cargos) bearing a leucine-rich nuclear export signal (NES) and of RNAs.
