# Supplementary material for: Network Analysis Performed on Transcriptomes of Parkinson’s Disease Patients Reveals Dysfunction in Protein Translation
Source: Int J Mol Sci. 2024 Jan 21;25(2):1299. doi: 10.3390/ijms25021299 (PMC10816150; doi:10.3390/ijms25021299)
Supplement: Supplementary file 1 [file ijms-25-01299-s001.zip › Supplementary Table 5.xlsx]

## Sheet: Foglio1
Diagnostic group	Parkinson's disease (n=50)	Healthy controls (n=22)
Age at enrollment (years, SD)	69.4 (8.4)	64.4 (10.7)
Number of men (%)	39 (78%)	11 (50%)
White blood cells (mean, SD)	6.5 (1.41)	6.4 (1.65)
Red blood cells	4.4 (0.44)	4.5 (0.36)
Platelets	242.8 (70.89)	232.9 (60.13)
Mean corpuscular volume	89.9 (3.93)	87.1 (5.55)
Mean corpuscular hemoglobin	31.3 (1.58)	29.7 (2.69)
MCHC	34.8 (0.83)	34.1 (1.23)
Red cell distribution width	13.6 (0.63)	13.7 (1.03)
Neutrophils	65.5 (8.83)	57.6 (13.06)
Lymphocytes	25.4 (7.72)	31.6 (11.54)
Monocytes	4.9 (1.03)	5.9 (1.16)
Eosinophils	3.6 (2.31)	4.0 (2.59)
Basophils	0.7 (0.48)	0.8 (0.45)
Reticulocytes	1.7 (0.54)	1.8 (0.61)
RNA / tube (tag)	9.1 (3.45)	9.7 (3.14)
Clinical findings (number, 0/0)
resting_tremor	45 (90%)
resting_tremor_on enrollment	33 (66%)
bradykinesia	50 (100%)
rigidity	49 (98%)
asymmetric_onset	45 (90%)
Postural imbalance	23 (46%)
dyskinesias	11 (22%)
cognitive_deficit	15 (30%)
motor_fluctuation	16 (32%)
hallucinations	7 (14%)
L-dopa	31 (62%)
Dopamine agonist	24 (48%)
De novo	9(18%)
Selegiline	7 (14%)
Hoehn and Yahr	2.3 (0.7)
